# Supplementary material for: Dynamic Kinetic Resolution of Indole-Based Sulfenylated Heterobiaryls by Rhodium-Catalyzed Atroposelective Reductive Aldol Reaction
Source: ACS Catal. 2023 Aug 30;13(18):12134–41. doi: 10.1021/acscatal.3c03422 (PMC10513111; doi:10.1021/acscatal.3c03422)
Supplement: Supplementary file 2 — cs3c03422_si_002.cif [file cs3c03422_si_002.cif]

data_vh0122a_0m
_audit_creation_date               2022-01-31
_audit_creation_method
;
Olex2 1.5
(compiled 2021.12.09 svn.r5202d8cf for OlexSys, GUI svn.r6439)
;
_shelx_SHELXL_version_number       '2019/1'
_audit_contact_author_address      ?
_audit_contact_author_email        ?
_audit_contact_author_name         ''
_audit_contact_author_phone        ?
_publ_contact_author_id_orcid      ?
_publ_section_references
;
Dolomanov, O.V., Bourhis, L.J., Gildea, R.J, Howard, J.A.K. & Puschmann, H.
 (2009), J. Appl. Cryst. 42, 339-341.

Sheldrick, G.M. (2008). Acta Cryst. A64, 112-122.

Sheldrick, G.M. (2015). Acta Cryst. A71, 3-8.
;
_chemical_name_common              ?
_chemical_name_systematic          ?
_chemical_formula_moiety           'C31 H35 N O3 S'
_chemical_formula_sum              'C31 H35 N O3 S'
_chemical_formula_weight           501.66
_chemical_absolute_configuration   ad
_chemical_melting_point            ?
loop_
  _atom_type_symbol
  _atom_type_description
  _atom_type_scat_dispersion_real
  _atom_type_scat_dispersion_imag
  _atom_type_scat_source
 'C' 'C' 0.0033 0.0016 'International Tables Vol C Tables 4.2.6.8 and 6.1.1.4'
 'H' 'H' 0.0000 0.0000 'International Tables Vol C Tables 4.2.6.8 and 6.1.1.4'
 'N' 'N' 0.0061 0.0033 'International Tables Vol C Tables 4.2.6.8 and 6.1.1.4'
 'O' 'O' 0.0106 0.0060 'International Tables Vol C Tables 4.2.6.8 and 6.1.1.4'
 'S' 'S' 0.1246 0.1234 'International Tables Vol C Tables 4.2.6.8 and 6.1.1.4'

_shelx_space_group_comment
;
The symmetry employed for this shelxl refinement is uniquely defined
by the following loop, which should always be used as a source of
symmetry information in preference to the above space-group names.
They are only intended as comments.
;
_space_group_crystal_system        'monoclinic'
_space_group_IT_number             4
_space_group_name_H-M_alt          'P 1 21 1'
_space_group_name_Hall             'P 2yb'
loop_
  _space_group_symop_operation_xyz
 'x, y, z'
 '-x, y+1/2, -z'

_cell_length_a                     12.3760(15)
_cell_length_b                     7.7067(10)
_cell_length_c                     14.8077(18)
_cell_angle_alpha                  90
_cell_angle_beta                   99.055(4)
_cell_angle_gamma                  90
_cell_volume                       1394.7(3)
_cell_formula_units_Z              2
_cell_measurement_reflns_used      9720
_cell_measurement_temperature      193.00
_cell_measurement_theta_max        28.32
_cell_measurement_theta_min        2.33
_shelx_estimated_absorpt_T_max     0.987
_shelx_estimated_absorpt_T_min     0.943
_exptl_absorpt_coefficient_mu      0.147
_exptl_absorpt_correction_T_max    0.7457
_exptl_absorpt_correction_T_min    0.3997
_exptl_absorpt_correction_type     multi-scan
_exptl_absorpt_process_details
;
SADABS-2016/2 (Bruker,2016/2) was used for absorption correction.
wR2(int) was 0.1647 before and 0.1034 after correction.
The Ratio of minimum to maximum transmission is 0.5360.
The \l/2 correction factor is Not present.
;
_exptl_absorpt_special_details     ?
_exptl_crystal_colour              colourless
_exptl_crystal_colour_primary      colourless
_exptl_crystal_density_diffrn      1.195
_exptl_crystal_density_meas        ?
_exptl_crystal_density_method      ?
_exptl_crystal_description         prism
_exptl_crystal_F_000               536
_exptl_crystal_size_max            0.4
_exptl_crystal_size_mid            0.14
_exptl_crystal_size_min            0.09
_exptl_transmission_factor_max     ?
_exptl_transmission_factor_min     ?
_diffrn_reflns_av_R_equivalents    0.0866
_diffrn_reflns_av_unetI/netI       0.0595
_diffrn_reflns_Laue_measured_fraction_full  0.999
_diffrn_reflns_Laue_measured_fraction_max  0.999
_diffrn_reflns_limit_h_max         15
_diffrn_reflns_limit_h_min         -15
_diffrn_reflns_limit_k_max         9
_diffrn_reflns_limit_k_min         -9
_diffrn_reflns_limit_l_max         18
_diffrn_reflns_limit_l_min         -18
_diffrn_reflns_number              33209
_diffrn_reflns_point_group_measured_fraction_full  0.998
_diffrn_reflns_point_group_measured_fraction_max  0.999
_diffrn_reflns_theta_full          25.242
_diffrn_reflns_theta_max           26.364
_diffrn_reflns_theta_min           1.996
_diffrn_ambient_temperature        193.0
_diffrn_detector_area_resol_mean   ?
_diffrn_measured_fraction_theta_full  0.999
_diffrn_measured_fraction_theta_max  0.999
_diffrn_measurement_device_type    'Bruker APEX-II CCD'
_diffrn_measurement_method         '\f and \w scans'
_diffrn_radiation_type             MoK\a
_diffrn_radiation_wavelength       0.71073
_diffrn_source                     ?
_diffrn_source_current             1.4
_diffrn_source_power               0.07
_diffrn_source_voltage             50.0
_diffrn_standards_number           0
_reflns_Friedel_coverage           0.854
_reflns_Friedel_fraction_full      0.997
_reflns_Friedel_fraction_max       0.998
_reflns_number_gt                  4730
_reflns_number_total               5713
_reflns_special_details
;
 Reflections were merged by SHELXL according to the crystal
 class for the calculation of statistics and refinement.
 
 _reflns_Friedel_fraction is defined as the number of unique
 Friedel pairs measured divided by the number that would be
 possible theoretically, ignoring centric projections and
 systematic absences.
;
_reflns_threshold_expression       'I > 2\s(I)'
_computing_cell_refinement         'SAINT V8.40B (?, 2016)'
_computing_data_collection         ?
_computing_data_reduction          'SAINT V8.40B (?, 2016)'
_computing_molecular_graphics      'Olex2 1.5 (Dolomanov et al., 2009)'
_computing_publication_material    'Olex2 1.5 (Dolomanov et al., 2009)'
_computing_structure_refinement    'XL  (Sheldrick, 2008)'
_computing_structure_solution      'SHELXT 2018/2 (Sheldrick, 2018)'
_refine_diff_density_max           0.382
_refine_diff_density_min           -0.309
_refine_diff_density_rms           0.072
_refine_ls_abs_structure_details
;
 Flack x determined using 1849 quotients [(I+)-(I-)]/[(I+)+(I-)]
 (Parsons, Flack and Wagner, Acta Cryst. B69 (2013) 249-259).
;
_refine_ls_abs_structure_Flack     0.03(6)
_refine_ls_extinction_coef         .
_refine_ls_extinction_method       none
_refine_ls_goodness_of_fit_ref     1.054
_refine_ls_hydrogen_treatment      mixed
_refine_ls_matrix_type             full
_refine_ls_number_parameters       334
_refine_ls_number_reflns           5713
_refine_ls_number_restraints       1
_refine_ls_R_factor_all            0.0742
_refine_ls_R_factor_gt             0.0577
_refine_ls_restrained_S_all        1.054
_refine_ls_shift/su_max            0.000
_refine_ls_shift/su_mean           0.000
_refine_ls_structure_factor_coef   Fsqd
_refine_ls_weighting_details      
 'w=1/[\s^2^(Fo^2^)+(0.0871P)^2^+0.3442P] where P=(Fo^2^+2Fc^2^)/3'
_refine_ls_weighting_scheme        calc
_refine_ls_wR_factor_gt            0.1449
_refine_ls_wR_factor_ref           0.1627
_refine_special_details            ?
_olex2_refinement_description
;
1. Fixed Uiso
 At 1.2 times of:
  All C(H) groups, All C(H,H) groups
 At 1.5 times of:
  All C(H,H,H) groups
2.a Ternary CH refined with riding coordinates:
 C25(H25), C24(H24)
2.b Secondary CH2 refined with riding coordinates:
 C17(H17A,H17B), C15(H15A,H15B)
2.c Aromatic/amide H refined with riding coordinates:
 C19(H19), C20(H20), C21(H21), C4(H4), C5(H5), C6(H6), C7(H7), C23(H23),
 C22(H22), C14(H14), C13(H13), C12(H12), C11(H11)
2.d Idealised Me refined as rotating group:
 C29(H29A,H29B,H29C), C16(H16A,H16B,H16C), C26(H26A,H26B,H26C), C31(H31A,H31B,
 H31C), C30(H30A,H30B,H30C)
;
_atom_sites_solution_hydrogens     mixed
_atom_sites_solution_primary       dual
_atom_sites_solution_secondary     ?
loop_
  _atom_site_label
  _atom_site_type_symbol
  _atom_site_fract_x
  _atom_site_fract_y
  _atom_site_fract_z
  _atom_site_U_iso_or_equiv
  _atom_site_adp_type
  _atom_site_occupancy
  _atom_site_site_symmetry_order
  _atom_site_calc_flag
  _atom_site_refinement_flags_posn
  _atom_site_refinement_flags_adp
  _atom_site_refinement_flags_occupancy
  _atom_site_disorder_assembly
  _atom_site_disorder_group
 S1 S 0.62347(10) 0.34747(14) 0.90202(7) 0.0511(3) Uani 1 1 d . . . . .
 O2 O 0.1565(4) 0.5679(9) 0.8690(4) 0.117(2) Uani 1 1 d . . . . .
 O3 O 0.0787(2) 0.3496(6) 0.7815(2) 0.0591(8) Uani 1 1 d . . . . .
 N1 N 0.4066(3) 0.2458(5) 0.6565(2) 0.0427(8) Uani 1 1 d . . . . .
 C9 C 0.5756(3) 0.5974(5) 0.7750(2) 0.0346(8) Uani 1 1 d . . . . .
 C3 C 0.5717(3) 0.3626(5) 0.6501(2) 0.0324(7) Uani 1 1 d . . . . .
 O1 O 0.3311(4) 0.2811(7) 0.8419(3) 0.0734(12) Uani 1 1 d . . . . .
 H1 H 0.372(4) 0.199(7) 0.840(3) 0.036(14) Uiso 1 1 d . . . . .
 C29 C -0.0806(5) 0.4832(11) 0.8303(5) 0.088(2) Uani 1 1 d . . . . .
 H29A H -0.039085 0.575572 0.865658 0.132 Uiso 1 1 calc R U . . .
 H29B H -0.147251 0.458899 0.856183 0.132 Uiso 1 1 calc R U . . .
 H29C H -0.100466 0.520207 0.766572 0.132 Uiso 1 1 calc R U . . .
 C28 C -0.0116(4) 0.3214(9) 0.8344(4) 0.0674(15) Uani 1 1 d . . . . .
 C27 C 0.1531(4) 0.4759(9) 0.8043(4) 0.0666(15) Uani 1 1 d . . . . .
 C25 C 0.2323(4) 0.4851(8) 0.7364(3) 0.0598(13) Uani 1 1 d . . . . .
 H25 H 0.206420 0.407181 0.683361 0.072 Uiso 1 1 calc R U . . .
 C24 C 0.3460(3) 0.4229(7) 0.7849(3) 0.0513(11) Uani 1 1 d . . . . .
 H24 H 0.379211 0.519589 0.825037 0.062 Uiso 1 1 calc R U . . .
 C1 C 0.4232(3) 0.3796(5) 0.7204(2) 0.0391(9) Uani 1 1 d . . . . .
 C17 C 0.3148(4) 0.1231(6) 0.6418(3) 0.0544(12) Uani 1 1 d . . . . .
 H17A H 0.280337 0.119690 0.697722 0.065 Uiso 1 1 calc R U . . .
 H17B H 0.343961 0.005804 0.632851 0.065 Uiso 1 1 calc R U . . .
 C18 C 0.2273(3) 0.1650(6) 0.5608(3) 0.0465(10) Uani 1 1 d . . . . .
 C19 C 0.2494(4) 0.2537(6) 0.4859(3) 0.0491(10) Uani 1 1 d . . . . .
 H19 H 0.321293 0.295868 0.484653 0.059 Uiso 1 1 calc R U . . .
 C20 C 0.1676(4) 0.2831(7) 0.4111(4) 0.0577(12) Uani 1 1 d . . . . .
 H20 H 0.183164 0.349106 0.360539 0.069 Uiso 1 1 calc R U . . .
 C21 C 0.0654(4) 0.2168(8) 0.4108(4) 0.0685(15) Uani 1 1 d . . . . .
 H21 H 0.010373 0.232810 0.359045 0.082 Uiso 1 1 calc R U . . .
 C16 C 0.5848(7) 0.4112(10) 1.0745(5) 0.099(2) Uani 1 1 d . . . . .
 H16A H 0.546661 0.512424 1.044651 0.148 Uiso 1 1 calc R U . . .
 H16B H 0.617037 0.441523 1.137242 0.148 Uiso 1 1 calc R U . . .
 H16C H 0.532672 0.315824 1.075631 0.148 Uiso 1 1 calc R U . . .
 C15 C 0.6719(4) 0.3571(8) 1.0234(3) 0.0614(12) Uani 1 1 d . . . . .
 H15A H 0.699387 0.241413 1.045131 0.074 Uiso 1 1 calc R U . . .
 H15B H 0.733470 0.440163 1.035340 0.074 Uiso 1 1 calc R U . . .
 C10 C 0.6251(3) 0.5656(5) 0.8650(3) 0.0384(8) Uani 1 1 d . . . . .
 C2 C 0.5236(3) 0.4539(5) 0.7179(2) 0.0340(8) Uani 1 1 d . . . . .
 C4 C 0.6715(3) 0.3775(5) 0.6185(3) 0.0399(9) Uani 1 1 d . . . . .
 H4 H 0.724115 0.461192 0.643675 0.048 Uiso 1 1 calc R U . . .
 C5 C 0.6920(4) 0.2676(6) 0.5497(3) 0.0478(10) Uani 1 1 d . . . . .
 H5 H 0.759465 0.275787 0.527081 0.057 Uiso 1 1 calc R U . . .
 C6 C 0.6147(4) 0.1443(6) 0.5129(3) 0.0528(11) Uani 1 1 d . . . . .
 H6 H 0.630379 0.072367 0.464479 0.063 Uiso 1 1 calc R U . . .
 C7 C 0.5171(4) 0.1237(5) 0.5441(3) 0.0482(10) Uani 1 1 d . . . . .
 H7 H 0.465701 0.037835 0.519350 0.058 Uiso 1 1 calc R U . . .
 C8 C 0.4967(3) 0.2340(5) 0.6134(3) 0.0387(8) Uani 1 1 d . . . . .
 C23 C 0.1230(4) 0.1020(8) 0.5610(4) 0.0649(13) Uani 1 1 d . . . . .
 H23 H 0.106385 0.041220 0.612896 0.078 Uiso 1 1 calc R U . . .
 C22 C 0.0421(4) 0.1269(10) 0.4856(5) 0.0798(18) Uani 1 1 d . . . . .
 H22 H -0.029288 0.081748 0.485755 0.096 Uiso 1 1 calc R U . . .
 C26 C 0.2400(4) 0.6704(9) 0.7023(5) 0.0742(16) Uani 1 1 d . . . . .
 H26A H 0.172047 0.700839 0.662025 0.111 Uiso 1 1 calc R U . . .
 H26B H 0.301684 0.679884 0.668468 0.111 Uiso 1 1 calc R U . . .
 H26C H 0.251207 0.749919 0.754650 0.111 Uiso 1 1 calc R U . . .
 C31 C -0.0743(6) 0.1756(12) 0.7799(6) 0.108(3) Uani 1 1 d . . . . .
 H31A H -0.142776 0.154040 0.803464 0.162 Uiso 1 1 calc R U . . .
 H31B H -0.029761 0.069863 0.785776 0.162 Uiso 1 1 calc R U . . .
 H31C H -0.090813 0.208986 0.715310 0.162 Uiso 1 1 calc R U . . .
 C30 C 0.0337(6) 0.2653(15) 0.9307(5) 0.110(3) Uani 1 1 d . . . . .
 H30A H 0.064523 0.366029 0.966071 0.165 Uiso 1 1 calc R U . . .
 H30B H 0.091180 0.178371 0.928869 0.165 Uiso 1 1 calc R U . . .
 H30C H -0.025097 0.214961 0.959476 0.165 Uiso 1 1 calc R U . . .
 C14 C 0.5821(4) 0.7631(5) 0.7385(3) 0.0461(9) Uani 1 1 d . . . . .
 H14 H 0.549732 0.784475 0.677010 0.055 Uiso 1 1 calc R U . . .
 C13 C 0.6344(4) 0.8966(6) 0.7898(4) 0.0567(12) Uani 1 1 d . . . . .
 H13 H 0.637243 1.009185 0.764205 0.068 Uiso 1 1 calc R U . . .
 C12 C 0.6827(4) 0.8648(6) 0.8792(4) 0.0621(13) Uani 1 1 d . . . . .
 H12 H 0.719489 0.955927 0.914816 0.075 Uiso 1 1 calc R U . . .
 C11 C 0.6777(4) 0.7015(6) 0.9169(3) 0.0517(11) Uani 1 1 d . . . . .
 H11 H 0.710244 0.681435 0.978523 0.062 Uiso 1 1 calc R U . . .

loop_
  _atom_site_aniso_label
  _atom_site_aniso_U_11
  _atom_site_aniso_U_22
  _atom_site_aniso_U_33
  _atom_site_aniso_U_23
  _atom_site_aniso_U_13
  _atom_site_aniso_U_12
 S1 0.0636(7) 0.0394(5) 0.0461(5) 0.0038(5) -0.0043(5) -0.0001(5)
 O2 0.087(3) 0.175(6) 0.099(3) -0.079(4) 0.051(3) -0.069(4)
 O3 0.0347(14) 0.079(2) 0.0628(18) -0.0124(19) 0.0068(13) -0.0119(17)
 N1 0.0409(17) 0.0464(19) 0.0389(17) -0.0006(14) -0.0003(14) -0.0158(15)
 C9 0.0295(17) 0.0350(18) 0.0382(19) -0.0015(16) 0.0017(14) -0.0004(14)
 C3 0.0356(17) 0.0294(17) 0.0305(15) 0.0031(14) -0.0005(13) -0.0005(15)
 O1 0.065(2) 0.098(3) 0.058(2) 0.024(2) 0.0125(18) -0.017(2)
 C29 0.051(3) 0.127(6) 0.090(4) 0.015(4) 0.026(3) 0.016(4)
 C28 0.036(2) 0.098(4) 0.068(3) 0.016(3) 0.008(2) -0.011(3)
 C27 0.043(2) 0.096(4) 0.063(3) -0.022(3) 0.015(2) -0.020(3)
 C25 0.037(2) 0.091(4) 0.053(3) -0.017(3) 0.0118(19) -0.010(2)
 C24 0.039(2) 0.075(3) 0.039(2) -0.001(2) 0.0049(17) -0.012(2)
 C1 0.0367(18) 0.046(2) 0.0317(17) 0.0007(15) -0.0027(14) -0.0081(16)
 C17 0.050(2) 0.052(3) 0.056(3) 0.008(2) -0.007(2) -0.026(2)
 C18 0.043(2) 0.039(2) 0.054(2) -0.0039(18) -0.0035(18) -0.0093(17)
 C19 0.044(2) 0.043(2) 0.057(3) -0.002(2) 0.0004(19) -0.0038(18)
 C20 0.055(3) 0.057(3) 0.058(3) 0.001(2) -0.002(2) 0.011(2)
 C21 0.047(3) 0.081(4) 0.070(3) -0.004(3) -0.014(2) 0.005(3)
 C16 0.147(7) 0.085(5) 0.070(4) -0.006(3) 0.034(4) -0.015(5)
 C15 0.067(3) 0.061(3) 0.049(2) 0.017(2) -0.012(2) -0.007(3)
 C10 0.0364(19) 0.0352(19) 0.041(2) -0.0027(16) -0.0006(16) -0.0008(16)
 C2 0.0318(17) 0.0364(18) 0.0323(18) 0.0030(15) 0.0006(14) -0.0016(15)
 C4 0.0352(18) 0.040(2) 0.043(2) 0.0049(16) 0.0005(15) 0.0030(16)
 C5 0.047(2) 0.052(2) 0.047(2) 0.006(2) 0.0114(18) 0.017(2)
 C6 0.067(3) 0.045(2) 0.043(2) -0.0074(19) 0.000(2) 0.018(2)
 C7 0.060(3) 0.034(2) 0.045(2) -0.0036(17) -0.0058(19) 0.0019(19)
 C8 0.044(2) 0.0333(18) 0.0355(18) 0.0012(15) -0.0037(15) -0.0028(16)
 C23 0.048(3) 0.070(3) 0.074(3) 0.005(3) 0.001(2) -0.018(2)
 C22 0.039(2) 0.101(5) 0.094(4) 0.002(4) -0.006(3) -0.012(3)
 C26 0.047(3) 0.095(4) 0.081(4) 0.007(3) 0.011(3) 0.009(3)
 C31 0.079(4) 0.117(6) 0.125(6) 0.008(5) 0.007(4) -0.051(5)
 C30 0.076(4) 0.167(9) 0.082(4) 0.043(5) -0.002(3) -0.010(5)
 C14 0.050(2) 0.041(2) 0.045(2) 0.0040(18) 0.0010(18) -0.0015(19)
 C13 0.074(3) 0.036(2) 0.058(3) 0.0005(19) 0.003(2) -0.011(2)
 C12 0.073(3) 0.041(2) 0.067(3) -0.013(2) -0.005(2) -0.012(2)
 C11 0.060(3) 0.045(2) 0.045(2) -0.0073(19) -0.0087(19) -0.004(2)

_geom_special_details
;
 All esds (except the esd in the dihedral angle between two l.s. planes)
 are estimated using the full covariance matrix.  The cell esds are taken
 into account individually in the estimation of esds in distances, angles
 and torsion angles; correlations between esds in cell parameters are only
 used when they are defined by crystal symmetry.  An approximate (isotropic)
 treatment of cell esds is used for estimating esds involving l.s. planes.
;
loop_
  _geom_bond_atom_site_label_1
  _geom_bond_atom_site_label_2
  _geom_bond_distance
  _geom_bond_site_symmetry_2
  _geom_bond_publ_flag
 S1 C15 1.804(5) . ?
 S1 C10 1.769(4) . ?
 O2 C27 1.188(7) . ?
 O3 C28 1.478(6) . ?
 O3 C27 1.346(6) . ?
 N1 C1 1.393(5) . ?
 N1 C17 1.468(5) . ?
 N1 C8 1.371(5) . ?
 C9 C10 1.398(5) . ?
 C9 C2 1.476(5) . ?
 C9 C14 1.394(6) . ?
 C3 C2 1.431(5) . ?
 C3 C4 1.392(5) . ?
 C3 C8 1.407(5) . ?
 O1 H1 0.81(5) . ?
 O1 C24 1.410(6) . ?
 C29 H29A 0.9800 . ?
 C29 H29B 0.9800 . ?
 C29 H29C 0.9800 . ?
 C29 C28 1.507(10) . ?
 C28 C31 1.523(10) . ?
 C28 C30 1.511(8) . ?
 C27 C25 1.513(7) . ?
 C25 H25 1.0000 . ?
 C25 C24 1.553(7) . ?
 C25 C26 1.522(9) . ?
 C24 H24 1.0000 . ?
 C24 C1 1.491(6) . ?
 C1 C2 1.375(5) . ?
 C17 H17A 0.9900 . ?
 C17 H17B 0.9900 . ?
 C17 C18 1.519(6) . ?
 C18 C19 1.367(6) . ?
 C18 C23 1.379(6) . ?
 C19 H19 0.9500 . ?
 C19 C20 1.396(6) . ?
 C20 H20 0.9500 . ?
 C20 C21 1.364(8) . ?
 C21 H21 0.9500 . ?
 C21 C22 1.374(9) . ?
 C16 H16A 0.9800 . ?
 C16 H16B 0.9800 . ?
 C16 H16C 0.9800 . ?
 C16 C15 1.471(9) . ?
 C15 H15A 0.9900 . ?
 C15 H15B 0.9900 . ?
 C10 C11 1.398(6) . ?
 C4 H4 0.9500 . ?
 C4 C5 1.378(6) . ?
 C5 H5 0.9500 . ?
 C5 C6 1.397(7) . ?
 C6 H6 0.9500 . ?
 C6 C7 1.369(7) . ?
 C7 H7 0.9500 . ?
 C7 C8 1.387(6) . ?
 C23 H23 0.9500 . ?
 C23 C22 1.391(8) . ?
 C22 H22 0.9500 . ?
 C26 H26A 0.9800 . ?
 C26 H26B 0.9800 . ?
 C26 H26C 0.9800 . ?
 C31 H31A 0.9800 . ?
 C31 H31B 0.9800 . ?
 C31 H31C 0.9800 . ?
 C30 H30A 0.9800 . ?
 C30 H30B 0.9800 . ?
 C30 H30C 0.9800 . ?
 C14 H14 0.9500 . ?
 C14 C13 1.378(6) . ?
 C13 H13 0.9500 . ?
 C13 C12 1.386(7) . ?
 C12 H12 0.9500 . ?
 C12 C11 1.383(7) . ?
 C11 H11 0.9500 . ?

loop_
  _geom_angle_atom_site_label_1
  _geom_angle_atom_site_label_2
  _geom_angle_atom_site_label_3
  _geom_angle
  _geom_angle_site_symmetry_1
  _geom_angle_site_symmetry_3
  _geom_angle_publ_flag
 C10 S1 C15 104.6(2) . . ?
 C27 O3 C28 121.2(4) . . ?
 C1 N1 C17 127.3(4) . . ?
 C8 N1 C1 108.8(3) . . ?
 C8 N1 C17 123.7(4) . . ?
 C10 C9 C2 120.0(3) . . ?
 C14 C9 C10 119.1(3) . . ?
 C14 C9 C2 120.7(3) . . ?
 C4 C3 C2 133.2(3) . . ?
 C4 C3 C8 119.7(3) . . ?
 C8 C3 C2 107.1(3) . . ?
 C24 O1 H1 116(3) . . ?
 H29A C29 H29B 109.5 . . ?
 H29A C29 H29C 109.5 . . ?
 H29B C29 H29C 109.5 . . ?
 C28 C29 H29A 109.5 . . ?
 C28 C29 H29B 109.5 . . ?
 C28 C29 H29C 109.5 . . ?
 O3 C28 C29 109.2(5) . . ?
 O3 C28 C31 101.1(5) . . ?
 O3 C28 C30 110.0(4) . . ?
 C29 C28 C31 110.5(5) . . ?
 C29 C28 C30 113.5(6) . . ?
 C30 C28 C31 111.8(7) . . ?
 O2 C27 O3 124.8(5) . . ?
 O2 C27 C25 124.4(5) . . ?
 O3 C27 C25 110.8(4) . . ?
 C27 C25 H25 109.4 . . ?
 C27 C25 C24 108.2(4) . . ?
 C27 C25 C26 110.2(5) . . ?
 C24 C25 H25 109.4 . . ?
 C26 C25 H25 109.4 . . ?
 C26 C25 C24 110.1(4) . . ?
 O1 C24 C25 108.8(4) . . ?
 O1 C24 H24 107.6 . . ?
 O1 C24 C1 111.5(4) . . ?
 C25 C24 H24 107.6 . . ?
 C1 C24 C25 113.4(4) . . ?
 C1 C24 H24 107.6 . . ?
 N1 C1 C24 124.1(3) . . ?
 C2 C1 N1 109.1(3) . . ?
 C2 C1 C24 126.7(4) . . ?
 N1 C17 H17A 108.6 . . ?
 N1 C17 H17B 108.6 . . ?
 N1 C17 C18 114.8(4) . . ?
 H17A C17 H17B 107.5 . . ?
 C18 C17 H17A 108.6 . . ?
 C18 C17 H17B 108.6 . . ?
 C19 C18 C17 122.5(4) . . ?
 C19 C18 C23 119.0(4) . . ?
 C23 C18 C17 118.4(4) . . ?
 C18 C19 H19 119.6 . . ?
 C18 C19 C20 120.8(4) . . ?
 C20 C19 H19 119.6 . . ?
 C19 C20 H20 120.0 . . ?
 C21 C20 C19 119.9(5) . . ?
 C21 C20 H20 120.0 . . ?
 C20 C21 H21 120.1 . . ?
 C20 C21 C22 119.9(5) . . ?
 C22 C21 H21 120.1 . . ?
 H16A C16 H16B 109.5 . . ?
 H16A C16 H16C 109.5 . . ?
 H16B C16 H16C 109.5 . . ?
 C15 C16 H16A 109.5 . . ?
 C15 C16 H16B 109.5 . . ?
 C15 C16 H16C 109.5 . . ?
 S1 C15 H15A 109.3 . . ?
 S1 C15 H15B 109.3 . . ?
 C16 C15 S1 111.6(4) . . ?
 C16 C15 H15A 109.3 . . ?
 C16 C15 H15B 109.3 . . ?
 H15A C15 H15B 108.0 . . ?
 C9 C10 S1 115.9(3) . . ?
 C11 C10 S1 124.7(3) . . ?
 C11 C10 C9 119.3(4) . . ?
 C3 C2 C9 125.4(3) . . ?
 C1 C2 C9 127.6(4) . . ?
 C1 C2 C3 107.0(3) . . ?
 C3 C4 H4 120.9 . . ?
 C5 C4 C3 118.2(4) . . ?
 C5 C4 H4 120.9 . . ?
 C4 C5 H5 119.6 . . ?
 C4 C5 C6 120.8(4) . . ?
 C6 C5 H5 119.6 . . ?
 C5 C6 H6 118.9 . . ?
 C7 C6 C5 122.3(4) . . ?
 C7 C6 H6 118.9 . . ?
 C6 C7 H7 121.6 . . ?
 C6 C7 C8 116.9(4) . . ?
 C8 C7 H7 121.6 . . ?
 N1 C8 C3 108.0(3) . . ?
 N1 C8 C7 129.9(4) . . ?
 C7 C8 C3 122.1(4) . . ?
 C18 C23 H23 119.8 . . ?
 C18 C23 C22 120.4(5) . . ?
 C22 C23 H23 119.8 . . ?
 C21 C22 C23 120.0(5) . . ?
 C21 C22 H22 120.0 . . ?
 C23 C22 H22 120.0 . . ?
 C25 C26 H26A 109.5 . . ?
 C25 C26 H26B 109.5 . . ?
 C25 C26 H26C 109.5 . . ?
 H26A C26 H26B 109.5 . . ?
 H26A C26 H26C 109.5 . . ?
 H26B C26 H26C 109.5 . . ?
 C28 C31 H31A 109.5 . . ?
 C28 C31 H31B 109.5 . . ?
 C28 C31 H31C 109.5 . . ?
 H31A C31 H31B 109.5 . . ?
 H31A C31 H31C 109.5 . . ?
 H31B C31 H31C 109.5 . . ?
 C28 C30 H30A 109.5 . . ?
 C28 C30 H30B 109.5 . . ?
 C28 C30 H30C 109.5 . . ?
 H30A C30 H30B 109.5 . . ?
 H30A C30 H30C 109.5 . . ?
 H30B C30 H30C 109.5 . . ?
 C9 C14 H14 119.3 . . ?
 C13 C14 C9 121.4(4) . . ?
 C13 C14 H14 119.3 . . ?
 C14 C13 H13 120.4 . . ?
 C14 C13 C12 119.3(4) . . ?
 C12 C13 H13 120.4 . . ?
 C13 C12 H12 119.8 . . ?
 C11 C12 C13 120.4(4) . . ?
 C11 C12 H12 119.8 . . ?
 C10 C11 H11 119.8 . . ?
 C12 C11 C10 120.4(4) . . ?
 C12 C11 H11 119.8 . . ?

loop_
  _geom_torsion_atom_site_label_1
  _geom_torsion_atom_site_label_2
  _geom_torsion_atom_site_label_3
  _geom_torsion_atom_site_label_4
  _geom_torsion
  _geom_torsion_site_symmetry_1
  _geom_torsion_site_symmetry_2
  _geom_torsion_site_symmetry_3
  _geom_torsion_site_symmetry_4
  _geom_torsion_publ_flag
 S1 C10 C11 C12 174.3(4) . . . . ?
 O2 C27 C25 C24 69.1(9) . . . . ?
 O2 C27 C25 C26 -51.3(9) . . . . ?
 O3 C27 C25 C24 -110.9(5) . . . . ?
 O3 C27 C25 C26 128.7(5) . . . . ?
 N1 C1 C2 C9 -178.7(3) . . . . ?
 N1 C1 C2 C3 -0.2(4) . . . . ?
 N1 C17 C18 C19 27.9(7) . . . . ?
 N1 C17 C18 C23 -156.0(5) . . . . ?
 C9 C10 C11 C12 -1.3(7) . . . . ?
 C9 C14 C13 C12 0.8(8) . . . . ?
 C3 C4 C5 C6 -0.1(6) . . . . ?
 O1 C24 C1 N1 59.4(5) . . . . ?
 O1 C24 C1 C2 -115.7(5) . . . . ?
 C28 O3 C27 O2 3.6(10) . . . . ?
 C28 O3 C27 C25 -176.4(5) . . . . ?
 C27 O3 C28 C29 60.6(6) . . . . ?
 C27 O3 C28 C31 177.1(6) . . . . ?
 C27 O3 C28 C30 -64.6(8) . . . . ?
 C27 C25 C24 O1 39.5(6) . . . . ?
 C27 C25 C24 C1 164.2(4) . . . . ?
 C25 C24 C1 N1 -63.9(6) . . . . ?
 C25 C24 C1 C2 121.0(5) . . . . ?
 C24 C1 C2 C9 -3.0(7) . . . . ?
 C24 C1 C2 C3 175.5(4) . . . . ?
 C1 N1 C17 C18 100.8(5) . . . . ?
 C1 N1 C8 C3 -0.3(4) . . . . ?
 C1 N1 C8 C7 -178.6(4) . . . . ?
 C17 N1 C1 C24 -1.4(6) . . . . ?
 C17 N1 C1 C2 174.4(4) . . . . ?
 C17 N1 C8 C3 -174.7(4) . . . . ?
 C17 N1 C8 C7 7.0(6) . . . . ?
 C17 C18 C19 C20 177.2(4) . . . . ?
 C17 C18 C23 C22 -175.6(6) . . . . ?
 C18 C19 C20 C21 -2.7(8) . . . . ?
 C18 C23 C22 C21 -0.9(10) . . . . ?
 C19 C18 C23 C22 0.7(8) . . . . ?
 C19 C20 C21 C22 2.4(9) . . . . ?
 C20 C21 C22 C23 -0.7(10) . . . . ?
 C15 S1 C10 C9 -170.8(3) . . . . ?
 C15 S1 C10 C11 13.5(5) . . . . ?
 C10 S1 C15 C16 79.9(5) . . . . ?
 C10 C9 C2 C3 -100.2(4) . . . . ?
 C10 C9 C2 C1 78.1(5) . . . . ?
 C10 C9 C14 C13 -1.3(6) . . . . ?
 C2 C9 C10 S1 1.5(5) . . . . ?
 C2 C9 C10 C11 177.5(4) . . . . ?
 C2 C9 C14 C13 -177.2(4) . . . . ?
 C2 C3 C4 C5 -179.1(4) . . . . ?
 C2 C3 C8 N1 0.1(4) . . . . ?
 C2 C3 C8 C7 178.6(3) . . . . ?
 C4 C3 C2 C9 -0.5(6) . . . . ?
 C4 C3 C2 C1 -179.0(4) . . . . ?
 C4 C3 C8 N1 179.4(3) . . . . ?
 C4 C3 C8 C7 -2.1(6) . . . . ?
 C4 C5 C6 C7 -1.5(7) . . . . ?
 C5 C6 C7 C8 1.3(6) . . . . ?
 C6 C7 C8 N1 178.7(4) . . . . ?
 C6 C7 C8 C3 0.5(6) . . . . ?
 C8 N1 C1 C24 -175.6(4) . . . . ?
 C8 N1 C1 C2 0.3(4) . . . . ?
 C8 N1 C17 C18 -85.9(6) . . . . ?
 C8 C3 C2 C9 178.6(3) . . . . ?
 C8 C3 C2 C1 0.1(4) . . . . ?
 C8 C3 C4 C5 1.9(5) . . . . ?
 C23 C18 C19 C20 1.1(7) . . . . ?
 C26 C25 C24 O1 159.9(5) . . . . ?
 C26 C25 C24 C1 -75.3(5) . . . . ?
 C14 C9 C10 S1 -174.5(3) . . . . ?
 C14 C9 C10 C11 1.5(6) . . . . ?
 C14 C9 C2 C3 75.8(5) . . . . ?
 C14 C9 C2 C1 -106.0(5) . . . . ?
 C14 C13 C12 C11 -0.6(8) . . . . ?
 C13 C12 C11 C10 0.9(8) . . . . ?

_shelx_res_file
;
TITL vh0122a_0m_a.res in P2(1)
    vh0122a_0m.res
    created by SHELXL-2019/1 at 13:20:06 on 31-Jan-2022
CELL 0.71073 12.376 7.7067 14.8077 90 99.055 90
ZERR 2 0.0015 0.001 0.0018 0 0.004 0
LATT -1
SYMM -X,0.5+Y,-Z
SFAC C H N O S
UNIT 62 70 2 6 2

L.S. 10
PLAN  6 0 0
SIZE 0.09 0.14 0.4
TEMP -80.15
CONF
HTAB
BOND $H
MORE -1
fmap 2
acta
REM <olex2.extras>
REM <HklSrc "%.\\vh0122a_0m.hkl">
REM </olex2.extras>

WGHT    0.087100    0.344200
FVAR       0.77046
S1    5    0.623473    0.347471    0.902016    11.00000    0.06357    0.03940 =
         0.04610    0.00382   -0.00432   -0.00007
O2    4    0.156467    0.567919    0.869045    11.00000    0.08707    0.17541 =
         0.09936   -0.07909    0.05129   -0.06896
O3    4    0.078712    0.349602    0.781491    11.00000    0.03475    0.07936 =
         0.06282   -0.01235    0.00680   -0.01191
N1    3    0.406616    0.245833    0.656501    11.00000    0.04088    0.04637 =
         0.03885   -0.00057   -0.00028   -0.01579
C9    1    0.575577    0.597372    0.775019    11.00000    0.02947    0.03503 =
         0.03819   -0.00155    0.00170   -0.00043
C3    1    0.571737    0.362557    0.650076    11.00000    0.03562    0.02937 =
         0.03050    0.00309   -0.00052   -0.00053
O1    4    0.331144    0.281106    0.841911    11.00000    0.06471    0.09847 =
         0.05788    0.02372    0.01251   -0.01665
H1    2    0.372011    0.198979    0.840169    11.00000    0.03622
C29   1   -0.080635    0.483169    0.830341    11.00000    0.05105    0.12697 =
         0.09037    0.01454    0.02599    0.01642
AFIX 137
H29A  2   -0.039085    0.575572    0.865658    11.00000   -1.50000
H29B  2   -0.147251    0.458899    0.856183    11.00000   -1.50000
H29C  2   -0.100466    0.520207    0.766572    11.00000   -1.50000
AFIX   0
C28   1   -0.011587    0.321416    0.834353    11.00000    0.03630    0.09819 =
         0.06762    0.01595    0.00820   -0.01116
C27   1    0.153115    0.475887    0.804338    11.00000    0.04346    0.09591 =
         0.06251   -0.02154    0.01522   -0.01981
C25   1    0.232289    0.485126    0.736353    11.00000    0.03673    0.09132 =
         0.05291   -0.01669    0.01182   -0.00986
AFIX  13
H25   2    0.206420    0.407181    0.683361    11.00000   -1.20000
AFIX   0
C24   1    0.346022    0.422869    0.784945    11.00000    0.03891    0.07540 =
         0.03906   -0.00148    0.00491   -0.01226
AFIX  13
H24   2    0.379211    0.519589    0.825037    11.00000   -1.20000
AFIX   0
C1    1    0.423162    0.379606    0.720440    11.00000    0.03667    0.04629 =
         0.03170    0.00074   -0.00273   -0.00813
C17   1    0.314811    0.123121    0.641782    11.00000    0.04989    0.05173 =
         0.05642    0.00787   -0.00735   -0.02630
AFIX  23
H17A  2    0.280337    0.119690    0.697722    11.00000   -1.20000
H17B  2    0.343961    0.005804    0.632851    11.00000   -1.20000
AFIX   0
C18   1    0.227283    0.165015    0.560825    11.00000    0.04289    0.03890 =
         0.05415   -0.00394   -0.00346   -0.00933
C19   1    0.249401    0.253720    0.485867    11.00000    0.04439    0.04338 =
         0.05716   -0.00243    0.00039   -0.00375
AFIX  43
H19   2    0.321293    0.295868    0.484653    11.00000   -1.20000
AFIX   0
C20   1    0.167632    0.283073    0.411132    11.00000    0.05453    0.05714 =
         0.05798    0.00067   -0.00203    0.01095
AFIX  43
H20   2    0.183164    0.349106    0.360539    11.00000   -1.20000
AFIX   0
C21   1    0.065394    0.216830    0.410830    11.00000    0.04715    0.08060 =
         0.07036   -0.00444   -0.01396    0.00489
AFIX  43
H21   2    0.010373    0.232810    0.359045    11.00000   -1.20000
AFIX   0
C16   1    0.584788    0.411237    1.074493    11.00000    0.14714    0.08464 =
         0.06996   -0.00601    0.03359   -0.01548
AFIX 137
H16A  2    0.546661    0.512424    1.044651    11.00000   -1.50000
H16B  2    0.617037    0.441523    1.137242    11.00000   -1.50000
H16C  2    0.532672    0.315824    1.075631    11.00000   -1.50000
AFIX   0
C15   1    0.671859    0.357094    1.023377    11.00000    0.06721    0.06100 =
         0.04898    0.01675   -0.01214   -0.00720
AFIX  23
H15A  2    0.699387    0.241413    1.045131    11.00000   -1.20000
H15B  2    0.733470    0.440163    1.035340    11.00000   -1.20000
AFIX   0
C10   1    0.625118    0.565589    0.865017    11.00000    0.03641    0.03518 =
         0.04138   -0.00265   -0.00057   -0.00075
C2    1    0.523620    0.453888    0.717921    11.00000    0.03179    0.03641 =
         0.03227    0.00300    0.00060   -0.00161
C4    1    0.671521    0.377486    0.618488    11.00000    0.03523    0.03962 =
         0.04308    0.00490    0.00055    0.00298
AFIX  43
H4    2    0.724115    0.461192    0.643675    11.00000   -1.20000
AFIX   0
C5    1    0.691954    0.267593    0.549710    11.00000    0.04669    0.05155 =
         0.04653    0.00632    0.01145    0.01733
AFIX  43
H5    2    0.759465    0.275787    0.527081    11.00000   -1.20000
AFIX   0
C6    1    0.614669    0.144338    0.512858    11.00000    0.06695    0.04528 =
         0.04333   -0.00744    0.00004    0.01824
AFIX  43
H6    2    0.630379    0.072367    0.464479    11.00000   -1.20000
AFIX   0
C7    1    0.517059    0.123690    0.544064    11.00000    0.06020    0.03442 =
         0.04540   -0.00356   -0.00580    0.00192
AFIX  43
H7    2    0.465701    0.037835    0.519350    11.00000   -1.20000
AFIX   0
C8    1    0.496656    0.233976    0.613448    11.00000    0.04399    0.03334 =
         0.03555    0.00123   -0.00370   -0.00283
C23   1    0.123029    0.101996    0.560986    11.00000    0.04827    0.06981 =
         0.07383    0.00520    0.00062   -0.01783
AFIX  43
H23   2    0.106385    0.041220    0.612896    11.00000   -1.20000
AFIX   0
C22   1    0.042105    0.126905    0.485586    11.00000    0.03932    0.10064 =
         0.09439    0.00210   -0.00557   -0.01192
AFIX  43
H22   2   -0.029288    0.081748    0.485755    11.00000   -1.20000
AFIX   0
C26   1    0.239993    0.670448    0.702345    11.00000    0.04651    0.09508 =
         0.08141    0.00658    0.01102    0.00922
AFIX 137
H26A  2    0.172047    0.700839    0.662025    11.00000   -1.50000
H26B  2    0.301684    0.679884    0.668468    11.00000   -1.50000
H26C  2    0.251207    0.749919    0.754650    11.00000   -1.50000
AFIX   0
C31   1   -0.074327    0.175575    0.779869    11.00000    0.07932    0.11685 =
         0.12469    0.00816    0.00739   -0.05088
AFIX 137
H31A  2   -0.142776    0.154040    0.803464    11.00000   -1.50000
H31B  2   -0.029761    0.069863    0.785776    11.00000   -1.50000
H31C  2   -0.090813    0.208986    0.715310    11.00000   -1.50000
AFIX   0
C30   1    0.033738    0.265260    0.930655    11.00000    0.07580    0.16744 =
         0.08209    0.04326   -0.00233   -0.00991
AFIX 137
H30A  2    0.064523    0.366029    0.966071    11.00000   -1.50000
H30B  2    0.091180    0.178371    0.928869    11.00000   -1.50000
H30C  2   -0.025097    0.214961    0.959476    11.00000   -1.50000
AFIX   0
C14   1    0.582052    0.763090    0.738537    11.00000    0.05047    0.04063 =
         0.04499    0.00404    0.00099   -0.00154
AFIX  43
H14   2    0.549732    0.784475    0.677010    11.00000   -1.20000
AFIX   0
C13   1    0.634361    0.896602    0.789847    11.00000    0.07415    0.03551 =
         0.05807    0.00047    0.00299   -0.01120
AFIX  43
H13   2    0.637243    1.009185    0.764205    11.00000   -1.20000
AFIX   0
C12   1    0.682687    0.864847    0.879213    11.00000    0.07313    0.04083 =
         0.06724   -0.01266   -0.00469   -0.01174
AFIX  43
H12   2    0.719489    0.955927    0.914816    11.00000   -1.20000
AFIX   0
C11   1    0.677703    0.701466    0.916919    11.00000    0.05958    0.04492 =
         0.04501   -0.00733   -0.00873   -0.00370
AFIX  43
H11   2    0.710244    0.681435    0.978523    11.00000   -1.20000
AFIX   0
HKLF 4


REM  vh0122a_0m_a.res in P2(1)
REM wR2 = 0.1627, GooF = S = 1.054, Restrained GooF = 1.054 for all data
REM R1 = 0.0577 for 4730 Fo > 4sig(Fo) and 0.0742 for all 5713 data
REM 334 parameters refined using 1 restraints

END

WGHT      0.0875      0.3309

REM Instructions for potential hydrogen bonds
HTAB C29 O2
HTAB C17 O1
EQIV $1 -x+1, y-1/2, -z+2
HTAB C15 O2_$1
HTAB C30 O2

REM Highest difference peak  0.382,  deepest hole -0.309,  1-sigma level  0.072
Q1    1   0.2307  0.3630  0.7428  11.00000  0.05    0.38
Q2    1   0.6198  0.4796  0.9019  11.00000  0.05    0.36
Q3    1   0.6207  0.8457  0.8954  11.00000  0.05    0.33
Q4    1   0.7876  0.3580  1.0430  11.00000  0.05    0.31
Q5    1   0.6383  1.0458  0.9033  11.00000  0.05    0.29
Q6    1   0.6019  0.7136  0.9055  11.00000  0.05    0.28
;
_shelx_res_checksum                83510
_shelx_hkl_file
;
   2   0   0   67.69    5.70
   2   0   0   67.49    5.40
  -2   0   0   66.79    5.40
  -2   0   0   70.69    5.50
  -3   0   0 4294.37  333.97
   3   0   0 3866.51  328.17
   4   0   0 1386.36   94.29
  -4   0   0 1303.77   93.59
  -5   0   0   27.50    3.90
  -5   0   0   30.40    3.40
   5   0   0   23.50    3.60
  -5   0   0   24.40    3.70
  -5   0   0   26.30    4.30
   5   0   0   22.30    4.10
   5   0   0   30.70    3.00
   6   0   0   -0.20    1.50
  -6   0   0    0.00    1.30
  -6   0   0    0.30    1.60
  -6   0   0   -1.60    1.10
   6   0   0    0.30    1.10
  -6   0   0    1.80    1.50
   7   0   0  217.78   18.30
  -7   0   0  209.28   17.30
  -7   0   0  223.48   16.90
   7   0   0  198.48   16.80
  -7   0   0  212.48   17.90
   8   0   0    2.80    1.90
  -8   0   0    1.70    1.80
  -8   0   0    2.70    2.00
   8   0   0    2.00    1.80
   8   0   0    4.00    1.70
  -8   0   0    8.70    2.70
  -8   0   0    3.80    2.00
   8   0   0    2.20    2.40
   8   0   0    4.30    2.10
   9   0   0    3.80    2.30
  -9   0   0    2.70    2.50
   9   0   0    0.30    2.60
   9   0   0    6.70    2.70
   9   0   0    3.90    1.70
  -9   0   0    1.60    2.10
  -9   0   0    2.60    2.30
   9   0   0    5.50    2.20
  -9   0   0    2.60    2.10
 -10   0   0    4.50    2.80
  10   0   0    4.50    3.50
  10   0   0    8.40    3.00
  10   0   0   12.40    3.60
  10   0   0    3.30    2.10
 -10   0   0    6.20    3.40
 -10   0   0    7.90    2.90
 -10   0   0    6.00    3.20
  10   0   0    3.90    1.90
 -11   0   0  129.39   13.70
 -11   0   0  128.09   12.90
  11   0   0  130.69   14.50
 -11   0   0  126.09   12.70
 -11   0   0  110.89   12.60
  11   0   0  136.69   12.60
 -12   0   0   99.09   11.90
 -12   0   0  121.59   12.40
  12   0   0  127.99   14.50
 -12   0   0  105.49   11.70
 -12   0   0  124.89   13.30
  12   0   0  103.49   11.30
  13   0   0   27.20    6.90
 -13   0   0   32.20    6.70
 -13   0   0   23.10    5.70
 -13   0   0   17.70    5.90
 -13   0   0   25.70    5.70
 -14   0   0    5.10    3.30
  14   0   0    0.70    5.40
 -14   0   0    5.70    3.10
 -14   0   0    0.90    4.00
 -14   0   0    6.20    3.40
  14   0   0    1.40    2.70
 -15   0   0   18.10    5.50
  15   0   0   13.90    4.60
  15   0   0   11.50    4.70
 -15   0   0    9.90    4.80
 -15   0   0   21.80    5.00
   0  -1   0    0.10    0.50
   0  -1   0    0.10    0.50
   0  -1   0    1.60    0.90
   0  -1   0    0.10    0.30
   0   1   0    0.30    0.50
   1  -1   0  980.90   68.69
  -1  -1   0  881.41   66.79
  -1   1   0  966.00   68.59
   2  -1   0  890.31   58.39
   2  -1   0  818.52   58.09
  -2   1   0  846.02   58.09
  -2   1   0  846.62   58.29
  -2   1   0  752.12   58.39
   3  -1   0  745.13   49.70
  -3  -1   0  783.52   48.60
  -3  -1   0  679.93   48.80
   3  -1   0  656.73   49.10
  -3  -1   0  690.73   48.60
  -3  -1   0  639.14   47.90
   3  -1   0  662.93   49.10
  -3   1   0  714.13   49.20
   3   1   0  703.63   48.30
  -3   1   0  672.83   49.50
   3   1   0  739.13   47.90
  -3   1   0  651.23   49.10
   3   1   0  626.14   48.00
  -3   1   0  727.13   49.50
  -4  -1   0  213.38   15.00
   4  -1   0  180.38   15.30
  -4  -1   0  195.78   15.20
  -4  -1   0  193.08   14.30
   4  -1   0  219.38   16.10
   4   1   0  185.28   15.20
   4   1   0  194.78   14.30
   4   1   0  199.28   14.20
  -4   1   0  202.58   15.60
  -4   1   0  194.48   15.50
  -4   1   0  182.58   15.70
  -4   1   0  195.28   15.50
   4   1   0  182.08   14.10
   5  -1   0  201.78   17.40
  -5  -1   0  220.08   17.20
  -5  -1   0  221.58   16.30
   5  -1   0  192.98   17.10
  -5  -1   0  246.68   16.60
  -5   1   0  250.37   19.40
   5   1   0  225.18   16.10
  -5   1   0  205.78   17.10
   5   1   0  209.68   17.40
  -5   1   0  195.58   17.50
  -5   1   0  205.18   17.30
   5   1   0  220.58   15.80
   5   1   0  226.08   16.10
  -6  -1   0   22.90    4.20
   6  -1   0   25.00    4.70
  -6  -1   0   18.50    3.30
  -6  -1   0   17.70    3.10
   6  -1   0   18.70    4.00
   6  -1   0   22.00    4.60
   6   1   0   22.10    2.90
  -6   1   0   20.30    4.00
   6   1   0   21.10    2.50
  -6   1   0   18.00    4.00
   6   1   0   22.10    2.80
  -6   1   0   14.40    4.00
   6   1   0   16.20    3.60
  -6   1   0   16.80    3.80
  -7  -1   0   36.10    5.70
   7  -1   0   34.10    5.70
  -7  -1   0   33.10    4.20
  -7  -1   0   38.00    4.60
   7  -1   0   32.40    5.30
  -7   1   0   33.30    5.70
   7   1   0   36.10    3.40
   7   1   0   34.70    4.10
  -7   1   0   27.50    5.40
   7   1   0   37.60    4.00
  -7   1   0   32.40    5.00
  -7   1   0   34.10    6.00
   7   1   0   23.30    4.90
   8  -1   0    5.60    2.40
  -8  -1   0    3.10    1.60
  -8  -1   0    5.30    2.30
   8  -1   0    1.50    2.60
   8  -1   0   10.60    3.10
  -8  -1   0    3.40    2.80
  -8  -1   0    7.40    2.50
   8  -1   0    6.60    3.10
   8   1   0    6.50    1.90
   8   1   0    6.00    1.10
  -8   1   0    4.50    2.60
  -8   1   0    4.50    2.60
  -8   1   0    2.50    2.40
   8   1   0    4.60    1.80
  -8   1   0    3.40    2.40
   8   1   0    1.40    2.40
  -9  -1   0   55.89   10.00
   9  -1   0   76.39    8.70
   9  -1   0   70.09    8.90
  -9  -1   0   90.49    9.40
  -9  -1   0   78.49    8.30
   9  -1   0   84.89    9.80
   9   1   0   77.89    9.60
  -9   1   0   65.89    8.90
  -9   1   0   78.49    9.20
  -9   1   0   79.29    9.30
   9   1   0   88.99    7.60
  -9   1   0   68.29    8.30
   9   1   0   90.09    7.80
  10  -1   0   54.29    7.80
 -10  -1   0   55.99    7.50
 -10  -1   0   70.69    7.60
  10  -1   0   67.59    8.20
 -10  -1   0   67.29    8.50
  10  -1   0   58.69    9.80
 -10   1   0   64.89    8.70
  10   1   0   74.29    6.90
  10   1   0   72.69    7.10
 -10   1   0   50.29    7.70
 -10   1   0   55.19    9.10
 -10   1   0   61.39    8.60
  10   1   0   67.19    9.90
 -11  -1   0  137.19   12.40
  11  -1   0  102.89   11.40
 -11  -1   0  114.79   11.20
  11  -1   0  110.09   13.50
 -11  -1   0  102.99   11.40
  11  -1   0  110.89   11.90
 -11  -1   0  112.79   12.70
  11   1   0  130.99   10.60
 -11   1   0   98.29   11.70
 -11   1   0  116.99   12.60
  11   1   0  117.09   10.60
  11   1   0  124.59   13.40
 -11   1   0  111.39   12.80
 -11   1   0   90.19   12.00
 -12  -1   0    0.30    1.80
  12  -1   0    3.30    2.40
 -12  -1   0    4.70    3.70
 -12  -1   0   -0.30    2.40
 -12  -1   0    5.00    3.40
  12  -1   0    1.70    2.50
 -12  -1   0    2.00    2.60
  12  -1   0    1.80    2.40
 -12   1   0    3.80    2.70
  12   1   0    3.10    2.20
 -12   1   0   -0.70    2.70
  12   1   0    5.70    4.10
 -12   1   0    1.70    2.50
 -12   1   0   -0.20    2.40
  12   1   0    1.70    1.90
  13  -1   0    4.40    3.10
 -13  -1   0   -2.30    2.10
 -13  -1   0    2.40    3.10
  13  -1   0    0.10    2.50
 -13  -1   0    4.90    3.90
 -13  -1   0    0.40    2.40
 -13  -1   0    2.00    2.10
 -13   1   0    1.80    2.60
  13   1   0    5.50    2.60
  13   1   0    3.00    2.20
 -13   1   0    5.90    3.30
 -13   1   0    4.10    3.20
  13   1   0    0.70    3.60
 -13   1   0    9.30    4.30
 -14  -1   0   18.50    5.10
 -14  -1   0   14.60    5.00
  14  -1   0   10.20    4.00
  14  -1   0   12.60    5.00
 -14  -1   0   14.40    4.60
  14  -1   0    7.50    2.60
 -14  -1   0   11.80    5.50
  14  -1   0   29.10    7.90
  14   1   0    9.70    3.70
 -14   1   0   13.30    4.60
 -14   1   0   12.40    5.20
  14   1   0   13.10    3.40
 -14   1   0   10.30    5.00
 -14   1   0   16.30    4.90
  15  -1   0   17.70    5.60
 -15  -1   0   12.60    3.70
 -15  -1   0    4.30    3.70
  15  -1   0    9.40    6.20
 -15  -1   0    7.90    5.10
 -15  -1   0    1.70    4.70
 -15   1   0    3.20    3.60
  15   1   0    7.80    3.80
 -15   1   0   14.60    4.00
 -15   1   0    6.50    4.90
 -15   1   0    9.80    4.60
   0  -2   0 2757.62  195.28
  -1  -2   0 1103.29   69.79
   1  -2   0  987.20   70.49
  -1  -2   0  980.20   70.09
   1  -2   0  954.50   70.59
  -1  -2   0  902.31   70.09
   1  -2   0 1036.30   69.99
  -1  -2   0 1056.79   69.29
  -1   2   0 1019.10   70.89
  -1   2   0  885.71   69.59
  -1   2   0 1028.30   69.89
   1   2   0 1005.80   69.69
   2  -2   0    9.50    2.40
   2  -2   0    6.70    2.40
  -2  -2   0    7.60    1.20
   2  -2   0    8.50    2.60
  -2  -2   0    7.60    1.90
  -2  -2   0    6.90    1.90
  -2  -2   0    8.30    1.40
  -2   2   0    4.50    1.90
   2   2   0    5.00    1.50
   2   2   0    7.30    1.60
   2   2   0    9.00    1.50
  -2   2   0    6.00    2.00
  -2   2   0    7.40    1.70
  -2   2   0    6.90    1.70
   3  -2   0 1547.55  105.89
  -3  -2   0 1421.86  104.89
   3  -2   0 1523.45  106.39
  -3   2   0 1543.75  105.39
  -3   2   0 1472.25  106.29
   3   2   0 1595.14  105.49
  -3   2   0 1526.25  105.79
  -3   2   0 1444.06  106.59
  -4  -2   0  540.45   38.10
   4  -2   0  531.25   38.90
  -4  -2   0  509.45   36.50
  -4  -2   0  534.85   37.80
   4  -2   0  508.55   39.40
  -4  -2   0  504.85   38.50
  -4   2   0  558.04   38.80
  -4   2   0  496.05   39.30
   4   2   0  562.94   38.10
  -4   2   0  478.55   39.30
  -4   2   0  566.44   39.40
   4   2   0  538.75   37.90
  -5  -2   0   83.49    7.80
  -5  -2   0   83.79    6.40
  -5  -2   0   96.69    7.80
   5  -2   0   79.79    8.60
   5  -2   0   76.09    8.30
  -5  -2   0   90.59    7.90
   5  -2   0   82.39    9.00
  -5   2   0   81.29    8.40
   5   2   0   87.39    8.20
  -5   2   0   78.79    9.00
  -5   2   0   64.59    8.80
  -5   2   0   81.29    8.50
   5   2   0   79.19    7.40
  -6  -2   0   45.60    5.30
  -6  -2   0   41.40    3.80
   6  -2   0   49.00    6.60
   6  -2   0   30.50    5.70
  -6  -2   0   45.10    4.90
   6  -2   0   34.50    5.90
  -6   2   0   42.80    6.40
  -6   2   0   36.30    5.70
   6   2   0   38.40    4.30
  -6   2   0   33.30    6.40
   6   2   0   36.20    5.80
  -6   2   0   31.40    5.60
   7  -2   0   16.30    4.70
  -7  -2   0   13.50    3.40
  -7  -2   0   12.30    3.00
   7  -2   0   12.40    3.60
  -7  -2   0   18.90    3.30
  -7  -2   0   11.80    2.10
   7  -2   0   11.60    3.70
   7   2   0   13.20    2.50
   7   2   0   15.40    3.80
  -7   2   0   16.30    4.30
  -7   2   0   12.50    4.20
  -7   2   0   15.20    4.10
  -7   2   0   12.60    3.90
   8  -2   0   33.40    6.30
   8  -2   0   46.30    7.30
  -8  -2   0   48.70    6.30
   8  -2   0   39.10    7.60
  -8  -2   0   46.70    5.80
   8  -2   0   50.49    7.10
  -8  -2   0   35.30    4.20
  -8  -2   0   43.50    5.10
  -8   2   0   38.90    6.80
   8   2   0   39.00    3.80
   8   2   0   36.90    4.40
  -8   2   0   26.50    6.40
  -8   2   0   33.30    6.70
   8   2   0   40.40    6.70
  -8   2   0   38.60    6.60
   9  -2   0   11.00    4.50
   9  -2   0    8.60    3.50
  -9  -2   0   13.70    3.40
  -9  -2   0   15.20    4.40
   9  -2   0   19.00    5.00
  -9  -2   0   10.80    2.80
  -9  -2   0   13.70    2.70
   9   2   0   18.30    4.90
  -9   2   0   13.40    4.10
  -9   2   0   12.20    4.00
  -9   2   0   14.80    5.00
   9   2   0   11.30    2.10
  -9   2   0   11.10    4.20
 -10  -2   0   30.50    4.90
 -10  -2   0   35.60    4.50
  10  -2   0   50.49    8.60
  10  -2   0   24.10    6.40
 -10  -2   0   27.90    5.70
 -10  -2   0   25.50    4.90
  10   2   0   30.80    4.00
 -10   2   0   31.80    6.50
 -10   2   0   26.40    6.70
 -10   2   0   32.40    6.50
 -10   2   0   30.20    6.90
  10   2   0   28.90    3.50
  10   2   0   33.80    6.70
  11  -2   0   85.99   10.20
 -11  -2   0  102.19   10.90
 -11  -2   0   74.59    8.60
 -11  -2   0   70.49    8.70
  11  -2   0   76.79   10.30
 -11  -2   0   77.89    7.70
  11   2   0   78.99   10.60
 -11   2   0   84.69   10.70
  11   2   0   75.19    7.40
  11   2   0   64.19    6.60
 -11   2   0   74.19   10.70
 -11   2   0   87.39   13.30
 -11   2   0   65.89    9.30
  12  -2   0   31.70    6.90
 -12  -2   0   33.60    6.40
  12  -2   0   39.90    7.80
 -12  -2   0   41.60    8.00
 -12  -2   0   32.10    6.10
  12   2   0   44.60    8.60
 -12   2   0   48.30    9.30
  12   2   0   35.60    4.30
  12   2   0   37.80    5.10
 -12   2   0   35.40    7.90
 -12   2   0   48.90    8.60
 -12   2   0   55.59    9.40
  13  -2   0    2.30    5.20
 -13  -2   0   -3.00    2.00
 -13  -2   0   -0.20    2.40
 -13  -2   0    1.30    3.10
  13  -2   0   -4.90    3.20
  13  -2   0   -3.00    3.50
 -13  -2   0   -1.00    1.90
  13  -2   0    0.60    2.80
  13   2   0    1.70    3.80
  13   2   0   -0.40    1.80
 -13   2   0   -1.20    2.20
 -13   2   0    0.10    3.10
 -13   2   0   -5.20    2.80
 -13   2   0    3.80    3.30
  14  -2   0    2.80    3.60
  14  -2   0    4.40    4.20
 -14  -2   0    8.90    3.50
 -14  -2   0    3.90    3.60
  14  -2   0    5.40    5.90
 -14  -2   0    2.20    3.50
 -14  -2   0    3.10    4.80
  14  -2   0    3.70    3.90
 -14   2   0   14.00    4.70
 -14   2   0   15.40    5.20
  14   2   0    0.50    3.00
 -14   2   0   10.60    4.80
 -14   2   0   13.70    6.00
  14   2   0    3.60    2.60
   0  -3   0    0.60    1.80
   0  -3   0    0.00    1.80
   0  -3   0   -0.10    1.60
   0  -3   0   -0.20    0.90
   0  -3   0    0.00    1.40
   0  -3   0   -0.10    1.20
   0   3   0   -0.30    0.80
   0   3   0   -0.60    0.90
  -1  -3   0  234.48   19.40
   1  -3   0  274.17   19.90
  -1  -3   0  242.78   20.00
   1  -3   0  276.77   21.10
  -1  -3   0  249.97   20.20
   1  -3   0  255.47   20.60
   1  -3   0  240.08   20.80
  -1  -3   0  248.18   20.40
  -1  -3   0  259.87   19.10
  -1   3   0  263.57   20.70
  -1   3   0  243.58   19.50
  -1   3   0  267.87   19.70
   1   3   0  234.08   19.30
  -1   3   0  237.88   20.20
   1   3   0  268.27   18.00
   2  -3   0  334.47   26.10
  -2  -3   0  340.17   26.00
   2  -3   0  349.47   27.20
  -2  -3   0  325.27   24.70
  -2  -3   0  339.47   26.30
  -2  -3   0  376.86   25.80
  -2   3   0  320.87   26.60
  -2   3   0  354.96   25.20
  -2   3   0  376.76   26.10
  -2   3   0  330.07   25.90
   2   3   0  339.17   24.30
  -2   3   0  307.77   26.70
   2   3   0  344.27   25.50
  -3  -3   0  140.39   13.10
   3  -3   0  155.78   14.20
  -3  -3   0  168.98   13.50
   3  -3   0  159.48   14.80
  -3  -3   0  157.48   13.80
  -3  -3   0  169.08   12.10
   3  -3   0  159.08   14.90
  -3  -3   0  165.58   12.30
  -3   3   0  157.68   13.70
   3   3   0  174.48   13.40
  -3   3   0  161.58   14.10
   3   3   0  179.98   13.30
   3   3   0  145.69   13.20
  -3   3   0  175.48   13.50
  -3   3   0  158.08   15.00
  -3   3   0  158.28   14.70
   4  -3   0  160.08   14.30
  -4  -3   0  143.79   12.20
  -4  -3   0  162.48   13.40
   4  -3   0  156.58   14.80
  -4  -3   0  173.98   13.00
  -4  -3   0  151.58   13.20
   4  -3   0  159.18   14.70
  -4  -3   0  152.48   11.30
   4   3   0  141.89   12.90
  -4   3   0  153.48   13.40
  -4   3   0  158.28   14.80
  -4   3   0  133.69   14.50
   4   3   0  175.88   13.40
   4   3   0  155.98   12.60
  -4   3   0  183.28   14.00
  -4   3   0  142.69   13.70
  -5  -3   0  106.89    9.80
  -5  -3   0  118.19   10.50
   5  -3   0  102.89   11.10
  -5  -3   0  113.59    8.20
  -5  -3   0  107.29   10.30
  -5  -3   0  112.69    8.20
   5  -3   0  135.59   12.50
   5  -3   0  115.09   12.40
  -5   3   0   98.99   11.90
  -5   3   0  124.19   12.60
   5   3   0  121.79   10.40
  -5   3   0  106.39   11.30
   5   3   0  134.39   10.90
   5   3   0  117.79   10.20
  -5   3   0  124.39   11.20
   6  -3   0   90.49   10.10
  -6  -3   0   71.39    7.80
  -6  -3   0   77.29    7.70
  -6  -3   0   86.79    8.20
   6  -3   0   88.79    9.30
  -6   3   0   79.49    8.90
  -6   3   0   76.49    9.50
   6   3   0   77.19    7.70
   6   3   0   77.69    8.10
  -6   3   0   75.09    8.70
  -6   3   0   62.69    9.30
  -7  -3   0    5.10    2.30
  -7  -3   0    1.80    1.70
  -7  -3   0    6.80    2.20
  -7  -3   0    5.80    2.40
   7  -3   0    4.50    3.30
   7  -3   0    6.50    3.60
   7  -3   0    5.60    3.70
   7  -3   0    3.40    2.90
  -7   3   0    3.90    2.80
  -7   3   0    4.40    3.10
  -7   3   0    4.70    2.40
  -7   3   0   -0.80    2.00
   7   3   0    1.10    1.80
   8  -3   0   29.70    6.30
   8  -3   0   46.20    8.40
   8  -3   0   32.50    7.60
  -8  -3   0   26.50    5.00
  -8  -3   0   43.40    5.60
  -8   3   0   32.30    6.40
  -8   3   0   37.30    6.70
  -8   3   0   28.90    6.80
   8   3   0   31.60    4.50
  -8   3   0   40.00    7.80
   8   3   0   27.20    5.60
  -9  -3   0   25.90    4.50
   9  -3   0   17.00    6.00
  -9  -3   0   18.40    4.20
   9  -3   0   22.80    6.50
  -9  -3   0   17.60    4.10
   9  -3   0   18.90    5.40
   9   3   0   22.00    4.00
  -9   3   0   18.90    5.90
  -9   3   0   25.80    6.60
   9   3   0   27.50    5.70
  -9   3   0   23.00    5.70
  -9   3   0   26.10    6.40
 -10  -3   0   53.69    7.60
  10  -3   0   54.09   10.70
  10  -3   0   83.29   10.70
  10  -3   0   74.39    9.50
 -10  -3   0   73.19    9.00
 -10  -3   0   72.39    7.50
 -10   3   0   60.09    9.60
 -10   3   0   73.39    9.50
 -10   3   0   52.99    8.80
  10   3   0   65.29    7.00
  10   3   0   51.19    9.00
 -10   3   0   61.69    9.90
 -11  -3   0   -0.10    2.20
  11  -3   0   10.70    6.00
  11  -3   0    8.80    5.50
 -11  -3   0   10.40    4.00
  11  -3   0    3.20    4.30
 -11  -3   0    5.90    3.60
 -11  -3   0    8.40    3.10
  11  -3   0    4.90    3.50
 -11   3   0    8.50    4.40
  11   3   0   -0.70    3.10
 -11   3   0    6.80    4.10
 -11   3   0    4.80    3.60
 -11   3   0    2.70    3.70
  11   3   0    2.70    2.00
  12  -3   0   18.40    5.70
 -12  -3   0   11.20    3.80
 -12  -3   0   12.10    4.80
  12  -3   0    9.60    5.40
 -12  -3   0    9.80    3.90
 -12  -3   0   25.90    7.30
  12  -3   0   23.80    7.30
 -12   3   0   20.70    6.20
 -12   3   0   20.80    6.30
  12   3   0   15.50    3.80
  12   3   0   23.00    6.10
 -12   3   0   15.40    4.40
 -12   3   0   26.50    6.90
 -13  -3   0   22.20    5.70
  13  -3   0   27.40    7.10
 -13  -3   0   31.30    7.10
  13  -3   0   27.80    7.50
 -13   3   0   23.30    7.60
  13   3   0   26.00    4.90
 -13   3   0   36.20    8.00
 -13   3   0   34.10    8.00
 -13   3   0   33.90    7.20
  13   3   0   28.80    7.30
 -14  -3   0   17.80    5.90
  14  -3   0   14.20    8.20
 -14  -3   0    7.70    4.30
 -14  -3   0   15.60    4.60
 -14  -3   0    5.50    4.60
  14  -3   0    6.00    6.00
  14  -3   0   14.50    6.60
  14  -3   0    0.90    4.90
  14   3   0   16.30    5.70
  14   3   0    5.30    3.20
 -14   3   0    8.80    4.00
 -14   3   0   13.70    5.60
 -14   3   0   10.20    4.60
 -14   3   0   15.50    4.90
   0  -4   0  401.06   33.60
   0  -4   0  424.96   33.40
   0  -4   0  444.16   32.20
   0  -4   0  426.86   33.40
   0  -4   0  408.46   33.20
   0   4   0  418.26   32.20
   0   4   0  475.35   32.10
   1  -4   0  168.08   15.70
   1  -4   0  160.08   15.50
  -1  -4   0  153.28   14.90
  -1  -4   0  171.98   13.80
  -1  -4   0  159.08   14.80
  -1  -4   0  171.08   15.10
   1  -4   0  159.18   15.80
   1  -4   0  162.88   14.30
  -1  -4   0  163.18   14.20
  -1  -4   0  162.58   15.50
   1  -4   0  189.38   14.80
  -1   4   0  177.08   14.40
  -1   4   0  150.88   14.10
   1   4   0  172.08   14.20
   1   4   0  174.08   12.20
  -2  -4   0   35.20    5.30
  -2  -4   0   36.90    4.30
  -2  -4   0   39.60    5.90
   2  -4   0   30.10    6.40
   2  -4   0   36.00    5.20
  -2  -4   0   24.40    4.50
   2  -4   0   27.70    5.10
   2  -4   0   30.20    6.50
  -2  -4   0   30.40    5.00
   2  -4   0   38.60    7.10
  -2   4   0   28.80    6.30
   2   4   0   35.90    3.40
  -2   4   0   31.00    6.20
   2   4   0   35.10    4.60
  -2   4   0   46.40    4.60
  -2   4   0   32.20    5.50
  -2   4   0   35.10    4.90
   3  -4   0  286.37   27.40
  -3  -4   0  333.07   25.90
  -3  -4   0  321.97   25.50
   3  -4   0  331.17   27.30
  -3  -4   0  345.77   24.90
   3  -4   0  346.77   27.80
  -3  -4   0  324.07   26.40
   3  -4   0  340.57   26.40
  -3   4   0  324.87   25.90
  -3   4   0  308.87   27.20
  -3   4   0  350.76   25.10
  -3   4   0  303.47   27.00
  -3   4   0  334.77   26.20
   3   4   0  345.47   25.50
  -4  -4   0  500.05   37.10
   4  -4   0  448.36   38.60
  -4  -4   0  465.55   34.10
  -4  -4   0  497.65   36.20
   4  -4   0  509.65   38.20
   4  -4   0  507.65   38.80
   4  -4   0  496.35   37.40
  -4  -4   0  471.25   34.50
  -4  -4   0  447.56   36.10
   4   4   0  497.55   36.10
   4   4   0  488.05   34.90
  -4   4   0  482.35   37.00
  -4   4   0  429.66   37.80
  -4   4   0  478.65   36.00
  -4   4   0  547.25   37.30
  -4   4   0  454.35   38.10
  -5  -4   0   88.29    6.30
   5  -4   0  100.79   11.10
  -5  -4   0   88.59    6.50
  -5  -4   0   81.29    8.90
   5  -4   0   73.49    9.30
  -5  -4   0   76.39    7.50
  -5  -4   0   93.59    9.50
   5  -4   0   83.19   10.60
   5  -4   0   89.09   11.20
  -5  -4   0  101.29    8.80
  -5   4   0   75.39   10.60
  -5   4   0   68.69    9.80
  -5   4   0   79.39    9.50
  -5   4   0   73.39    9.10
   5   4   0   82.39    8.60
   5   4   0   94.79    9.10
   5   4   0   79.09    7.90
  -5   4   0   91.79    9.20
   6  -4   0   11.40    4.80
   6  -4   0   19.20    4.90
  -6  -4   0   22.80    4.00
  -6  -4   0   13.60    3.60
  -6  -4   0   13.60    3.00
   6  -4   0   19.70    5.70
   6  -4   0   19.60    5.90
  -6  -4   0   16.90    4.10
  -6   4   0   19.90    5.80
  -6   4   0   14.90    3.90
   6   4   0   13.50    3.40
   6   4   0   17.00    3.90
  -6   4   0   14.90    4.60
  -6   4   0   19.70    4.70
  -6   4   0   15.10    4.60
   6   4   0   13.70    3.30
   7  -4   0   63.19    9.70
  -7  -4   0   50.79    7.20
   7  -4   0   55.29   11.00
  -7  -4   0   64.69    6.80
   7  -4   0   64.09    9.50
  -7  -4   0   64.89    7.70
   7   4   0   55.99    7.00
  -7   4   0   64.99    8.50
   7   4   0   54.29    6.80
  -7   4   0   61.19    9.20
  -7   4   0   65.89    7.90
  -7   4   0   63.69    9.90
   8  -4   0    2.10    4.00
  -8  -4   0    5.50    2.90
   8  -4   0   -1.40    2.60
  -8  -4   0    1.70    1.90
  -8  -4   0    6.80    2.70
  -8  -4   0    1.80    1.90
   8  -4   0    2.70    3.50
  -8   4   0    4.90    3.70
  -8   4   0    2.70    2.70
  -8   4   0    1.30    2.00
   8   4   0    0.20    1.50
   8   4   0    4.60    2.90
  -8   4   0   -0.10    2.50
   9  -4   0   18.10    6.00
   9  -4   0   16.50    5.80
   9  -4   0   14.80    5.80
  -9  -4   0   23.90    4.30
   9  -4   0   22.00    6.70
  -9  -4   0   16.40    4.10
  -9  -4   0   12.70    3.70
  -9  -4   0   16.40    4.60
   9   4   0   13.30    4.00
  -9   4   0   21.50    6.10
  -9   4   0   13.40    5.50
  -9   4   0    9.30    4.30
  -9   4   0   11.20    4.80
   9   4   0   16.70    3.80
  10  -4   0    0.90    3.50
  10  -4   0   10.50    5.70
 -10  -4   0    5.90    3.30
 -10  -4   0    3.70    3.10
 -10  -4   0   10.10    4.20
 -10  -4   0    7.00    2.80
  10  -4   0   -1.70    3.80
  10  -4   0    4.50    3.80
  10   4   0    4.70    2.60
 -10   4   0    5.80    4.10
 -10   4   0    6.40    4.10
  10   4   0    0.70    3.00
 -10   4   0    6.70    4.60
  11  -4   0   21.90    7.80
 -11  -4   0   10.60    3.80
  11  -4   0    9.20    5.70
 -11  -4   0    8.80    3.60
  11  -4   0   23.30    7.60
 -11  -4   0   13.70    4.20
 -11  -4   0   17.40    5.30
  11  -4   0   14.10    4.60
 -11   4   0    9.00    4.40
 -11   4   0    3.50    3.70
  11   4   0    9.30    4.30
 -11   4   0    6.30    4.30
 -11   4   0    6.70    4.90
  11   4   0    8.60    3.30
 -12  -4   0    7.80    4.40
 -12  -4   0   24.00    6.70
  12  -4   0   16.30    8.20
  12  -4   0   20.80    5.70
 -12  -4   0   13.30    4.30
 -12  -4   0   28.80    6.70
  12  -4   0   12.10    5.90
 -12   4   0   19.50    6.10
 -12   4   0   14.30    5.80
 -12   4   0   15.70    5.60
  12   4   0    5.00    4.30
  12   4   0   14.50    3.80
 -12   4   0   20.70    6.40
 -13  -4   0   -2.10    2.30
 -13  -4   0   -1.40    3.50
  13  -4   0    3.40    4.70
  13  -4   0   -3.00    4.60
 -13  -4   0   -2.80    2.50
 -13  -4   0    2.30    2.80
 -13   4   0    1.10    3.00
  13   4   0   -5.70    3.00
  13   4   0   -1.00    2.10
 -13   4   0    0.70    4.50
 -13   4   0    1.20    2.60
 -13   4   0    3.40    3.20
   0  -5   0   -0.90    2.00
   0  -5   0    1.40    2.50
   0  -5   0   -1.30    1.50
   0  -5   0   -0.40    2.30
   0  -5   0    1.80    2.60
   0  -5   0    0.50    1.70
   0   5   0   -0.30    1.40
  -1  -5   0  231.98   19.80
   1  -5   0  206.38   19.90
   1  -5   0  206.38   18.50
   1  -5   0  226.98   20.30
  -1  -5   0  216.38   18.50
  -1  -5   0  218.48   19.70
  -1  -5   0  212.78   20.00
   1  -5   0  201.58   18.60
  -1  -5   0  212.68   19.70
   1  -5   0  207.68   20.50
   1  -5   0  233.28   20.40
  -1  -5   0  234.88   18.20
   1   5   0  218.88   18.50
  -1   5   0  234.58   16.80
  -1   5   0  219.68   18.60
  -1   5   0  224.98   18.60
   1   5   0  220.58   15.90
  -2  -5   0  462.65   35.20
   2  -5   0  400.96   34.00
   2  -5   0  378.46   35.70
  -2  -5   0  414.86   34.60
   2  -5   0  455.75   36.10
   2  -5   0  485.95   36.60
   2  -5   0  446.66   34.50
  -2  -5   0  424.26   35.40
  -2  -5   0  458.35   33.00
  -2  -5   0  451.25   34.10
  -2   5   0  430.76   35.40
  -2   5   0  468.25   34.50
   2   5   0  441.66   33.80
  -2   5   0  462.15   34.40
   2   5   0  440.96   31.30
  -2   5   0  458.95   32.50
  -3  -5   0  202.48   17.70
   3  -5   0  197.88   19.10
   3  -5   0  170.08   18.90
  -3  -5   0  204.68   15.50
  -3  -5   0  191.08   16.90
  -3  -5   0  186.58   18.00
  -3  -5   0  176.48   17.20
   3  -5   0  188.28   17.40
   3  -5   0  194.18   18.80
  -3   5   0  204.18   17.30
  -3   5   0  202.68   17.60
  -3   5   0  169.38   18.30
  -3   5   0  210.38   19.00
  -3   5   0  194.78   15.80
   3   5   0  203.58   16.90
   4  -5   0   51.69    9.10
  -4  -5   0   55.19    7.30
   4  -5   0   61.39    8.70
   4  -5   0   60.29    9.10
  -4  -5   0   63.29    8.10
  -4  -5   0   72.79    9.10
   4  -5   0   68.99    9.80
  -4  -5   0   63.89    6.10
  -4   5   0   65.79    9.30
  -4   5   0   70.09   10.10
  -4   5   0   71.29    8.70
  -4   5   0   61.69    8.10
   4   5   0   73.79    7.80
  -4   5   0   71.39    7.40
   4   5   0   60.09    6.00
  -5  -5   0   47.40    4.30
  -5  -5   0   49.80    6.50
   5  -5   0   42.20    8.60
  -5  -5   0   51.29    6.90
  -5  -5   0   42.60    7.20
   5  -5   0   47.50    9.70
  -5  -5   0   45.70    5.00
  -5   5   0   57.89    7.30
   5   5   0   47.90    5.30
  -5   5   0   34.80    8.40
  -5   5   0   39.80    6.50
   5   5   0   56.39    7.10
  -5   5   0   43.20    8.00
  -6  -5   0  189.58   15.40
  -6  -5   0  191.08   16.70
  -6  -5   0  167.58   15.90
   6  -5   0  188.08   18.70
   6  -5   0  168.28   17.20
   6  -5   0  131.89   17.60
   6  -5   0  190.08   18.50
  -6   5   0  151.58   15.80
  -6   5   0  173.58   18.60
   6   5   0  167.88   14.40
  -6   5   0  158.28   16.70
  -6   5   0  159.68   17.90
   6   5   0  186.98   16.00
  -6   5   0  167.18   15.70
   7  -5   0   91.19   11.20
   7  -5   0   59.29   10.60
  -7  -5   0   72.09    7.60
   7  -5   0   76.29   11.20
  -7  -5   0   63.39    8.80
  -7  -5   0   89.59    9.80
   7  -5   0   77.09   11.30
  -7   5   0   60.99    8.80
   7   5   0   85.19    9.20
  -7   5   0   63.69   10.40
  -7   5   0   86.09    9.60
  -7   5   0   72.69   10.10
   7   5   0   77.69    8.10
  -7   5   0   71.79   11.60
  -8  -5   0   19.40    5.40
   8  -5   0   21.50    6.70
  -8  -5   0   25.00    5.50
  -8  -5   0   26.10    4.60
   8  -5   0   21.00    7.00
   8  -5   0   22.80    6.30
  -8  -5   0   18.00    3.70
   8  -5   0   20.80    7.40
   8   5   0   10.60    3.50
  -8   5   0   14.50    6.20
  -8   5   0   15.10    4.80
  -8   5   0   19.60    7.30
  -8   5   0   15.80    5.40
   8   5   0   15.90    4.10
  -8   5   0   10.60    3.70
  -9  -5   0   30.80    6.40
   9  -5   0   49.30    9.30
   9  -5   0   37.80    9.50
   9  -5   0   54.69   11.20
   9  -5   0   57.19   10.70
  -9  -5   0   35.90    5.80
   9   5   0   41.50    6.80
  -9   5   0   44.90    8.10
  -9   5   0   49.40   10.30
   9   5   0   33.60    5.50
  -9   5   0   28.50    5.90
  -9   5   0   31.10    8.70
  -9   5   0   30.90    7.30
 -10  -5   0   20.70    4.70
 -10  -5   0   32.60    6.70
  10  -5   0   18.80    6.60
  10  -5   0   18.60    5.70
 -10  -5   0   20.30    5.00
  10  -5   0   26.20    8.50
 -10   5   0   22.70    6.60
  10   5   0   13.60    4.00
 -10   5   0    9.60    4.10
 -10   5   0   17.00    5.50
 -10   5   0   26.50    6.90
  10   5   0   19.20    4.90
 -10   5   0   28.70    7.90
 -11  -5   0    6.20    3.10
  11  -5   0   18.70    7.80
 -11  -5   0    8.30    3.50
  11  -5   0    9.60    5.40
  11  -5   0    4.20    4.20
 -11  -5   0    7.30    3.10
 -11  -5   0   10.90    5.30
  11   5   0    9.60    4.10
  11   5   0    7.90    3.00
 -11   5   0   11.10    5.30
 -11   5   0    6.50    3.80
 -11   5   0   21.80    8.60
 -11   5   0   14.00    5.60
 -12  -5   0   -2.70    2.50
  12  -5   0   -1.00    6.10
 -12  -5   0   -1.20    2.30
  12  -5   0    6.10    4.50
  12  -5   0   -1.70    3.50
  12  -5   0    1.70    5.00
 -12  -5   0    3.50    2.90
  12   5   0   -4.40    3.60
 -12   5   0    5.70    4.50
 -12   5   0   17.70    6.00
 -12   5   0    6.30    4.70
 -12   5   0   12.80    5.10
  13  -5   0    4.50    5.90
 -13  -5   0    0.50    2.40
 -13  -5   0   -1.20    2.80
  13  -5   0    5.10    7.00
  13  -5   0    8.80    6.90
 -13   5   0   16.50    5.60
  13   5   0    7.20    5.30
 -13   5   0    2.60    5.00
   0  -6   0   12.90    4.90
   0  -6   0   21.10    6.70
   0  -6   0   18.20    4.60
   0  -6   0   19.80    4.60
   0  -6   0   18.90    5.70
   0  -6   0   16.50    5.40
   0   6   0   20.80    2.50
   0   6   0   24.00    2.90
   0   6   0   16.40    4.40
  -1  -6   0   60.49    8.80
   1  -6   0   73.99    8.80
   1  -6   0   59.59    8.00
   1  -6   0   52.09    8.60
   1  -6   0   50.69    9.80
   1  -6   0   65.89    9.60
  -1  -6   0   60.79    9.30
  -1  -6   0   72.39   10.20
  -1  -6   0   65.29    8.10
  -1  -6   0   69.69    8.00
  -1  -6   0   67.79    9.40
  -1   6   0   66.69    8.20
  -1   6   0   65.99    6.10
   1   6   0   61.59    5.20
   1   6   0   67.99    8.40
   2  -6   0   13.80    5.90
   2  -6   0   18.50    5.90
  -2  -6   0   12.60    3.60
  -2  -6   0   11.80    3.70
   2  -6   0   15.90    4.60
  -2  -6   0   16.60    5.40
   2  -6   0   17.20    5.60
   2  -6   0   20.80    5.30
  -2  -6   0   14.90    5.00
   2  -6   0   12.30    4.90
  -2  -6   0   20.60    5.60
  -2  -6   0   16.70    5.30
  -2   6   0   14.40    4.20
   2   6   0   19.90    4.70
  -2   6   0   16.10    3.10
  -3  -6   0   97.99   11.40
   3  -6   0   87.39   16.20
  -3  -6   0   84.19   11.00
  -3  -6   0   85.39   10.20
   3  -6   0   83.19   11.60
  -3  -6   0   98.39    9.20
   3  -6   0  103.09   13.00
  -3  -6   0   90.49   11.90
  -3  -6   0   81.49   10.60
   3  -6   0   83.29   12.50
  -3   6   0  107.89   11.50
   3   6   0   98.19   11.50
  -3   6   0  115.29   12.10
   3   6   0   97.39    7.60
  -3   6   0   97.29   10.80
  -3   6   0  105.29   21.90
  -4  -6   0   96.59   10.80
  -4  -6   0   85.09    8.30
   4  -6   0   98.99   13.40
  -4  -6   0   83.09   11.30
   4  -6   0   89.59   12.70
  -4  -6   0   93.59   11.00
  -4  -6   0   80.59   10.10
   4  -6   0   88.09   11.10
   4  -6   0   73.69   11.80
  -4   6   0   84.49   10.30
  -4   6   0  100.09   11.30
   4   6   0   86.09    7.60
  -4   6   0   92.39   11.90
  -4   6   0   89.09    9.10
   4   6   0   95.09   10.20
  -5  -6   0   15.20    2.60
   5  -6   0   16.10    6.00
   5  -6   0   10.10    5.20
   5  -6   0   12.00    5.90
  -5  -6   0   10.50    3.70
  -5  -6   0   19.40    4.70
   5  -6   0   10.20    4.70
  -5  -6   0   12.10    4.50
  -5  -6   0   13.90    4.70
  -5   6   0   13.90    6.00
  -5   6   0   11.20    4.90
  -5   6   0   10.50    4.70
   5   6   0    8.90    2.40
  -5   6   0    9.20    3.50
  -5   6   0    8.70    3.60
   5   6   0   12.50    4.20
  -6  -6   0    5.80    0.90
  -6  -6   0    6.80    3.80
  -6  -6   0    6.30    3.10
  -6  -6   0    7.40    4.30
   6  -6   0   13.40    5.70
   6  -6   0    7.80    5.10
   6  -6   0    9.10    4.60
   6  -6   0    0.00    4.70
  -6   6   0    3.10    3.40
  -6   6   0    7.10    4.80
  -6   6   0    3.30    3.00
  -6   6   0   10.40    4.20
   6   6   0    7.10    3.20
  -6   6   0    3.10    3.50
   6   6   0    7.50    2.30
   7  -6   0   54.09   12.10
   7  -6   0   63.99   12.60
  -7  -6   0   44.00    8.00
  -7  -6   0   54.59    6.00
  -7  -6   0   63.19    9.30
  -7  -6   0   59.79    7.50
   7  -6   0   52.19    9.50
   7  -6   0   70.99   11.60
  -7   6   0   57.19   12.00
  -7   6   0   58.29   12.00
  -7   6   0   51.19    9.20
  -7   6   0   52.09    8.50
  -7   6   0   38.80    7.80
   7   6   0   72.09    8.90
   7   6   0   52.79    6.30
  -8  -6   0    5.40    3.40
   8  -6   0    5.80    5.30
  -8  -6   0    5.10    2.40
   8  -6   0    3.90    3.80
   8  -6   0    7.70    5.60
  -8  -6   0    1.70    3.30
  -8  -6   0    7.30    3.40
   8  -6   0    3.10    3.60
   8   6   0    3.60    2.00
  -8   6   0   -0.40    3.40
  -8   6   0    4.00    3.40
  -8   6   0   10.40    4.40
  -8   6   0    2.70    3.10
  -8   6   0    5.50    3.20
  -9  -6   0    1.90    3.70
   9  -6   0    1.80    4.30
  -9  -6   0    4.30    2.40
   9  -6   0    1.40    3.50
   9  -6   0   -3.10    2.80
   9  -6   0    2.70    4.00
  -9  -6   0    1.20    2.80
  -9  -6   0    1.20    2.90
  -9   6   0    3.30    2.80
   9   6   0   -2.30    2.00
  -9   6   0   -0.50    2.80
  -9   6   0    5.30    4.40
  -9   6   0    1.20    3.60
  -9   6   0    5.40    6.60
  10  -6   0    8.50    4.60
  10  -6   0    1.30    4.30
 -10  -6   0   -1.60    2.20
  10  -6   0    1.60    5.60
 -10  -6   0    0.40    2.10
  10  -6   0    5.40    6.70
 -10  -6   0    0.60    3.40
  10   6   0    6.30    3.60
 -10   6   0    1.80    3.50
 -10   6   0    3.00    4.80
 -10   6   0   12.20    5.30
 -10   6   0    0.60    3.40
 -10   6   0    0.90    3.20
  11  -6   0   15.80    7.60
 -11  -6   0   11.10    5.60
  11  -6   0   11.50    6.00
 -11  -6   0   13.80    4.00
 -11  -6   0    9.20    4.30
 -11  -6   0   10.80    4.30
  11  -6   0   14.70   11.50
  11  -6   0   14.30    5.60
  11   6   0    7.60    4.30
 -11   6   0   11.10    6.10
 -11   6   0   27.40    7.70
 -11   6   0    5.10    4.60
 -11   6   0   16.40    6.70
   0  -7   0   -0.20    2.30
   0  -7   0   -3.90    3.10
   0  -7   0    0.70    3.00
   0  -7   0   -2.60    2.00
   0  -7   0   -0.90    2.70
   0  -7   0    1.70    3.00
   0   7   0   -0.40    0.50
   0   7   0    1.50    1.00
   0   7   0   -0.80    2.20
   1  -7   0   45.60    7.80
  -1  -7   0   34.70    8.70
  -1  -7   0   24.20    7.10
   1  -7   0   28.70    7.50
  -1  -7   0   33.40    8.20
   1  -7   0   41.30    9.70
   1  -7   0   29.20    8.00
  -1  -7   0   39.20    6.40
   1  -7   0   29.40    8.10
  -1  -7   0   37.00    8.10
  -1  -7   0   29.20    6.30
  -1   7   0   38.30    4.00
   1   7   0   27.40    5.90
   1   7   0   36.80    3.00
  -1   7   0   35.50    6.50
  -2  -7   0   50.99   10.10
  -2  -7   0   56.49    7.20
  -2  -7   0   50.39    9.50
   2  -7   0   37.30    9.40
   2  -7   0   44.40    8.30
  -2  -7   0   56.79    8.90
   2  -7   0   48.90   11.00
   2  -7   0   54.69   10.80
  -2  -7   0   59.69    9.90
  -2  -7   0   67.49    8.60
   2  -7   0   38.40    9.50
   2   7   0   55.49    7.70
  -2   7   0   43.30    5.20
  -2   7   0   41.00    7.70
  -3  -7   0   62.49    9.70
   3  -7   0   73.39   12.80
   3  -7   0   65.69   13.70
  -3  -7   0   55.99    9.50
   3  -7   0   67.29   10.60
  -3  -7   0   65.29    9.70
   3  -7   0   49.30   11.10
  -3  -7   0   68.49    9.20
   3  -7   0   62.89   10.10
  -3  -7   0   58.69    7.40
  -3   7   0   66.19    7.00
   3   7   0   57.69    8.20
  -3   7   0   66.99    8.90
  -4  -7   0    8.30    4.20
  -4  -7   0    5.00    4.30
   4  -7   0    8.00    4.10
  -4  -7   0    6.20    3.80
   4  -7   0    6.30    5.20
   4  -7   0    6.90    3.70
  -4  -7   0   11.30    4.30
   4  -7   0    3.00    4.60
  -4  -7   0    7.50    2.50
   4  -7   0    6.00    3.80
  -4  -7   0   11.10    4.90
  -4   7   0    7.40    3.80
  -4   7   0    4.10    2.40
   4   7   0    6.30    3.00
   4   7   0    5.50    1.20
  -4   7   0    6.90    4.30
   5  -7   0   33.00    9.00
  -5  -7   0   31.20    7.20
   5  -7   0   21.60    8.30
  -5  -7   0   19.10    6.80
   5  -7   0   22.90    7.40
  -5  -7   0   26.20    6.50
   5  -7   0   24.60    7.60
   5  -7   0   19.10    6.40
  -5  -7   0   29.10    7.60
  -5  -7   0   30.10    4.00
  -5   7   0   31.50    5.40
  -5   7   0   34.40    9.10
  -5   7   0   16.30    5.10
   5   7   0   17.10    5.00
   5   7   0   23.30    3.70
  -6  -7   0   22.60    5.60
   6  -7   0   19.70    7.80
  -6  -7   0   13.00    4.80
  -6  -7   0   23.20    6.80
  -6  -7   0   25.00    2.80
   6  -7   0   19.00    6.00
   6  -7   0   20.30    7.40
  -6  -7   0   23.50    6.00
   6  -7   0   30.60    8.80
  -6   7   0   23.90    8.50
  -6   7   0   15.60    4.80
  -6   7   0   21.30    6.50
  -6   7   0   21.60    4.70
   6   7   0   16.40    3.10
   6   7   0   12.90    5.10
  -7  -7   0   14.80    5.30
   7  -7   0   22.10    9.20
  -7  -7   0   15.80    5.90
   7  -7   0   14.50    5.00
  -7  -7   0   11.60    4.50
   7  -7   0   23.90    7.80
  -7  -7   0   13.70    4.60
   7  -7   0   23.10    7.80
  -7   7   0   18.60    5.00
   7   7   0   13.20    3.20
  -7   7   0   31.90    8.30
   7   7   0   15.10    5.00
  -7   7   0   12.40    4.90
  -7   7   0    8.60    4.50
  -7   7   0   14.40    5.90
  -8  -7   0    4.10    3.10
   8  -7   0    5.60    5.00
   8  -7   0    7.90    6.30
  -8  -7   0    3.00    3.40
  -8  -7   0    3.60    3.90
   8  -7   0    5.50    4.40
  -8  -7   0    4.90    4.00
  -8   7   0    4.50    4.00
   8   7   0    1.50    2.10
  -8   7   0    0.20    2.60
  -8   7   0   14.60    5.10
   8   7   0    5.10    4.60
  -8   7   0    6.10    4.00
  -8   7   0    4.60    3.80
  -9  -7   0   -0.90    3.80
  -9  -7   0    8.70    4.00
  -9  -7   0    2.70    3.20
  -9  -7   0    1.40    3.60
   9  -7   0    2.70    4.10
   9  -7   0    5.80    6.50
   9  -7   0    4.40    5.90
   9  -7   0   -0.50    4.10
  -9   7   0    7.90    3.40
  -9   7   0   12.50    5.40
  -9   7   0    6.40    3.20
  -9   7   0    3.70    3.90
   9   7   0    5.70    2.80
  -9   7   0    6.20    4.60
 -10  -7   0   -2.60    4.20
 -10  -7   0   -2.20    3.10
 -10  -7   0    0.00    3.30
 -10  -7   0    4.80    2.40
  10  -7   0    2.20    4.90
  10  -7   0    2.10    5.80
  10  -7   0    0.10    5.70
 -10  -7   0    3.80    3.20
 -10   7   0    4.90    3.20
 -10   7   0   -5.20    2.20
   0  -8   0  131.49   16.40
   0  -8   0  127.99   14.20
   0  -8   0  136.39   16.70
   0  -8   0  136.99   17.50
   0  -8   0  128.29   16.40
   0  -8   0  142.79   15.20
   0   8   0  146.79   15.10
   1  -8   0   46.40   10.50
  -1  -8   0   45.00   10.60
   1  -8   0   51.69    9.00
  -1  -8   0   52.59   10.20
  -1  -8   0   41.30    9.10
  -1  -8   0   52.59   13.10
   1  -8   0   47.40   10.60
  -1  -8   0   53.79   10.90
   1  -8   0   40.80    9.40
   1  -8   0   39.10   10.70
   1  -8   0   43.30    8.30
  -1  -8   0   29.50    7.10
  -1   8   0   46.30    4.30
  -1   8   0   46.70    5.10
  -1   8   0   38.90    7.80
   1   8   0   68.39    9.10
  -2  -8   0   27.30    7.80
   2  -8   0   19.60    7.20
  -2  -8   0   26.50    6.50
   2  -8   0   17.90    6.10
  -2  -8   0   16.40    6.70
  -2  -8   0   23.00    5.10
   2  -8   0   26.70    7.50
   2  -8   0   21.60    7.80
   2  -8   0   30.00    8.90
  -2  -8   0   17.80    6.00
   2   8   0   21.90    5.90
  -2   8   0   20.20    3.30
  -2   8   0   21.60    6.00
  -3  -8   0    2.80    3.10
  -3  -8   0    0.10    2.30
  -3  -8   0    5.60    2.90
   3  -8   0   -4.90    4.10
   3  -8   0    1.80    3.40
   3  -8   0    7.10    4.50
   3  -8   0    0.90    3.10
   3  -8   0   -0.10    3.20
  -3  -8   0    2.90    3.10
  -3  -8   0    1.40    3.00
  -3  -8   0   -1.20    3.60
  -3   8   0    1.40    2.60
  -3   8   0    5.90    3.80
   3   8   0    4.30    3.40
   4  -8   0    9.00    5.50
   4  -8   0   16.90    6.70
  -4  -8   0   13.00    6.50
   4  -8   0    7.80    5.10
  -4  -8   0   13.90    3.30
   4  -8   0    8.70    4.90
  -4  -8   0    9.10    5.00
   4  -8   0    4.10    6.50
  -4  -8   0   10.30    4.70
  -4  -8   0   15.70    5.90
  -4   8   0   12.30    3.30
   4   8   0    8.90    4.50
  -4   8   0   11.80    4.90
  -5  -8   0    9.10    5.50
   5  -8   0   -2.10    3.60
   5  -8   0    0.80    3.70
  -5  -8   0   -2.00    3.30
  -5  -8   0    3.90    2.90
  -5  -8   0   -1.60    3.00
   5  -8   0   -2.90    3.10
  -5  -8   0    2.10    2.90
  -5  -8   0   -1.40    1.60
   5  -8   0    4.90    5.60
   5  -8   0    4.90    4.30
  -5   8   0   -1.80    1.70
  -5   8   0   -4.30    3.20
   5   8   0   -3.40    2.80
  -6  -8   0    4.60    4.00
   6  -8   0    9.10    5.40
   6  -8   0    7.60    5.50
  -6  -8   0    6.50    3.80
   6  -8   0    0.60    5.80
   6  -8   0    1.90    4.70
  -6  -8   0    8.00    4.60
  -6  -8   0    2.30    4.40
  -6   8   0    7.00    3.10
  -6   8   0   -1.00    3.20
  -6   8   0   15.80    8.20
   7  -8   0    5.80    3.90
  -7  -8   0    8.70    4.50
  -7  -8   0    2.10    3.60
  -7  -8   0    7.10    4.20
   7  -8   0   -3.00    3.50
  -7  -8   0    5.50    3.90
   7  -8   0    4.90    6.40
   7  -8   0    2.30    2.80
  -7  -8   0   -0.20    4.50
   7   8   0   -4.30    4.00
  -7   8   0   17.90    7.20
  -7   8   0    5.20    3.20
  -7   8   0    5.60    4.50
  -8  -8   0    3.40    4.40
   8  -8   0    2.90    3.90
  -8  -8   0    7.80    3.90
  -8  -8   0   -0.70    5.00
  -8  -8   0    8.40    4.20
   8  -8   0   -3.70    5.90
   8  -8   0    5.60    5.70
   8   8   0   -6.10    4.80
  -8   8   0    1.00    3.10
   0  -9   0    2.90    3.00
   0  -9   0    4.80    3.90
   0  -9   0    4.60    3.60
   0  -9   0    4.50    5.70
   0  -9   0   -1.30    2.60
   0   9   0    4.00    3.50
   1  -9   0   10.60    7.10
  -1  -9   0   15.70    6.50
   1  -9   0   17.00    8.10
  -1  -9   0   11.70    4.50
  -1  -9   0   10.70    6.10
   1  -9   0   19.30    6.60
   1  -9   0   11.90    4.30
   1  -9   0   17.10    5.40
  -1  -9   0   12.30    5.10
  -1  -9   0   18.30    5.40
   1  -9   0   16.80    6.30
  -1  -9   0   14.30    5.40
  -1   9   0   17.30    6.10
   1   9   0   11.40    4.50
  -2  -9   0   28.80    7.60
  -2  -9   0   39.20    9.40
   2  -9   0   50.39   12.00
   2  -9   0   40.20   10.10
   2  -9   0   29.10    8.50
  -2  -9   0   29.90    7.60
  -2  -9   0   31.50    8.80
  -2  -9   0   40.10   10.70
   2  -9   0   45.40   10.80
  -2  -9   0   34.00    6.80
   2  -9   0   33.30    7.50
  -2   9   0   34.30    7.70
  -2   9   0   38.30    3.50
   2   9   0   36.30    7.70
  -2   9   0   37.70    3.40
  -3  -9   0   18.90    4.60
  -3  -9   0   14.00    6.00
  -3  -9   0   17.00    5.70
   3  -9   0   16.70    7.10
   3  -9   0   29.70    9.20
   3  -9   0   18.00    7.20
  -3  -9   0   24.40    7.10
  -3  -9   0   18.40    5.90
   3  -9   0   28.30    9.40
   3  -9   0   30.00    7.60
  -3   9   0   16.30    3.30
  -3   9   0   15.00    6.10
   3   9   0   11.60    5.20
  -4  -9   0   15.70    5.20
  -4  -9   0    9.20    4.50
  -4  -9   0    6.50    3.40
  -4  -9   0   23.60    7.80
   4  -9   0   14.00    5.00
   4  -9   0   23.80    8.00
   4  -9   0    9.70    6.20
   4  -9   0   10.70    6.10
  -4  -9   0   17.10    6.60
  -4  -9   0   14.60    8.00
  -4   9   0   11.70    5.30
   4   9   0   14.60    5.60
  -4   9   0   13.90    3.30
  -5  -9   0   12.10    3.10
  -5  -9   0   11.40    5.00
  -5  -9   0   28.00    7.40
   5  -9   0   14.20    6.80
  -5  -9   0   14.00    5.60
   5  -9   0    8.00    6.10
   5  -9   0   12.00    6.70
   5  -9   0   10.30    5.60
  -5  -9   0   24.80    6.90
  -5   9   0   19.40    6.90
   5   9   0   11.10    5.20
  -5   9   0   10.30    3.60
 -15   0   1   -2.30    2.80
 -15   0   1   -3.20    4.00
 -15   0   1    8.90    3.50
 -15   0   1    6.80    3.50
  15   0  -1   -7.00    2.90
  15   0  -1   -5.50    2.70
 -14   0   1    1.70    3.40
 -14   0   1    6.70    3.40
  14   0  -1    6.00    3.70
 -14   0   1    7.20    4.00
  14   0  -1    3.40    3.40
 -13   0   1    4.50    3.00
  13   0  -1   -0.50    2.10
 -13   0   1    3.10    4.10
 -13   0   1    0.10    2.20
 -13   0   1    2.80    2.30
  12   0  -1    5.10    3.20
  12   0  -1   -0.40    2.10
 -12   0   1    4.20    2.90
 -12   0   1    1.40    3.10
 -12   0   1    6.40    3.50
 -12   0   1   -0.10    2.70
 -11   0   1  273.87   23.20
  11   0  -1  274.07   21.40
 -11   0   1  263.67   21.40
 -11   0   1  243.18   21.60
 -11   0   1  220.88   21.40
 -10   0   1   94.89   10.20
  10   0  -1   94.49   11.60
 -10   0   1   78.59   10.00
 -10   0   1  106.59   10.10
 -10   0   1   96.89   11.10
  10   0  -1  104.29    7.40
  10   0  -1  107.49   10.10
  10   0  -1   82.49    7.60
   9   0  -1    5.00    2.50
  -9   0   1    1.20    2.10
  -9   0   1   -0.80    1.90
   9   0  -1    1.50    1.70
   9   0  -1    0.80    1.00
  -9   0   1    0.90    1.80
   9   0  -1    0.10    1.50
  -9   0   1   -0.70    1.70
   9   0  -1   -0.20    1.00
   8   0  -1   11.50    3.80
  -8   0   1    8.10    3.00
   8   0  -1   14.40    3.40
   8   0  -1    6.80    2.00
  -8   0   1    6.00    2.50
  -8   0   1    7.30    2.80
   8   0  -1    6.50    2.40
  -8   0   1   11.70    2.90
   7   0  -1    5.50    1.90
  -7   0   1    9.10    2.50
   7   0  -1    8.30    2.90
   7   0  -1   14.50    3.00
  -7   0   1    4.90    2.50
  -7   0   1    5.00    2.30
   7   0  -1    7.90    2.70
  -7   0   1    9.50    3.30
   7   0  -1    9.20    1.70
  -6   0   1  251.57   16.80
  -6   0   1  217.28   17.30
  -6   0   1  216.28   17.90
  -6   0   1  202.18   17.10
   6   0  -1  204.08   17.00
   6   0  -1  203.88   17.80
  -5   0   1  232.58   18.60
   5   0  -1  222.38   17.40
   5   0  -1  236.78   17.90
   5   0  -1  262.57   19.00
  -5   0   1  222.98   17.90
  -5   0   1  239.88   18.10
  -4   0   1  862.91   61.99
  -4   0   1  892.41   62.09
   4   0  -1  832.72   61.49
   4   0  -1  891.71   61.99
  -4   0   1  887.31   62.49
   4   0  -1  938.61   62.69
   3   0  -1 7131.59  533.75
  -3   0   1 7090.89  532.05
  -2   0   1  768.82   53.69
   1   0  -1   80.19    6.00
   1   0   1  265.47   18.50
  -1   0  -1  256.77   18.50
   2   0   1  748.13   52.09
   3   0   1    8.00    1.80
  -3   0  -1    6.80    1.60
  -3   0  -1    8.40    1.80
   3   0   1   10.30    1.80
   3   0   1    5.80    1.60
   3   0   1    4.50    1.40
  -3   0  -1    5.30    1.50
   4   0   1 1486.05  105.49
  -4   0  -1 1530.35  104.89
   5   0   1   25.50    4.30
   5   0   1   27.40    3.70
  -5   0  -1   31.40    4.00
  -5   0  -1   28.40    4.10
  -5   0  -1   24.70    4.80
  -6   0  -1   68.19    7.20
  -6   0  -1   68.89    7.50
  -6   0  -1   73.59    7.20
   6   0   1   63.79    6.80
  -6   0  -1   79.69    7.10
  -7   0  -1   32.00    5.00
  -7   0  -1   29.30    5.10
   7   0   1   23.50    4.80
  -7   0  -1   36.60    4.60
  -7   0  -1   23.10    4.80
   7   0   1   25.50    4.20
  -8   0  -1    1.40    2.10
  -8   0  -1   -2.00    1.60
   8   0   1   -0.80    1.40
   8   0   1    0.90    1.40
  -8   0  -1    0.20    1.40
  -8   0  -1   -1.00    1.10
   8   0   1   -0.20    1.80
   8   0   1   -0.80    1.20
  -9   0  -1   -1.00    1.80
   9   0   1   -0.20    1.40
  -9   0  -1   -1.40    1.30
   9   0   1    0.00    1.60
  -9   0  -1    0.50    1.80
  -9   0  -1    0.40    2.10
  10   0   1   58.49    9.50
 -10   0  -1   50.59    7.40
  10   0   1   59.49    7.10
 -10   0  -1   63.19    7.60
 -10   0  -1   49.90    8.50
 -10   0  -1   55.19    7.40
  11   0   1    9.20    3.30
  11   0   1   15.00    5.10
 -11   0  -1    6.30    3.80
 -11   0  -1   11.40    4.30
  11   0   1   10.60    3.70
 -11   0  -1    7.50    3.70
 -11   0  -1   11.80    4.90
 -12   0  -1   46.90    7.20
 -12   0  -1   32.90    7.30
 -12   0  -1   37.40    7.40
  12   0   1   29.70    7.40
  12   0   1   32.10    5.20
  12   0   1   39.70    6.50
  12   0   1   32.10    5.00
 -12   0  -1   40.50    6.60
 -13   0  -1   24.50    5.80
  13   0   1   21.20    3.60
  13   0   1   22.80    6.50
 -13   0  -1   20.80    5.80
  13   0   1   17.50    6.90
  13   0   1   32.80    6.70
  13   0   1   17.40    4.90
 -13   0  -1   26.20    6.20
  14   0   1   -1.40    2.30
 -14   0  -1    0.20    2.80
  14   0   1    4.10    5.40
 -14   0  -1    3.60    3.30
  14   0   1   -1.10    3.10
 -14   0  -1   -2.80    2.20
 -15   0  -1    9.40    4.80
  15   0   1   -1.70    3.10
 -15   0  -1   -0.10    5.20
  15   0   1    1.70    4.70
 -15   0  -1    1.10    4.50
 -15  -1   1    0.70    2.80
 -15  -1   1   -3.90    2.50
  15  -1  -1   -2.50    3.40
 -15  -1   1    7.30    3.50
 -15  -1   1   -3.00    2.70
  15  -1  -1   -0.30    6.00
 -15  -1   1    3.60    3.80
 -15   1   1    4.10    3.10
 -15   1   1    6.80    3.80
  15   1  -1    2.30    2.70
  15   1  -1    0.00    2.70
 -15   1   1    5.50    4.00
 -14  -1   1    0.70    2.90
 -14  -1   1    1.90    3.00
 -14  -1   1    5.60    2.50
 -14  -1   1    0.70    2.90
  14  -1  -1   -3.70    2.90
  14   1  -1    1.40    2.50
 -14   1   1   -2.60    3.40
 -14   1   1    3.00    3.10
 -14   1   1    4.80    3.20
  14   1  -1   -2.90    1.90
 -14   1   1    6.70    3.60
 -13  -1   1    7.10    4.30
 -13  -1   1    9.40    4.00
  13  -1  -1    7.20    2.20
  13  -1  -1    5.20    2.00
 -13  -1   1    9.70    3.30
 -13  -1   1   11.70    4.40
 -13  -1   1    5.20    3.00
  13  -1  -1    9.50    4.40
  13  -1  -1   12.90    5.20
 -13   1   1   10.60    5.60
 -13   1   1   14.10    4.80
 -13   1   1   13.50    5.10
 -13   1   1   12.00    3.90
  13   1  -1   12.10    3.30
  13   1  -1    9.90    3.50
 -12  -1   1   24.70    6.00
  12  -1  -1   40.00    7.70
  12  -1  -1   17.70    5.20
  12  -1  -1   29.40    4.20
 -12  -1   1   26.10    5.30
  12  -1  -1   15.90    3.80
 -12  -1   1   33.50    6.10
 -12  -1   1   21.80    5.20
 -12  -1   1   25.50    5.40
  12   1  -1   23.80    4.50
 -12   1   1   20.20    5.80
 -12   1   1   21.90    5.80
 -12   1   1   21.80    5.70
 -12   1   1   21.60    5.90
  12   1  -1   24.50    4.40
 -11  -1   1   14.80    3.70
  11  -1  -1    7.80    3.30
 -11  -1   1   12.90    3.80
  11  -1  -1   19.30    4.60
 -11  -1   1   15.90    4.20
  11  -1  -1   25.30    5.90
 -11  -1   1   15.50    4.50
  11   1  -1   10.10    5.00
 -11   1   1   10.10    4.20
 -11   1   1    9.60    3.90
  11   1  -1   14.10    3.10
 -11   1   1    7.50    4.30
  11   1  -1   13.60    3.20
 -11   1   1   19.60    5.40
 -10  -1   1   83.89    9.20
 -10  -1   1   86.69   10.30
  10  -1  -1   72.19    8.90
 -10  -1   1  104.69    9.50
  10  -1  -1   78.69    9.40
  10   1  -1   95.79    9.00
 -10   1   1   89.29   10.20
 -10   1   1   74.79    9.90
 -10   1   1   86.69   10.50
  10   1  -1   91.69   11.00
 -10   1   1   84.89    9.80
  10   1  -1   95.59    8.60
  -9  -1   1   13.00    3.30
  -9  -1   1   14.70    3.50
   9  -1  -1    7.00    3.10
   9  -1  -1   13.90    3.80
  -9  -1   1   15.30    4.10
  -9  -1   1   23.90    3.90
  -9   1   1   18.30    4.80
   9   1  -1   18.90    2.80
   9   1  -1   14.90    3.20
  -9   1   1   16.40    4.30
   9   1  -1   16.70    4.60
  -9   1   1   14.40    3.90
  -9   1   1   10.20    3.80
   8  -1  -1   16.80    4.10
  -8  -1   1   24.20    4.80
   8  -1  -1   17.80    4.00
   8  -1  -1   20.00    5.90
  -8  -1   1   19.70    3.80
  -8  -1   1   11.40    3.20
  -8   1   1   16.50    4.30
   8   1  -1   17.70    4.30
  -8   1   1   15.70    4.10
   8   1  -1   22.60    3.00
  -8   1   1   14.40    4.10
   8   1  -1   16.50    3.10
  -8   1   1   19.20    4.60
  -7  -1   1   71.09    6.80
  -7  -1   1   71.69    7.80
   7  -1  -1   66.49    7.60
  -7  -1   1   72.99    7.00
   7  -1  -1   64.29    7.60
   7  -1  -1   67.69    8.10
   7   1  -1   76.59    8.50
   7   1  -1   74.09    6.70
  -7   1   1   56.59    7.70
  -7   1   1   67.59    8.20
   7   1  -1   79.99    6.30
  -7   1   1   74.89    8.10
  -7   1   1   61.99    7.50
   6  -1  -1  500.35   33.70
  -6  -1   1  402.06   32.60
   6  -1  -1  379.26   32.70
  -6  -1   1  417.06   31.80
  -6  -1   1  416.96   31.60
   6  -1  -1  444.06   32.90
  -6   1   1  451.55   33.40
  -6   1   1  421.86   32.90
  -6   1   1  463.65   33.00
   6   1  -1  492.55   31.20
   6   1  -1  451.15   33.20
   6   1  -1  470.95   31.70
  -6   1   1  382.46   32.90
  -5  -1   1  271.27   19.50
  -5  -1   1  263.67   20.40
   5  -1  -1  284.47   21.10
   5  -1  -1  246.58   20.40
   5  -1  -1  228.48   20.60
  -5  -1   1  275.17   19.40
   5   1  -1  251.37   20.50
  -5   1   1  256.07   20.50
  -5   1   1  276.37   20.70
  -5   1   1  251.47   20.80
   5   1  -1  285.07   19.00
   4  -1  -1  111.89   10.10
  -4  -1   1  125.39    9.30
  -4  -1   1  107.89    9.90
   4  -1  -1  102.49   10.30
  -4  -1   1  138.19    9.10
   4  -1  -1  118.89   10.50
   4   1  -1  123.19    8.90
  -4   1   1  111.29   10.20
   4   1  -1  120.59   10.20
  -4   1   1  129.69   10.60
  -4   1   1  123.09   10.50
  -4   1   1  104.39   10.20
   4   1  -1  126.99    9.20
  -3  -1   1  470.35   33.40
   3  -1  -1  470.75   34.00
  -3  -1   1  471.75   33.10
  -3  -1   1  490.55   32.80
   3  -1  -1  469.45   33.80
   3  -1  -1  445.46   34.20
  -3   1   1  436.56   34.00
   3   1  -1  438.86   33.40
  -3   1   1  445.76   34.00
   3   1  -1  500.15   32.60
  -3   1   1  509.85   34.00
  -3   1   1  460.05   33.80
  -2   1   1 1172.68   82.09
   1  -1  -1  251.67   19.90
   1  -1  -1  281.37   19.60
   1  -1  -1  262.97   19.80
   1  -1  -1  259.27   19.90
   1  -1  -1  257.87   19.90
  -1  -1   1  270.97   18.90
   1  -1  -1  268.87   19.50
  -1  -1   1  283.17   19.20
  -1   1   1  267.37   19.90
  -1   1   1  296.57   19.60
  -1   1   1  257.37   20.00
   1   1  -1  269.17   19.10
  -1   1   1  289.07   19.60
   0  -1   1 6513.55  494.85
   0  -1  -1 5820.52  498.75
   0   1  -1 6844.02  494.95
   0   1   1 7356.76  509.85
  -1  -1  -1  194.48   14.30
   1  -1   1  211.58   14.80
  -1  -1  -1  202.68   14.60
  -1  -1  -1  216.68   14.90
  -1  -1  -1  201.58   13.90
   1   1   1  189.98   14.50
  -1   1  -1  177.38   14.90
   1   1   1  192.78   14.80
  -1   1  -1  190.18   14.30
   1   1   1  195.38   13.90
  -1   1  -1  210.18   15.10
   1   1   1  200.08   14.70
   1   1   1  199.28   14.30
   2  -1   1 3064.09  268.17
   2  -1   1 2666.33  198.28
  -2  -1  -1 3197.68  256.57
  -2   1  -1 2583.24  198.18
  -2   1  -1 2905.81  259.27
   3  -1   1  576.34   41.70
  -3  -1  -1  594.54   41.40
   3  -1   1  562.34   41.60
  -3  -1  -1  583.34   41.20
  -3   1  -1  566.24   42.00
  -3   1  -1  595.74   41.70
   3   1   1  574.64   41.50
  -3   1  -1  619.54   41.90
   3   1   1  539.95   40.30
  -3   1  -1  588.84   41.80
   3   1   1  606.64   41.30
   4  -1   1  748.03   55.19
  -4  -1  -1  810.92   54.69
   4  -1   1  736.43   55.09
  -4  -1  -1  789.02   54.99
  -4  -1  -1  787.72   53.79
  -4   1  -1  768.42   55.09
  -4   1  -1  814.82   55.29
   4   1   1  738.43   53.69
   4   1   1  792.72   54.49
  -4   1  -1  763.02   55.49
   4   1   1  767.32   55.09
  -4   1  -1  757.02   55.19
  -5  -1  -1   98.89    7.80
  -5  -1  -1   83.49    7.00
   5  -1   1   76.89    8.10
  -5   1  -1   82.39    8.10
   5   1   1   80.99    7.30
  -5   1  -1   80.09    8.20
   5   1   1   84.59    8.40
  -5   1  -1   98.49    8.60
   5   1   1   77.69    6.80
  -5   1  -1   76.79    8.30
   6  -1   1  185.88   15.90
   6  -1   1  179.28   15.40
  -6  -1  -1  212.18   15.30
  -6  -1  -1  208.78   15.80
  -6  -1  -1  194.08   14.40
  -6   1  -1  176.88   15.60
   6   1   1  166.18   14.50
  -6   1  -1  168.58   15.80
  -6   1  -1  208.78   16.20
   6   1   1  172.48   15.70
  -6   1  -1  177.08   15.30
   6   1   1  181.98   14.40
   7  -1   1  512.85   40.50
  -7  -1  -1  607.34   40.40
   7  -1   1  503.55   41.10
  -7  -1  -1  555.44   40.00
  -7  -1  -1  557.74   39.40
  -7  -1  -1  541.15   40.70
   7   1   1  593.84   39.50
  -7   1  -1  574.64   41.40
  -7   1  -1  536.25   40.40
   7   1   1  519.65   39.10
   7   1   1  527.95   41.10
  -7   1  -1  572.54   41.00
  -7   1  -1  503.05   40.90
   7   1   1  531.15   39.20
   8  -1   1   39.00    6.20
  -8  -1  -1   35.20    5.20
  -8  -1  -1   34.00    5.90
   8  -1   1   38.80    6.50
  -8  -1  -1   38.70    4.70
  -8  -1  -1   50.79    5.80
  -8   1  -1   29.10    5.60
   8   1   1   37.90    4.50
  -8   1  -1   40.80    5.90
   8   1   1   48.10    4.90
  -8   1  -1   37.80    6.20
   8   1   1   35.20    4.40
   8   1   1   36.20    6.40
  -8   1  -1   34.90    5.20
  -9  -1  -1   39.60    5.40
   9  -1   1   33.50    6.20
  -9  -1  -1   44.00    7.40
  -9  -1  -1   52.09    6.40
  -9  -1  -1   54.99    6.30
  -9   1  -1   49.00    8.00
   9   1   1   39.80    7.20
  -9   1  -1   39.70    6.30
  -9   1  -1   36.00    6.80
   9   1   1   43.20    5.30
  -9   1  -1   40.20    6.80
   9   1   1   42.60    4.80
   9   1   1   49.40    5.40
 -10  -1  -1   97.49   11.20
 -10  -1  -1  128.19   12.40
 -10  -1  -1  123.99   11.00
  10  -1   1  113.29   11.70
 -10  -1  -1  120.49   12.40
  10  -1   1  123.89   13.30
 -10   1  -1  110.59   12.70
 -10   1  -1  108.59   12.00
  10   1   1  134.89   11.00
 -10   1  -1  114.59   12.20
  10   1   1  113.99    9.70
 -10   1  -1   99.99   12.00
  10   1   1  104.59   12.40
  10   1   1  124.89   10.70
 -11  -1  -1   14.10    4.50
 -11  -1  -1   17.60    4.80
  11  -1   1   23.30    5.10
 -11  -1  -1   12.60    4.30
 -11  -1  -1   14.90    4.20
  11  -1   1   11.80    4.20
  11  -1   1    8.90    4.10
  11  -1   1   24.20    6.50
  11  -1   1   12.80    4.30
 -11   1  -1    9.80    4.00
 -11   1  -1   11.00    4.30
  11   1   1   13.00    5.00
 -11   1  -1   12.90    4.50
  11   1   1   16.90    3.90
 -11   1  -1   14.40    4.50
  11   1   1   14.50    3.60
  12  -1   1   48.70    8.80
 -12  -1  -1   36.10    7.00
  12  -1   1   27.50    6.10
  12  -1   1   23.80    5.70
 -12  -1  -1   42.50    6.50
  12  -1   1   26.90    7.50
 -12  -1  -1   26.80    6.10
 -12  -1  -1   26.90    6.40
 -12   1  -1   33.70    6.80
  12   1   1   27.60    4.90
 -12   1  -1   30.80    7.00
 -12   1  -1   28.30    6.40
 -12   1  -1   23.00    6.20
  12   1   1   29.10    6.90
  12   1   1   35.80    5.30
 -13  -1  -1    6.30    3.40
 -13  -1  -1    3.40    2.90
 -13  -1  -1    6.80    3.60
  13  -1   1    3.80    3.60
 -13  -1  -1    5.50    4.20
  13  -1   1    5.30    3.50
  13  -1   1    3.00    3.10
  13  -1   1    4.00    5.00
  13  -1   1   11.40    5.70
 -13   1  -1    7.60    3.90
 -13   1  -1    3.00    2.90
  13   1   1    4.50    2.60
  13   1   1    8.10    4.50
 -13   1  -1    4.40    3.20
  13   1   1    6.40    3.00
 -13   1  -1   10.50    4.30
 -14  -1  -1   32.60    7.10
 -14  -1  -1   21.30    6.80
 -14  -1  -1   21.30    5.80
  14  -1   1   25.30    5.80
  14  -1   1   36.20    7.40
 -14  -1  -1   20.00    6.30
  14  -1   1   22.00    5.00
 -14   1  -1   31.50    7.10
  14   1   1   26.30    5.70
 -14   1  -1   16.20    6.40
  14   1   1   21.80    4.40
 -14   1  -1   34.90    7.30
  14   1   1   34.20    7.80
 -15  -1  -1    0.20    3.30
 -15  -1  -1    3.00    4.00
  15  -1   1   -4.80    4.40
 -15  -1  -1    8.00    3.60
  15  -1   1   -1.80    3.70
  15  -1   1   -0.40    3.40
  15  -1   1   -4.70    2.00
 -15   1  -1    0.80    3.60
 -15   1  -1    7.40    3.70
  15   1   1   -2.70    3.00
  15   1   1   -4.30    2.20
 -15   1  -1    5.00    5.40
 -15  -2   1   11.10    3.50
  15  -2  -1    3.80    4.60
  15  -2  -1    2.10    4.80
 -15  -2   1    3.10    4.00
  15  -2  -1    4.60    4.90
 -15  -2   1   10.70    4.70
 -15  -2   1   15.00    5.30
 -15   2   1   -6.30    3.50
 -15   2   1   10.90    5.40
  15   2  -1    5.10    2.90
 -15   2   1   14.10    5.20
 -14  -2   1    0.80    3.40
  14  -2  -1   -1.20    3.00
  14  -2  -1    3.60    4.00
  14  -2  -1    2.10    3.00
 -14  -2   1    0.10    3.20
 -14  -2   1    2.50    3.80
 -14   2   1    7.90    3.50
 -14   2   1    3.90    3.70
  14   2  -1   -0.20    1.80
  13  -2  -1   29.60    7.40
  13  -2  -1   23.20    5.20
  13  -2  -1   12.30    4.90
 -13  -2   1   14.90    4.10
 -13  -2   1   12.50    4.50
  13  -2  -1   12.00    4.10
 -13  -2   1   17.00    4.00
 -13  -2   1   18.10    5.10
 -13  -2   1   17.20    5.70
 -13   2   1   12.70    5.50
 -13   2   1   13.10    5.60
 -13   2   1   14.10    4.80
 -13   2   1   15.70    5.10
  13   2  -1   11.50    3.10
 -12  -2   1   40.90    5.50
  12  -2  -1   45.90    8.20
  12  -2  -1   56.29    9.90
  12  -2  -1   35.80    7.10
 -12  -2   1   31.50    6.00
 -12  -2   1   42.80    6.20
 -12  -2   1   39.70   12.10
 -12   2   1   30.30    7.20
 -12   2   1   37.50    8.00
 -12   2   1   41.80    8.50
  12   2  -1   33.70    7.50
  12   2  -1   33.70    4.70
 -12   2   1   42.00    8.50
 -11  -2   1   20.00    4.10
  11  -2  -1   30.20    7.40
  11  -2  -1   20.00    5.10
 -11  -2   1   17.90    5.20
 -11  -2   1   13.00    4.10
  11  -2  -1   16.90    5.00
 -11  -2   1   22.90    4.80
  11   2  -1   26.00    6.00
 -11   2   1   26.40    6.70
 -11   2   1   32.30    7.10
 -11   2   1   16.70    5.40
  11   2  -1   16.00    3.20
 -11   2   1   19.20    5.20
 -10  -2   1   17.90    4.00
  10  -2  -1   15.70    5.10
  10  -2  -1   30.00    7.30
 -10  -2   1   19.90    3.80
 -10  -2   1   18.50    4.30
  10   2  -1   17.10    4.90
 -10   2   1   14.80    5.10
 -10   2   1   22.20    6.10
 -10   2   1   21.20    5.60
  10   2  -1   20.10    3.20
   9  -2  -1   70.19    9.30
   9  -2  -1   81.19    9.50
  -9  -2   1   89.89    9.10
  -9  -2   1   75.59    7.70
  -9  -2   1   73.39    8.20
  -9  -2   1   82.09    7.60
  -9   2   1   75.09    9.60
  -9   2   1   79.99    9.80
  -9   2   1  101.49   10.80
   9   2  -1   63.09    6.70
   9   2  -1   78.89    9.20
  -9   2   1   75.89    9.60
  -8  -2   1  137.99   11.30
  -8  -2   1  143.99   11.30
   8  -2  -1  113.49   13.10
  -8  -2   1  143.29   12.80
   8  -2  -1  126.99   12.80
   8  -2  -1  163.08   14.40
  -8  -2   1  136.39   12.00
  -8   2   1  124.69   13.20
  -8   2   1  140.79   13.50
   8   2  -1  121.19   10.70
   8   2  -1  135.49   13.00
  -8   2   1  128.69   13.20
  -8   2   1  133.49   13.70
   7  -2  -1  120.79   12.20
   7  -2  -1  119.49   12.70
  -7  -2   1  119.59   11.00
  -7  -2   1  140.49   11.90
   7  -2  -1  148.19   13.50
  -7  -2   1  123.79   10.40
  -7  -2   1  147.29   10.70
   7   2  -1  124.19   10.30
   7   2  -1  131.89   12.20
  -7   2   1  141.09   13.00
  -7   2   1  111.19   12.50
  -7   2   1  121.39   12.70
  -7   2   1  122.09   12.40
  -6  -2   1   79.09    6.50
   6  -2  -1   70.09    8.70
  -6  -2   1   66.39    7.00
  -6  -2   1   74.99    7.60
   6  -2  -1   88.09    9.40
   6  -2  -1   68.29    7.90
  -6  -2   1   91.59    9.30
  -6   2   1   69.59    8.60
  -6   2   1   65.19    8.10
   6   2  -1   74.69    7.90
  -6   2   1   73.89    8.50
  -6   2   1   65.99    8.30
  -5  -2   1  234.58   17.90
  -5  -2   1  228.38   17.80
   5  -2  -1  249.78   19.10
  -5  -2   1  234.48   17.20
   5  -2  -1  213.78   19.50
  -5  -2   1  231.18   16.80
   5  -2  -1  218.98   19.30
   5   2  -1  239.18   18.20
  -5   2   1  251.77   19.10
  -5   2   1  230.88   19.40
  -5   2   1  232.78   18.80
  -5   2   1  201.08   19.00
   5   2  -1  228.88   17.20
  -4  -2   1  174.98   14.00
   4  -2  -1  183.68   16.40
  -4  -2   1  181.18   14.40
  -4  -2   1  199.68   13.70
  -4  -2   1  209.68   14.80
   4  -2  -1  201.58   15.90
   4  -2  -1  193.68   15.70
   4  -2  -1  187.58   16.00
   4   2  -1  185.98   14.70
   4   2  -1  173.28   14.00
  -4   2   1  185.88   15.80
  -4   2   1  174.98   15.90
  -4   2   1  209.38   15.60
  -4   2   1  171.68   15.80
  -3  -2   1  261.77   18.00
  -3  -2   1  240.78   17.40
  -3  -2   1  226.98   17.40
   3  -2  -1  225.58   19.20
   3  -2  -1  240.78   19.00
   3  -2  -1  222.08   19.30
  -3  -2   1  246.68   17.40
   3   2  -1  266.87   17.90
  -3   2   1  244.28   18.40
   3   2  -1  228.08   17.50
  -3   2   1  211.28   18.80
  -3   2   1  226.58   19.10
  -3   2   1  239.18   18.60
  -2  -2   1  405.86   30.90
   2  -2  -1  420.26   32.00
  -2  -2   1  414.16   30.10
  -2  -2   1  427.56   30.90
   2  -2  -1  460.45   32.50
   2  -2  -1  413.76   32.40
   2  -2  -1  408.16   31.40
  -2   2   1  423.06   32.00
  -2   2   1  448.06   31.60
  -2   2   1  423.16   32.20
  -2   2   1  448.96   31.50
   2   2  -1  442.16   30.30
   2   2  -1  467.65   31.00
  -1  -2   1  191.48   14.70
   1  -2  -1  182.88   14.60
   1  -2  -1  181.38   15.50
   1  -2  -1  194.68   14.60
   1  -2  -1  195.98   15.40
  -1  -2   1  185.88   14.20
   1   2  -1  181.88   15.60
  -1   2   1  183.58   15.20
  -1   2   1  205.38   14.70
   0  -2  -1 3316.07  233.48
   0  -2   1 3204.88  232.78
   0   2   1 3416.16  233.98
  -1  -2  -1  584.64   41.50
   1  -2   1  549.15   41.70
  -1  -2  -1  550.34   41.60
  -1  -2  -1  590.94   41.10
  -1  -2  -1  612.74   40.40
   1  -2   1  628.64   41.40
   1  -2   1  573.94   41.60
   1   2   1  588.94   41.10
   1   2   1  518.05   41.30
  -1   2  -1  537.75   41.50
   1   2   1  589.74   40.30
  -1   2  -1  605.64   41.00
  -1   2  -1  628.74   41.40
   1   2   1  544.05   40.30
  -1   2  -1  622.54   40.40
  -1   2  -1  539.85   41.60
   1   2   1  526.75   41.30
   2  -2   1  417.36   28.40
  -2  -2  -1  362.96   27.60
   2  -2   1  418.56   28.50
   2  -2   1  355.16   27.70
  -2  -2  -1  352.66   26.00
   2  -2   1  364.36   27.00
  -2  -2  -1  376.46   26.70
  -2  -2  -1  382.16   27.50
  -2  -2  -1  387.46   27.40
  -2   2  -1  349.67   28.10
   2   2   1  375.76   28.50
  -2   2  -1  335.97   28.00
  -2   2  -1  396.76   27.90
   2   2   1  341.27   27.30
   2   2   1  402.46   27.30
   2   2   1  368.86   26.70
  -2   2  -1  375.96   27.00
   3  -2   1 1667.43  110.49
   3  -2   1 1576.54  109.59
  -3   2  -1 1615.84  109.69
   3   2   1 1492.65  109.49
  -3   2  -1 1570.24  110.79
  -3   2  -1 1588.44  110.19
  -3   2  -1 1503.15  110.79
   4  -2   1   13.20    4.20
  -4  -2  -1   16.20    3.20
   4  -2   1   15.10    3.80
   4  -2   1   30.30    8.90
  -4  -2  -1   19.50    3.30
   4  -2   1   16.50    3.50
  -4  -2  -1   15.70    2.90
   4   2   1   17.80    3.20
   4   2   1   22.80    3.50
   4   2   1   20.80    3.10
  -4   2  -1   21.10    4.80
  -4   2  -1   20.60    4.70
  -4   2  -1   16.40    3.40
  -5  -2  -1  199.48   17.40
   5  -2   1  210.68   18.20
  -5  -2  -1  230.88   18.00
   5  -2   1  260.77   19.80
   5  -2   1  234.98   18.80
   5   2   1  217.38   17.10
  -5   2  -1  254.77   18.90
  -5   2  -1  210.58   19.00
  -5   2  -1  244.98   18.60
  -5   2  -1  220.58   18.80
   5   2   1  216.78   17.30
   5   2   1  221.68   18.00
  -6  -2  -1   69.79    7.10
   6  -2   1   57.89    7.30
  -6  -2  -1   66.19    6.80
   6  -2   1   79.19    9.00
   6  -2   1   69.39    7.70
  -6   2  -1   70.99    7.80
  -6   2  -1   58.59    7.60
  -6   2  -1   62.49    7.30
   6   2   1   56.09    5.70
   6   2   1   64.69    7.20
  -6   2  -1   69.79    7.60
   6   2   1   60.89    4.80
   6   2   1   52.69    5.90
  -7  -2  -1  171.48   14.50
   7  -2   1  155.58   14.80
   7  -2   1  173.28   15.10
  -7  -2  -1  168.18   14.00
  -7   2  -1  189.38   15.50
   7   2   1  167.98   14.80
   7   2   1  160.78   11.90
  -7   2  -1  197.48   15.50
  -7   2  -1  150.28   15.10
   7   2   1  148.39   13.00
   7   2   1  148.79   12.40
  -7   2  -1  156.68   14.90
   8  -2   1   85.29    9.90
  -8  -2  -1   88.49    8.80
   8  -2   1   91.99    9.90
  -8  -2  -1   82.69    9.00
  -8   2  -1   70.79    9.10
  -8   2  -1   71.09    9.50
   8   2   1   88.69    7.90
  -8   2  -1   97.49   10.30
   8   2   1   95.49   10.00
   8   2   1   80.29    7.70
  -8   2  -1  102.59   10.30
  -9  -2  -1  157.98   13.00
   9  -2   1  128.19   14.00
  -9  -2  -1  135.89   13.00
  -9  -2  -1  133.59   13.40
   9  -2   1  150.58   14.20
   9   2   1  127.49   11.80
  -9   2  -1  125.69   13.60
   9   2   1  143.59   10.90
  -9   2  -1  131.79   14.50
   9   2   1  145.89   14.20
  -9   2  -1  167.48   15.10
  -9   2  -1  170.08   15.00
  10  -2   1   13.30    6.10
  10  -2   1   14.60    5.10
 -10  -2  -1    6.50    3.00
 -10  -2  -1   13.30    4.10
 -10  -2  -1    5.60    2.90
 -10  -2  -1    1.80    2.50
  10  -2   1    5.40    3.80
  10  -2   1    1.80    2.80
  10   2   1    5.70    3.40
 -10   2  -1    5.20    3.30
 -10   2  -1    7.00    4.00
  10   2   1    4.20    2.00
  10   2   1    2.90    1.40
 -10   2  -1    5.60    3.70
 -10   2  -1    7.80    3.60
  11  -2   1   88.49   10.40
 -11  -2  -1   80.29    9.10
  11  -2   1   77.69   10.70
  11  -2   1   81.69   11.10
 -11  -2  -1   85.29   11.00
 -11  -2  -1   83.89   10.50
  11   2   1   69.29    6.80
 -11   2  -1   72.09   10.30
 -11   2  -1   88.49   10.80
  11   2   1   95.29   11.40
 -11   2  -1   69.59    9.90
 -12  -2  -1   17.30    4.70
  12  -2   1   33.10    7.90
  12  -2   1   13.20    5.20
 -12  -2  -1   18.40    4.50
 -12  -2  -1   13.90    4.70
  12  -2   1   18.40    5.70
 -12   2  -1   19.50    6.20
 -12   2  -1   19.50    5.80
  12   2   1   13.60    3.40
 -12   2  -1   14.60    5.30
  12   2   1   14.20    2.70
  12   2   1   24.00    6.50
 -12   2  -1   18.40    5.90
  13  -2   1    0.60    2.70
 -13  -2  -1    4.60    3.20
  13  -2   1    0.70    5.00
  13  -2   1    1.40    3.30
 -13  -2  -1   -2.10    1.80
  13  -2   1   -0.20    3.90
 -13  -2  -1   -0.10    2.70
 -13   2  -1    4.20    3.40
  13   2   1    1.00    1.30
 -13   2  -1    2.10    3.50
 -13   2  -1   -3.70    2.60
  13   2   1    3.20    3.80
 -13   2  -1    2.70    3.60
  13   2   1   -2.00    1.90
 -14  -2  -1   23.60    5.30
  14  -2   1   17.00    5.40
  14  -2   1   40.70    9.90
  14  -2   1   13.70    5.30
 -14  -2  -1   17.80    6.10
 -14  -2  -1   15.30    5.60
 -14   2  -1   27.70    7.00
  14   2   1   17.80    4.40
 -14   2  -1   25.00    6.80
  14   2   1   18.50    7.40
 -14   2  -1   12.30    5.60
  14  -3  -1    3.20    4.80
  14  -3  -1   -4.10    4.20
  14  -3  -1   -6.20    4.30
 -14  -3   1   -3.30    3.20
 -14  -3   1    0.40    2.70
  14  -3  -1   -2.10    5.60
 -14  -3   1    0.50    2.40
 -14  -3   1    7.10    2.70
 -14   3   1    6.50    4.40
 -14   3   1   -7.20    2.70
 -14   3   1    0.40    4.40
  13  -3  -1   13.60    5.80
 -13  -3   1    9.40    2.90
 -13  -3   1    6.20    4.40
 -13  -3   1    8.70    3.40
  13  -3  -1    2.50    3.90
 -13  -3   1   13.10    5.30
  13  -3  -1    8.80    5.10
  13  -3  -1   18.10    6.10
 -13   3   1    7.90    4.40
 -13   3   1   14.80    5.30
 -13   3   1    6.70    4.40
 -13   3   1   10.10    4.70
  13   3  -1    8.90    2.80
  12  -3  -1    8.10    4.60
  12  -3  -1    0.90    3.80
 -12  -3   1   -0.70    2.30
  12  -3  -1    1.70    3.70
 -12  -3   1    7.30    4.30
 -12  -3   1    1.90    3.50
  12  -3  -1    3.80    3.80
 -12  -3   1    1.40    3.20
  12   3  -1    3.60    2.00
  12   3  -1   -1.80    3.00
 -12   3   1    1.20    3.20
 -12   3   1    6.80    4.00
 -12   3   1    3.30    2.90
 -12   3   1    3.30    3.20
 -11  -3   1    2.90    1.40
  11  -3  -1    3.40    4.10
 -11  -3   1    7.20    3.30
 -11  -3   1    4.00    3.50
  11  -3  -1   -0.30    2.90
  11  -3  -1    5.30    3.70
 -11  -3   1    3.20    2.30
 -11  -3   1    1.90    3.30
 -11   3   1    5.90    4.30
  11   3  -1    3.30    3.10
 -11   3   1    6.60    4.10
 -11   3   1    5.90    3.60
  11   3  -1    2.80    1.90
 -11   3   1    2.80    3.80
  10  -3  -1  128.49   13.90
 -10  -3   1  130.69   11.40
  10  -3  -1  128.39   14.60
 -10  -3   1  144.39   13.50
 -10  -3   1  135.69   10.40
 -10  -3   1  112.49   11.90
 -10   3   1  150.38   14.90
 -10   3   1  109.39   13.80
 -10   3   1  138.39   14.50
 -10   3   1  126.09   14.50
  10   3  -1  112.39   10.90
  -9  -3   1   18.90    2.90
   9  -3  -1   15.50    5.40
  -9  -3   1   20.70    4.90
   9  -3  -1   18.50    4.90
  -9  -3   1   22.80    4.00
   9  -3  -1   21.90    6.10
  -9  -3   1   19.20    4.10
  -9   3   1   18.10    5.70
   9   3  -1   16.30    3.40
   9   3  -1   20.40    5.00
  -9   3   1   18.20    4.90
  -9   3   1   13.00    4.20
  -9   3   1   16.50    5.40
  -8  -3   1   36.80    5.80
  -8  -3   1   39.10    5.20
   8  -3  -1   55.09    8.40
   8  -3  -1   45.60    7.70
  -8  -3   1   38.50    4.00
   8  -3  -1   32.70    6.50
   8   3  -1   38.20    6.40
  -8   3   1   30.00    6.20
   8   3  -1   34.50    4.60
  -8   3   1   39.10    7.70
  -8   3   1   46.30    7.50
  -8   3   1   34.00    7.30
   7  -3  -1   70.69    8.80
  -7  -3   1   58.99    6.60
   7  -3  -1   61.39    8.90
  -7  -3   1   51.19    6.30
  -7  -3   1   63.29    6.30
   7  -3  -1   52.99    8.30
   7  -3  -1   51.89    7.30
  -7  -3   1   62.79    5.20
   7   3  -1   59.19    7.00
  -7   3   1   41.60    7.50
   7   3  -1   52.59    5.80
  -7   3   1   53.49    8.00
  -7   3   1   57.99    7.50
  -7   3   1   53.39    7.90
   6  -3  -1  139.79   13.80
  -6  -3   1  137.09   10.10
  -6  -3   1  149.09   12.10
  -6  -3   1  151.88   12.80
   6  -3  -1  125.19   13.80
   6  -3  -1  132.19   12.90
  -6  -3   1  133.49   11.40
  -6   3   1  131.29   12.80
  -6   3   1  108.79   13.20
  -6   3   1  134.29   12.80
  -6   3   1  123.59   13.60
   6   3  -1  140.09   11.90
   6   3  -1  123.79   11.00
   5  -3  -1  429.96   36.90
  -5  -3   1  485.05   34.10
   5  -3  -1  484.15   36.30
   5  -3  -1  475.95   36.90
   5  -3  -1  479.95   36.00
  -5  -3   1  453.85   34.40
  -5  -3   1  483.85   33.00
  -5  -3   1  476.45   34.80
  -5   3   1  432.06   36.60
  -5   3   1  497.35   35.70
  -5   3   1  447.76   36.60
  -5   3   1  481.85   36.00
   5   3  -1  472.75   34.50
   4  -3  -1   51.49    6.50
  -4  -3   1   49.50    4.80
  -4  -3   1   48.70    5.60
  -4  -3   1   50.79    5.20
  -4  -3   1   45.70    5.60
   4  -3  -1   41.30    6.80
   4  -3  -1   53.79    6.90
   4  -3  -1   48.30    7.60
   4   3  -1   62.89    5.80
  -4   3   1   49.80    7.40
  -4   3   1   51.59    6.30
   4   3  -1   52.79    5.20
  -4   3   1   47.30    6.20
  -4   3   1   44.40    6.70
  -4   3   1   54.19    9.10
   3  -3  -1  199.78   17.90
  -3  -3   1  190.28   15.60
  -3  -3   1  179.58   15.70
  -3  -3   1  200.68   15.60
   3  -3  -1  212.58   17.40
   3  -3  -1  203.08   16.60
  -3  -3   1  194.68   14.30
   3  -3  -1  205.18   17.60
   3   3  -1  216.28   15.70
  -3   3   1  169.98   16.90
   3   3  -1  201.18   14.60
  -3   3   1  220.48   16.10
  -3   3   1  184.68   16.90
  -3   3   1  192.88   16.30
  -3   3   1  169.88   15.80
  -2  -3   1  567.24   42.20
  -2  -3   1  651.03   41.10
   2  -3  -1  566.04   44.30
   2  -3  -1  617.44   43.50
  -2  -3   1  582.74   42.70
   2  -3  -1  543.25   44.50
  -2  -3   1  605.74   43.20
  -2   3   1  598.94   44.20
   2   3  -1  578.64   42.50
  -2   3   1  618.54   43.30
  -2   3   1  618.34   44.60
  -2   3   1  529.75   42.90
   2   3  -1  614.64   41.20
   1  -3  -1  107.99   11.80
  -1  -3   1  102.49    9.90
   1  -3  -1  107.19   10.70
  -1  -3   1  100.19    9.80
   1  -3  -1  116.59    9.90
   1  -3  -1  109.59   10.80
  -1  -3   1  114.29    9.40
  -1  -3   1  105.49   10.00
   1  -3  -1  109.29   11.20
  -1  -3   1  124.49    9.70
  -1   3   1  110.39    9.70
  -1   3   1  117.69    9.80
   1   3  -1  101.39    9.20
   0  -3  -1   38.70    5.50
   0  -3   1   36.30    4.50
   0  -3  -1   38.80    5.70
   0  -3   1   28.80    4.20
   0  -3  -1   34.60    5.00
   0  -3  -1   36.50    4.40
   0  -3  -1   34.70    5.20
   0  -3   1   44.50    5.50
   0  -3   1   31.70    4.80
   0  -3  -1   37.80    4.60
   0   3  -1   39.90    3.20
   0   3   1   43.40    4.50
   0   3  -1   36.70    4.20
   0   3  -1   38.70    5.30
   0   3   1   32.60    4.40
   1  -3   1   45.40    5.70
  -1  -3  -1   41.40    5.80
   1  -3   1   41.60    4.80
  -1  -3  -1   41.80    5.30
  -1  -3  -1   43.30    5.00
   1  -3   1   34.50    5.00
   1  -3   1   44.70    5.80
  -1   3  -1   41.50    5.60
   1   3   1   36.80    4.60
  -1   3  -1   43.90    4.90
   1   3   1   35.70    5.20
  -1   3  -1   45.70    4.00
   1   3   1   42.00    3.90
  -1   3  -1   41.10    5.50
   1   3   1   39.00    4.30
  -2  -3  -1  107.99   10.00
  -2  -3  -1  111.59   10.30
  -2  -3  -1  107.19   12.00
   2  -3   1  101.99   10.60
  -2  -3  -1  116.99    8.50
   2  -3   1  122.39   12.10
   2  -3   1  117.69   10.40
  -2   3  -1   94.39   10.40
   2   3   1  106.29    9.60
   2   3   1   93.69    9.60
   2   3   1  115.89    9.20
  -2   3  -1   86.59    9.30
  -2   3  -1  120.49    9.10
  -2   3  -1   93.89   10.30
  -3  -3  -1  567.84   39.00
  -3  -3  -1  509.05   37.60
  -3  -3  -1  514.55   38.70
   3  -3   1  539.75   39.60
  -3  -3  -1  501.35   39.10
  -3  -3  -1  545.95   36.80
   3  -3   1  570.94   40.20
  -3   3  -1  544.85   39.00
  -3   3  -1  501.05   40.00
   3   3   1  542.75   37.80
  -3   3  -1  472.15   39.90
   3   3   1  480.35   38.40
   3   3   1  527.05   38.60
  -3   3  -1  585.34   39.70
  -3   3  -1  532.55   38.30
  -4  -3  -1  485.15   38.60
   4  -3   1  541.25   40.20
  -4  -3  -1  516.35   37.80
  -4  -3  -1  568.54   38.70
   4  -3   1  484.85   39.40
   4  -3   1  572.24   40.70
  -4  -3  -1  523.95   39.00
   4   3   1  450.25   38.50
  -4   3  -1  515.65   38.60
   4   3   1  509.55   38.00
  -4   3  -1  581.34   41.00
   4   3   1  570.84   38.80
   5  -3   1  208.48   17.80
   5  -3   1  204.58   18.50
  -5  -3  -1  210.08   16.80
  -5  -3  -1  183.68   16.40
  -5  -3  -1  202.68   16.90
   5  -3   1  201.38   16.80
  -5   3  -1  213.98   18.60
   5   3   1  193.08   16.50
  -5   3  -1  204.08   16.90
  -5   3  -1  197.98   17.40
   5   3   1  228.28   16.90
   5   3   1  197.18   16.20
  -5   3  -1  168.98   17.90
   6  -3   1   41.20    6.30
  -6  -3  -1   24.50    4.50
   6  -3   1   26.80    5.00
  -6  -3  -1   35.70    4.60
   6  -3   1   34.60    7.00
   6  -3   1   27.60    5.70
   6   3   1   27.40    4.70
  -6   3  -1   25.20    5.40
  -6   3  -1   26.30    5.20
   6   3   1   22.90    4.30
  -6   3  -1   29.30    6.20
  -6   3  -1   27.30    6.10
   7  -3   1   19.20    4.70
   7  -3   1   16.70    5.50
  -7  -3  -1   12.70    3.20
  -7  -3  -1   20.60    3.90
  -7  -3  -1   21.60    4.50
   7  -3   1   14.00    4.30
   7  -3   1   26.70    6.40
  -7   3  -1   14.10    4.00
  -7   3  -1   16.50    4.20
   7   3   1   10.10    2.90
  -7   3  -1   16.30    4.90
  -7   3  -1   15.60    4.70
   7   3   1   10.70    3.20
  -8  -3  -1   20.10    4.50
   8  -3   1   17.10    4.50
  -8  -3  -1   17.50    3.90
   8  -3   1   22.30    5.60
   8  -3   1   27.40    6.40
   8   3   1   19.30    4.60
   8   3   1   19.20    3.90
  -8   3  -1   19.20    4.70
  -8   3  -1   19.70    5.20
  -8   3  -1   18.70    5.70
  -8   3  -1   19.60    9.80
   9  -3   1   63.39    9.60
  -9  -3  -1   53.59    7.30
  -9  -3  -1   48.00    6.90
  -9   3  -1   60.99    9.10
   9   3   1   54.19    8.60
  -9   3  -1   70.99    8.90
  -9   3  -1   50.89    7.90
  -9   3  -1   51.49    9.50
 -10  -3  -1   60.59    7.20
 -10  -3  -1   46.00    6.50
 -10  -3  -1   61.29    7.90
  10  -3   1   67.19   10.10
 -10   3  -1   55.29   10.10
  10   3   1   38.30    5.80
 -10   3  -1   63.19   10.00
 -10   3  -1   43.10    8.10
 -10   3  -1   44.40    7.60
  10   3   1   49.70    8.40
  11  -3   1   45.10    9.50
 -11  -3  -1   26.20    5.60
 -11  -3  -1   34.90    6.20
  11  -3   1   27.80    8.00
 -11  -3  -1   36.40    7.00
  11  -3   1   29.80    7.10
 -11   3  -1   25.80    6.60
  11   3   1   24.10    4.80
  11   3   1   28.20    6.70
 -11   3  -1   33.40    7.50
 -11   3  -1   20.30    6.60
 -11   3  -1   40.10    8.00
 -12  -3  -1    7.30    3.70
  12  -3   1   19.20    6.90
  12  -3   1    3.90    3.70
 -12  -3  -1    2.60    2.80
  12  -3   1   17.00    6.70
 -12  -3  -1   15.60    5.30
  12  -3   1   -0.10    3.60
 -12  -3  -1    5.50    3.30
 -12   3  -1   10.30    4.90
  12   3   1   -0.30    4.00
 -12   3  -1    1.90    2.70
 -12   3  -1   11.30    4.30
 -12   3  -1    5.20    3.90
  12   3   1    7.50    2.90
  13  -3   1    3.70    6.10
  13  -3   1   -0.80    3.10
 -13  -3  -1   -1.40    2.60
 -13  -3  -1    0.50    2.50
  13  -3   1    0.40    3.70
  13  -3   1   12.80    6.20
 -13  -3  -1    1.90    2.10
 -13  -3  -1    1.40    4.00
 -13   3  -1    9.00    4.70
  13   3   1    1.30    2.90
 -13   3  -1    5.90    4.00
  13   3   1    1.30    2.30
 -13   3  -1    4.90    4.70
 -14  -3  -1    4.40    3.20
 -14  -3  -1    2.90    3.00
  14  -3   1    2.00    4.30
  14  -3   1   -1.20    4.10
  14  -3   1   -3.00    5.60
  14  -3   1    1.40    6.20
 -14  -3  -1   -4.20    3.00
 -14   3  -1   10.50    3.90
  14   3   1    1.70    2.40
  14   3   1   -2.40    3.80
 -14   3  -1   -8.10    3.60
  14  -4  -1    3.40    7.10
 -14  -4   1    0.90    3.10
  14  -4  -1    1.80    6.30
 -14  -4   1    0.40    4.10
  14  -4  -1    3.90    4.30
  14  -4  -1    3.70    7.30
 -14  -4   1    3.70    4.70
 -14  -4   1    7.20    2.70
 -14   4   1   -1.00    4.50
  14   4  -1    0.90    1.80
 -14   4   1    9.40    4.90
 -14   4   1   12.00    5.60
  13  -4  -1   -2.90    3.40
  13  -4  -1    2.50    6.00
 -13  -4   1    0.80    3.90
 -13  -4   1    0.90    2.90
  13  -4  -1    6.40    4.80
 -13  -4   1    2.30    2.40
  13  -4  -1    6.90    6.60
 -13  -4   1    1.90    3.60
 -13   4   1   -0.50    4.00
 -13   4   1    5.90    3.70
  13   4  -1    1.20    1.80
 -13   4   1   -4.30    2.10
  12  -4  -1   11.10    6.30
 -12  -4   1    0.70    2.20
 -12  -4   1    0.60    2.10
  12  -4  -1    1.30    3.70
 -12  -4   1   -0.80    3.50
  12  -4  -1   -1.30    3.90
 -12  -4   1    0.40    3.30
  12  -4  -1   -2.20    3.60
 -12   4   1    7.20    4.20
 -12   4   1    4.00    3.60
 -12   4   1   -0.70    3.50
  12   4  -1    0.00    1.50
 -12   4   1   -2.20    3.10
 -11  -4   1    6.80    3.50
 -11  -4   1   10.30    3.20
 -11  -4   1    7.20    3.30
  11  -4  -1    9.00    5.10
 -11  -4   1   12.00    4.50
  11  -4  -1    8.30    4.70
  11  -4  -1   20.20    7.20
  11  -4  -1    3.50    4.50
  11   4  -1    8.50    3.80
 -11   4   1   10.30    5.50
  11   4  -1    5.90    2.40
 -11   4   1   16.00    5.40
 -11   4   1   13.00    5.80
 -11   4   1   10.10    4.90
 -10  -4   1    9.20    3.50
  10  -4  -1   19.60    6.70
  10  -4  -1   19.60    5.90
  10  -4  -1   23.90    7.10
 -10  -4   1   17.30    4.50
  10  -4  -1   31.00    7.90
 -10   4   1   18.00    6.20
  10   4  -1   10.40    3.00
 -10   4   1   12.90    5.00
 -10   4   1   22.00    7.00
  10   4  -1   16.40    5.80
  -9  -4   1    0.60    2.20
  -9  -4   1   -1.60    1.90
   9  -4  -1    1.80    4.30
   9  -4  -1   -1.20    2.90
   9  -4  -1   -3.10    2.70
  -9  -4   1    2.10    2.00
  -9  -4   1    1.80    1.60
   9  -4  -1    1.40    3.30
   9   4  -1   -0.90    1.90
  -9   4   1    2.50    3.40
  -9   4   1   -1.60    3.10
  -9   4   1   -1.40    2.10
   9   4  -1    0.30    1.40
  -9   4   1   -1.60    2.80
   8  -4  -1  177.48   17.10
   8  -4  -1  178.38   17.90
   8  -4  -1  161.68   17.80
  -8  -4   1  158.58   14.90
  -8  -4   1  186.08   14.90
  -8   4   1  182.58   17.00
   8   4  -1  174.58   15.20
  -8   4   1  180.48   16.80
  -8   4   1  146.29   16.90
   8   4  -1  154.58   13.90
  -8   4   1  162.58   17.60
   7  -4  -1  142.99   16.60
  -7  -4   1  143.89   10.20
   7  -4  -1  130.69   15.50
  -7  -4   1  144.69   12.20
  -7  -4   1  144.59   12.90
   7  -4  -1  163.18   15.20
  -7  -4   1  128.29   12.90
   7  -4  -1  141.39   15.90
  -7   4   1  118.29   13.90
   7   4  -1  131.29   11.90
  -7   4   1  134.39   15.20
  -7   4   1  154.38   14.10
   7   4  -1  135.09   12.60
  -7   4   1  134.99   17.40
  -6  -4   1   86.89    9.20
   6  -4  -1   92.59   10.60
  -6  -4   1   94.39    7.00
   6  -4  -1   80.29   11.10
  -6  -4   1   83.79    8.30
  -6  -4   1   87.99    9.20
  -6  -4   1   90.99    7.10
   6  -4  -1   98.69   11.30
   6  -4  -1   99.49   19.70
  -6   4   1   86.29   10.00
  -6   4   1   95.89   10.40
  -6   4   1   76.69   11.10
  -6   4   1  107.89   10.40
   6   4  -1   86.19    8.60
  -6   4   1   85.89   11.20
  -5  -4   1   58.59    5.80
  -5  -4   1   63.69    5.50
   5  -4  -1   62.99   12.30
  -5  -4   1   61.49    7.40
   5  -4  -1   59.69    8.90
  -5  -4   1   62.69    7.30
   5  -4  -1   73.89    9.30
  -5  -4   1   66.09    6.70
   5  -4  -1   59.49    8.20
  -5   4   1   53.69    7.60
  -5   4   1   64.59    7.60
   5   4  -1   66.69    6.40
   5   4  -1   69.79    7.30
  -5   4   1   53.99    8.90
  -5   4   1   67.09    8.00
  -5   4   1   50.89    9.30
  -4  -4   1  231.48   16.60
   4  -4  -1  196.48   20.00
   4  -4  -1  212.08   18.80
  -4  -4   1  224.98   18.00
  -4  -4   1  229.08   17.90
  -4  -4   1  210.58   16.10
  -4  -4   1  206.38   18.20
   4  -4  -1  229.08   19.80
   4  -4  -1  208.58   20.00
  -4   4   1  197.78   18.30
  -4   4   1  200.68   19.40
  -4   4   1  229.88   18.10
  -4   4   1  210.98   18.60
   4   4  -1  231.98   17.80
   4   4  -1  236.88   16.70
  -4   4   1  198.58   19.50
  -3  -4   1   54.69    6.60
  -3  -4   1   49.00    6.50
   3  -4  -1   61.99    7.60
  -3  -4   1   53.49    6.40
  -3  -4   1   53.49    6.90
  -3  -4   1   56.39    5.50
   3  -4  -1   54.09    7.90
   3  -4  -1   47.60    8.30
   3  -4  -1   60.09    8.00
  -3   4   1   50.89    8.00
  -3   4   1   64.59    7.20
  -3   4   1   50.49    6.20
   3   4  -1   57.49    6.30
   3   4  -1   60.49    4.90
  -3   4   1   53.29    7.50
  -3   4   1   53.89    6.80
   2  -4  -1  578.94   42.50
  -2  -4   1  536.05   40.30
  -2  -4   1  518.55   40.70
  -2  -4   1  542.45   41.00
   2  -4  -1  544.95   42.30
   2  -4  -1  510.95   42.20
  -2  -4   1  541.55   41.00
  -2  -4   1  522.75   41.20
   2  -4  -1  525.75   42.60
  -2  -4   1  565.84   39.80
   2  -4  -1  581.94   41.20
   2  -4  -1  607.44   41.30
   2   4  -1  566.04   38.00
  -2   4   1  519.55   40.60
  -2   4   1  543.85   42.00
  -2   4   1  543.55   40.80
   2   4  -1  555.74   40.20
   1  -4  -1   17.40    3.80
   1  -4  -1   18.40    4.60
  -1  -4   1   25.90    6.20
  -1  -4   1   13.90    4.00
  -1  -4   1   17.20    3.50
  -1  -4   1   14.70    4.00
   1  -4  -1   21.30    5.10
   1  -4  -1   13.60    4.40
  -1  -4   1   17.40    3.40
   1  -4  -1   13.60    3.50
   1  -4  -1   15.40    4.80
  -1   4   1   13.10    3.10
   1   4  -1   18.50    3.30
   1   4  -1   19.40    1.50
  -1   4   1   13.50    3.40
   0  -4   1  155.38   12.90
   0  -4   1  156.38   14.10
   0  -4   1  143.59   12.80
   0  -4  -1  143.89   14.40
   0  -4  -1  135.79   13.60
   0  -4  -1  135.09   13.90
   0  -4  -1  147.59   14.00
   0  -4  -1  143.59   12.90
   0  -4   1  161.08   14.00
   0  -4  -1  157.08   12.80
   0   4  -1  123.49   12.30
   0   4   1  137.99   12.70
   0   4  -1  154.88   10.80
   0   4   1  148.09   12.50
   1  -4   1  286.07   22.10
   1  -4   1  279.87   23.50
  -1  -4  -1  311.07   21.50
   1  -4   1  281.27   22.20
  -1  -4  -1  254.07   23.20
  -1  -4  -1  289.67   23.30
  -1  -4  -1  242.98   22.50
  -1  -4  -1  323.37   22.50
   1  -4   1  293.07   23.50
  -1  -4  -1  244.58   22.60
  -1   4  -1  267.87   23.00
   1   4   1  253.57   20.90
  -1   4  -1  296.67   20.40
  -1   4  -1  277.47   21.90
   1   4   1  286.47   22.10
  -1   4  -1  262.47   22.70
  -2  -4  -1  380.46   30.10
   2  -4   1  385.06   31.50
  -2  -4  -1  398.26   31.00
   2  -4   1  377.96   30.50
   2  -4   1  400.86   31.80
  -2  -4  -1  388.66   28.80
  -2  -4  -1  374.06   31.30
  -2   4  -1  384.26   31.60
   2   4   1  385.06   29.90
  -2   4  -1  397.66   30.50
  -2   4  -1  397.66   31.40
  -2   4  -1  423.26   28.90
  -2   4  -1  435.56   30.40
   2   4   1  393.66   28.40
  -3  -4  -1   63.39    7.30
  -3  -4  -1   60.39    5.30
  -3  -4  -1   47.80    6.30
   3  -4   1   69.29    7.80
   3  -4   1   57.69    8.60
   3  -4   1   61.99    8.00
  -3  -4  -1   56.69    7.50
   3   4   1   61.49    6.80
  -3   4  -1   55.29    7.30
  -3   4  -1   46.20    7.30
  -3   4  -1   45.80    6.50
   3   4   1   57.49    5.50
  -3   4  -1   62.59    6.30
  -3   4  -1   54.19    7.80
  -4  -4  -1   92.79    8.40
  -4  -4  -1  101.89   10.60
   4  -4   1   85.49   10.10
  -4  -4  -1  101.69    7.40
  -4  -4  -1   95.79    9.70
  -4  -4  -1  102.89    9.80
   4  -4   1  104.59   11.60
   4  -4   1  101.79   11.80
   4   4   1  106.69   10.00
  -4   4  -1   90.69    9.80
  -4   4  -1   96.79   10.30
  -4   4  -1   86.49   11.20
  -4   4  -1   97.89   11.50
   4   4   1  100.09    8.70
  -4   4  -1  100.49    9.50
  -5  -4  -1  145.49   13.50
  -5  -4  -1  150.58   13.90
   5  -4   1  151.18   14.60
  -5  -4  -1  168.28   13.40
   5  -4   1  148.09   15.60
   5   4   1  124.49   13.10
  -5   4  -1  130.29   13.90
  -5   4  -1  163.78   13.60
  -5   4  -1  139.29   15.20
   5   4   1  152.48   12.60
  -5   4  -1  131.79   13.40
   5   4   1  166.08   13.60
  -5   4  -1  136.39   15.00
   6  -4   1  167.38   15.60
   6  -4   1  121.69   13.80
  -6  -4  -1  138.79   12.10
   6  -4   1  149.69   15.60
  -6  -4  -1  156.88   13.70
  -6  -4  -1  135.59   13.10
  -6   4  -1  135.49   13.20
  -6   4  -1  131.89   14.70
   6   4   1  155.38   13.30
  -6   4  -1  138.19   14.20
   6   4   1  124.49   12.80
   6   4   1  133.29   12.40
  -6   4  -1  130.59   15.10
   7  -4   1    5.00    3.10
  -7  -4  -1   12.20    3.20
  -7  -4  -1    8.70    2.80
  -7  -4  -1   11.30    3.70
  -7  -4  -1    8.00    3.00
   7  -4   1   11.10    5.50
   7  -4   1    8.90    4.50
  -7   4  -1    5.50    3.70
   7   4   1    5.60    2.50
  -7   4  -1    6.50    3.50
   7   4   1    8.40    3.10
  -7   4  -1    8.70    4.00
  -7   4  -1    9.60    3.20
   8  -4   1    9.80    4.60
  -8  -4  -1    4.20    2.30
  -8  -4  -1    9.00    3.20
  -8  -4  -1    3.70    2.40
   8  -4   1    1.10    3.00
  -8  -4  -1    6.20    3.50
   8  -4   1    3.20    3.60
  -8   4  -1    4.90    3.20
  -8   4  -1    3.10    3.30
  -8   4  -1    6.50    3.30
  -8   4  -1    0.60    2.00
   8   4   1    3.70    2.60
  -9  -4  -1   94.89   10.50
   9  -4   1  102.09   12.60
  -9  -4  -1  100.29   10.90
   9  -4   1  103.79   13.10
   9  -4   1   91.89   13.50
   9   4   1  108.09   11.50
  -9   4  -1  100.39   12.70
  -9   4  -1  101.19   12.10
  -9   4  -1  109.79   12.00
   9   4   1   94.79   10.30
  -9   4  -1   99.79   12.90
  10  -4   1    9.40    5.00
  10  -4   1    6.20    5.00
 -10  -4  -1    6.50    3.50
 -10  -4  -1    8.10    3.10
  10  -4   1    5.10    3.80
 -10  -4  -1   10.30    3.70
  10  -4   1    2.20    5.40
 -10   4  -1    5.80    3.30
  10   4   1    9.10    4.00
 -10   4  -1    3.60    3.60
  10   4   1    7.00    3.00
 -10   4  -1    7.10    4.10
 -10   4  -1   11.50    5.40
  11  -4   1    4.80    4.50
 -11  -4  -1    4.80    3.10
  11  -4   1    2.10    3.80
 -11  -4  -1    5.00    4.70
 -11  -4  -1   -0.70    2.20
 -11  -4  -1    3.70    2.90
  11  -4   1    8.20    5.70
  11   4   1    1.10    2.50
 -11   4  -1    3.50    3.90
 -11   4  -1    4.30    3.10
  11   4   1   -2.70    2.20
 -11   4  -1    4.50    3.30
 -11   4  -1   10.20    4.80
  12  -4   1   13.80    5.10
 -12  -4  -1   18.10    5.30
  12  -4   1   34.80    8.80
 -12  -4  -1   30.20    6.00
  12  -4   1   25.20    7.30
  12  -4   1   40.90   12.40
 -12  -4  -1   17.10    4.90
  12   4   1   17.30    5.80
 -12   4  -1   23.60    6.80
 -12   4  -1   24.80    7.00
  12   4   1   13.80    4.00
 -12   4  -1   17.90    7.00
 -12   4  -1   25.60    7.00
 -13  -4  -1   15.70    4.90
 -13  -4  -1   30.50    7.40
 -13  -4  -1   15.50    5.60
  13  -4   1   36.80   10.20
  13  -4   1   17.40    6.20
  13  -4   1   12.60    6.40
 -13  -4  -1   17.10    5.80
  13   4   1   15.50    6.10
 -13   4  -1   15.20    5.30
  13   4   1   14.80    4.50
 -13   4  -1   22.30    6.30
 -13   4  -1   30.40    8.10
 -13  -5   1   16.00    4.60
 -13  -5   1   30.50    7.40
 -13  -5   1   22.90    6.30
 -13  -5   1   16.30    4.00
  13  -5  -1   42.40   11.10
  13  -5  -1   24.40    8.70
  13  -5  -1   18.00    8.90
 -13   5   1   21.50    7.20
 -13   5   1   26.50    7.90
 -13   5   1   32.50    7.80
 -12  -5   1    7.50    4.10
  12  -5  -1   11.30    6.00
 -12  -5   1    4.60    3.30
 -12  -5   1    8.00    3.10
  12  -5  -1   12.90    7.10
  12  -5  -1   26.40    8.50
 -12  -5   1   11.00    5.60
  12  -5  -1   -0.60    4.60
 -12   5   1   10.50    4.90
 -12   5   1   14.40    5.30
 -12   5   1   18.50    6.10
  11  -5  -1   -3.30    3.30
 -11  -5   1    2.10    2.50
 -11  -5   1    5.80    2.80
  11  -5  -1    6.50    5.70
 -11  -5   1   -0.10    3.60
 -11  -5   1    5.80    3.20
  11  -5  -1    3.30    5.20
  11  -5  -1   -0.90    5.00
 -11   5   1    8.50    4.30
 -11   5   1   10.10    5.10
 -11   5   1    3.20    3.50
  10  -5  -1    8.20    7.90
  10  -5  -1   -0.20    3.40
 -10  -5   1    0.60    2.90
 -10  -5   1   -0.80    2.10
  10  -5  -1    5.60    5.70
 -10  -5   1    1.90    2.60
 -10  -5   1    5.00    2.70
  10  -5  -1    2.40    4.00
  10   5  -1   -2.70    2.30
 -10   5   1    3.90    4.00
 -10   5   1    5.30    4.30
 -10   5   1    3.80    4.00
 -10   5   1    2.80    2.70
 -10   5   1    2.30    3.60
   9  -5  -1   16.90    7.50
   9  -5  -1   18.10    5.90
   9  -5  -1   30.70    8.20
  -9  -5   1   15.20    4.10
   9  -5  -1   23.50    7.30
  -9  -5   1   15.30    4.00
  -9  -5   1   22.80    5.40
  -9   5   1   11.80    4.80
  -9   5   1   13.70    4.70
   9   5  -1   18.50    4.60
  -9   5   1   28.50    7.80
  -9   5   1   23.50    7.40
  -9   5   1   20.50    5.80
   8  -5  -1   16.90    5.90
  -8  -5   1   18.80    3.80
  -8  -5   1   18.90    4.70
   8  -5  -1   27.60    7.70
  -8  -5   1   10.20    3.60
   8  -5  -1   15.50    5.80
   8  -5  -1   12.90    5.60
  -8   5   1   13.40    4.50
  -8   5   1   18.30    5.80
   8   5  -1   14.90    3.70
  -8   5   1    9.90    5.00
  -8   5   1   14.00    5.40
  -8   5   1   14.40    4.60
  -7  -5   1   43.30    5.40
   7  -5  -1   29.50    8.50
  -7  -5   1   26.50    5.50
  -7  -5   1   36.20    6.90
  -7  -5   1   31.50    4.30
   7  -5  -1   41.00    8.10
   7  -5  -1   29.50    7.50
   7  -5  -1   48.40    8.00
   7   5  -1   32.50    5.20
  -7   5   1   30.00    6.60
  -7   5   1   31.80    8.20
  -7   5   1   31.80    8.20
  -7   5   1   36.80    6.60
   7   5  -1   37.00    6.10
  -7   5   1   25.00    6.90
   6  -5  -1  254.17   23.50
  -6  -5   1  254.97   19.30
   6  -5  -1  288.97   25.60
   6  -5  -1  257.97   25.20
  -6  -5   1  293.17   19.20
  -6  -5   1  308.37   21.70
  -6  -5   1  273.97   22.80
  -6  -5   1  235.48   22.00
  -6  -5   1  248.28   20.00
  -6   5   1  277.87   25.40
  -6   5   1  240.08   23.00
   6   5  -1  265.37   20.60
  -6   5   1  269.47   22.50
  -6   5   1  234.88   22.70
  -6   5   1  248.48   24.50
  -5  -5   1  147.59   15.10
  -5  -5   1  173.88   13.40
   5  -5  -1  185.48   17.40
   5  -5  -1  185.18   18.50
  -5  -5   1  148.79   15.20
  -5  -5   1  172.88   16.30
   5  -5  -1  168.18   17.40
  -5  -5   1  155.38   13.10
  -5  -5   1  185.88   15.30
  -5   5   1  174.48   17.90
   5   5  -1  198.38   15.80
  -5   5   1  153.38   23.70
   5   5  -1  179.68   13.60
  -5   5   1  183.18   15.60
  -5   5   1  163.78   16.20
  -5   5   1  160.68   16.50
   4  -5  -1  230.98   19.70
   4  -5  -1  216.88   20.90
  -4  -5   1  212.28   16.80
  -4  -5   1  216.08   18.50
   4  -5  -1  185.88   20.50
  -4  -5   1  209.38   19.20
  -4  -5   1  182.68   18.10
   4  -5  -1  210.28   20.30
  -4  -5   1  225.68   18.60
   4   5  -1  233.18   18.30
   4   5  -1  216.78   16.10
  -4   5   1  192.98   20.10
  -4   5   1  209.88   18.90
  -4   5   1  236.08   18.20
  -4   5   1  247.78   19.80
  -4   5   1  217.58   20.60
   3  -5  -1   63.89    9.80
  -3  -5   1   55.19    7.90
  -3  -5   1   64.19    8.20
   3  -5  -1   75.89   10.20
   3  -5  -1   63.69    9.80
  -3  -5   1   68.79    8.00
  -3  -5   1   76.19    8.60
   3  -5  -1   54.79    9.10
   3  -5  -1   69.19    8.70
  -3  -5   1   66.09    6.90
  -3  -5   1   62.39    8.60
  -3   5   1   56.19    8.70
   3   5  -1   70.09    5.40
  -3   5   1   80.19    8.70
   3   5  -1   82.99    8.10
  -3   5   1   71.69    7.60
  -3   5   1   72.39    8.50
  -2  -5   1  168.48   13.70
  -2  -5   1  169.08   14.30
   2  -5  -1  184.08   15.20
   2  -5  -1  166.28   15.00
  -2  -5   1  143.79   15.20
   2  -5  -1  141.39   15.50
  -2  -5   1  165.58   15.20
   2  -5  -1  149.29   16.20
   2  -5  -1  164.48   16.30
   2  -5  -1  137.09   15.80
  -2  -5   1  145.89   14.70
  -2  -5   1  153.08   14.80
  -2   5   1  152.48   14.40
  -2   5   1  172.78   14.80
   2   5  -1  157.38   14.00
  -1  -5   1   18.40    5.00
   1  -5  -1    8.80    4.10
  -1  -5   1   17.80    3.80
  -1  -5   1   13.10    3.20
   1  -5  -1   15.20    3.80
  -1  -5   1   16.30    4.90
  -1  -5   1   12.20    4.70
   1  -5  -1   11.90    4.10
   1  -5  -1   12.10    3.80
   1  -5  -1   11.70    4.20
   1  -5  -1   17.70    5.00
  -1  -5   1   13.20    4.10
   1   5  -1   10.40    3.10
  -1   5   1   17.50    4.00
  -1   5   1   12.20    3.40
   0  -5   1   67.09    8.70
   0  -5  -1   74.89    9.60
   0  -5   1   71.79    9.10
   0  -5  -1   62.09    8.80
   0  -5   1   90.69    8.80
   0  -5  -1   73.29    8.10
   0  -5  -1   61.89    9.20
   0  -5   1   74.29    9.20
   0  -5  -1   76.99    9.70
   0  -5   1   81.19    8.40
   0  -5  -1   61.29    8.00
   0   5   1   83.79    8.70
   0   5  -1   66.09    5.60
   0   5  -1   64.19    7.80
   0   5   1   88.29    8.20
   0   5  -1   81.59    5.80
   1  -5   1   88.29   11.50
  -1  -5  -1   83.19   10.90
  -1  -5  -1  101.19   12.10
  -1  -5  -1  118.99   10.20
   1  -5   1  109.39   12.00
   1  -5   1  118.59   11.10
   1  -5   1   98.59   10.40
  -1  -5  -1  103.59   11.70
  -1  -5  -1  107.69   10.60
  -1  -5  -1   82.99   10.90
   1  -5   1  101.49   12.00
   1   5   1  123.79   10.90
   1   5   1  116.59    8.60
  -1   5  -1  102.59   10.40
  -1   5  -1  106.49    8.50
  -2  -5  -1   24.40    4.10
  -2  -5  -1   20.50    4.40
   2  -5   1   19.10    5.60
  -2  -5  -1   26.90    6.30
   2  -5   1   25.20    5.20
  -2  -5  -1   25.50    5.90
  -2  -5  -1   21.80    5.20
   2  -5   1   23.30    6.10
   2   5   1   17.60    4.20
  -2   5  -1   26.60    6.40
  -2   5  -1   24.70    5.90
  -2   5  -1   20.90    3.30
   2   5   1   22.20    2.90
  -2   5  -1   16.80    4.00
  -3  -5  -1   63.39    8.00
   3  -5   1   54.79    8.30
   3  -5   1   54.69    7.50
  -3  -5  -1   47.70    7.00
  -3  -5  -1   57.39    5.70
   3  -5   1   56.79    8.70
  -3  -5  -1   66.39    8.80
  -3   5  -1   50.49    8.40
   3   5   1   53.19    7.00
  -3   5  -1   51.39    5.90
  -3   5  -1   51.99    7.10
   3   5   1   52.69    5.30
  -3   5  -1   51.79    8.10
  -3   5  -1   52.99    7.20
  -4  -5  -1   50.99    7.00
  -4  -5  -1   61.89    7.70
   4  -5   1   44.80    8.00
  -4  -5  -1   52.99    7.90
   4  -5   1   50.19    8.20
  -4  -5  -1   59.79    6.10
   4  -5   1   46.50    9.50
  -4   5  -1   50.89    9.50
  -4   5  -1   50.19    6.40
  -4   5  -1   48.50    8.20
   4   5   1   64.29    7.30
  -4   5  -1   59.29    8.20
   4   5   1   59.69    5.80
  -4   5  -1   49.99    7.00
  -5  -5  -1  125.49    8.70
   5  -5   1  125.69   14.00
  -5  -5  -1  123.69   13.20
   5  -5   1  143.29   15.50
  -5  -5  -1  128.79   12.30
  -5  -5  -1  122.89   12.50
   5  -5   1  135.79   14.30
  -5   5  -1  114.79   11.60
   5   5   1  134.99   12.80
  -5   5  -1  106.99   15.60
  -5   5  -1  109.59   14.40
   5   5   1  106.49   12.10
  -5   5  -1  123.99   13.00
   5   5   1  120.39   10.80
  -6  -5  -1    9.60    2.50
   6  -5   1   14.90    6.00
   6  -5   1    6.00    4.30
  -6  -5  -1   19.50    4.40
  -6  -5  -1    9.30    3.90
  -6  -5  -1   10.20    3.60
   6  -5   1   16.00    5.20
   6  -5   1   10.10    4.80
  -6   5  -1    9.80    3.80
   6   5   1   10.10    2.80
  -6   5  -1   14.00    5.40
  -6   5  -1    6.10    3.50
  -6   5  -1    8.70    2.90
   6   5   1   15.10    3.80
  -6   5  -1    8.50    4.90
   6   5   1    9.90    3.40
  -7  -5  -1    1.70    3.00
  -7  -5  -1    7.10    2.30
  -7  -5  -1    4.10    2.50
   7  -5   1    4.30    4.10
   7  -5   1   -1.00    3.40
   7  -5   1    6.80    4.30
   7  -5   1    4.10    4.10
  -7  -5  -1    2.20    2.60
   7   5   1    1.40    2.50
  -7   5  -1    2.60    3.40
  -7   5  -1    0.80    2.50
   7   5   1    2.60    2.10
   7   5   1    0.70    1.90
  -7   5  -1    4.20    3.60
  -7   5  -1    0.40    2.20
  -7   5  -1    3.00    3.00
   8  -5   1   14.50    6.20
   8  -5   1   22.30    7.40
  -8  -5  -1   22.70    4.90
   8  -5   1   14.50    5.60
  -8  -5  -1   15.60    3.60
  -8  -5  -1   22.30    5.50
   8  -5   1   17.40    5.90
  -8  -5  -1   14.00    4.20
  -8   5  -1   22.00    6.80
  -8   5  -1    9.50    4.20
  -8   5  -1   19.70    6.40
   8   5   1   18.80    4.30
   8   5   1   12.00    3.90
  -8   5  -1   21.50    6.40
  -8   5  -1   23.20    5.70
  -9  -5  -1    3.40    2.20
   9  -5   1   11.90    6.60
  -9  -5  -1    0.20    2.20
   9  -5   1    8.70    4.30
  -9  -5  -1    8.60    4.20
  -9  -5  -1    6.40    3.20
   9   5   1   -0.90    2.40
  -9   5  -1    6.00    5.20
  -9   5  -1    4.50    3.50
   9   5   1   -0.20    2.50
  -9   5  -1   -0.50    2.30
  -9   5  -1    4.70    2.70
  -9   5  -1    8.70    5.10
  10  -5   1   13.50    5.80
 -10  -5  -1    5.40    3.00
 -10  -5  -1    5.50    3.20
  10  -5   1    0.30    2.90
 -10  -5  -1    8.40    3.80
 -10  -5  -1    6.60    4.60
  10  -5   1    6.20    5.40
  10  -5   1   -3.40    4.10
 -10   5  -1   10.00    5.00
 -10   5  -1    3.50    4.20
 -10   5  -1    1.60    3.60
 -10   5  -1    9.20    4.10
  10   5   1    2.10    3.00
  10   5   1    2.70    2.90
 -11  -5  -1   47.10    7.90
 -11  -5  -1   62.79    7.90
 -11  -5  -1   43.70    7.90
  11  -5   1   43.10   11.00
  11  -5   1   43.00   10.80
 -11   5  -1   56.79   10.40
 -11   5  -1   41.60    9.50
  11   5   1   46.60    8.60
 -11   5  -1   64.59   10.30
  11   5   1   41.40    7.50
 -11   5  -1   48.30   10.10
 -12  -5  -1   -4.50    4.60
  12  -5   1    2.60    6.30
  12  -5   1   -2.60    4.10
  12  -5   1    3.20    6.70
 -12  -5  -1    0.40    3.20
 -12  -5  -1    1.40    2.80
  12  -5   1    8.90    6.60
 -12   5  -1    7.40    4.20
  12   5   1    5.10    4.20
  12   5   1    2.70    3.30
 -12   5  -1    1.30    3.90
 -12  -6   1    2.20    5.10
  12  -6  -1    5.60    7.00
  12  -6  -1   11.90    7.70
 -12  -6   1    8.00    3.80
 -12  -6   1    0.70    2.90
 -12  -6   1    6.50    3.00
  12  -6  -1   13.50    8.30
 -12   6   1   15.80    5.50
 -12   6   1    6.00    4.90
 -12   6   1   10.40    5.30
  11  -6  -1    5.60    5.80
  11  -6  -1   -0.20    5.40
 -11  -6   1    3.20    2.50
  11  -6  -1    1.80    5.10
  11  -6  -1    0.70    4.90
 -11  -6   1    4.50    3.40
 -11  -6   1   -0.90    3.60
 -11   6   1   -0.70    3.20
 -11   6   1    5.10    4.20
 -11   6   1   -1.80    2.70
 -11   6   1   -2.40    4.10
 -11   6   1   11.70    4.90
  10  -6  -1   15.60    7.10
 -10  -6   1    8.70    3.40
 -10  -6   1    8.30    3.00
  10  -6  -1    0.20    4.40
  10  -6  -1   10.00    5.80
 -10  -6   1    2.20    2.60
  10  -6  -1    9.00    5.50
 -10   6   1    7.20    4.10
 -10   6   1    9.80    4.30
 -10   6   1   11.60    5.00
 -10   6   1    5.20    3.80
 -10   6   1   20.80    7.00
  -9  -6   1    4.20    2.90
  -9  -6   1    8.70    5.30
   9  -6  -1   -1.10    4.00
   9  -6  -1   12.90    6.40
   9  -6  -1    2.90    5.40
   9  -6  -1    8.20    5.40
  -9  -6   1   -1.00    2.70
  -9  -6   1    3.60    2.00
  -9   6   1    3.70    2.50
  -9   6   1    7.90    5.10
  -9   6   1    6.60    4.70
  -9   6   1   -1.70    3.20
  -9   6   1    5.20    3.50
   8  -6  -1    9.00    4.90
  -8  -6   1   11.80    4.50
  -8  -6   1   11.60    4.20
  -8  -6   1   13.00    3.80
   8  -6  -1   17.00    6.70
   8  -6  -1    6.20    4.30
  -8  -6   1    9.10    2.70
   8  -6  -1   12.40    6.50
  -8  -6   1    4.90    3.00
  -8   6   1    7.70    4.00
  -8   6   1    9.70    4.60
  -8   6   1    9.40    4.10
  -8   6   1    2.90    3.70
  -8   6   1   13.90    5.40
   7  -6  -1    3.00    4.30
   7  -6  -1    2.90    3.70
   7  -6  -1    0.00    8.10
   7  -6  -1    5.60    3.30
  -7  -6   1   -0.70    2.90
  -7  -6   1   -1.00    1.20
  -7  -6   1    0.10    2.20
  -7  -6   1    4.60    2.70
  -7   6   1    1.30    3.70
  -7   6   1    9.40    3.80
   7   6  -1    5.90    3.20
   7   6  -1    3.60    2.10
  -7   6   1    1.90    4.10
  -7   6   1    1.10    3.10
  -7   6   1    2.40    4.80
   6  -6  -1   44.00   10.70
   6  -6  -1   47.50   10.50
  -6  -6   1   52.89    6.70
  -6  -6   1   40.60    7.70
  -6  -6   1   50.29    7.70
   6  -6  -1   51.69    9.00
   6  -6  -1   41.90    9.50
  -6  -6   1   59.99    7.20
  -6   6   1   50.29    7.80
  -6   6   1   53.39    8.90
   6   6  -1   39.10    7.10
   6   6  -1   41.70    5.10
  -6   6   1   55.79   10.90
  -6   6   1   44.90   10.90
  -5  -6   1  155.48   14.10
  -5  -6   1  140.99   11.80
  -5  -6   1  125.49   13.80
  -5  -6   1  149.49   15.30
   5  -6  -1  131.49   16.40
  -5  -6   1  133.99   14.10
   5  -6  -1  132.29   16.40
   5  -6  -1  129.99   16.90
   5  -6  -1  143.79   16.40
   5  -6  -1  139.99   15.30
  -5   6   1  150.08   13.60
  -5   6   1  136.39   14.90
  -5   6   1  143.79   16.40
   5   6  -1  152.38   14.10
  -4  -6   1   20.30    5.90
  -4  -6   1   15.80    5.20
   4  -6  -1   20.90    7.20
   4  -6  -1   17.20    6.40
  -4  -6   1   15.90    3.50
  -4  -6   1   13.90    3.90
  -4  -6   1   17.70    5.20
   4  -6  -1   16.80    5.90
   4  -6  -1   13.50    4.50
  -4  -6   1   19.60    5.20
   4  -6  -1   18.80    6.50
  -4   6   1   18.10    6.20
  -4   6   1   14.40    4.50
  -4   6   1   11.70    3.60
   4   6  -1   15.00    4.10
  -4   6   1   17.40    5.20
   3  -6  -1   65.19   11.60
  -3  -6   1   38.90    8.50
  -3  -6   1   51.29    7.80
  -3  -6   1   67.89    8.00
   3  -6  -1   47.50    8.30
   3  -6  -1   57.89   11.50
  -3  -6   1   46.00    6.20
  -3  -6   1   56.59    8.10
   3  -6  -1   54.89    9.10
   3  -6  -1   46.60    9.20
  -3  -6   1   44.40    7.90
   3   6  -1   55.49    7.20
  -3   6   1   57.29    7.70
  -3   6   1   57.89    8.00
  -3   6   1   49.99    6.30
   2  -6  -1   98.29   11.90
   2  -6  -1   81.69   12.00
   2  -6  -1   84.29   10.20
  -2  -6   1   85.19   11.10
  -2  -6   1   70.89   10.10
  -2  -6   1   89.79    9.40
   2  -6  -1  102.59   10.90
  -2  -6   1   84.59    9.70
  -2  -6   1   83.19   10.60
   2  -6  -1   79.09   11.40
  -2  -6   1   87.99   10.80
   2  -6  -1   99.89   12.50
   2   6  -1   99.19    9.90
  -2   6   1   88.39    8.40
  -2   6   1   78.39   10.20
  -2   6   1   85.09   10.00
   1  -6  -1   10.90    4.60
  -1  -6   1   13.20    4.90
   1  -6  -1    5.00    4.20
   1  -6  -1   20.50    6.00
   1  -6  -1   10.10    3.80
  -1  -6   1   10.70    4.70
  -1  -6   1   11.00    3.60
   1  -6  -1   11.00    4.10
   1  -6  -1    7.50    4.70
  -1  -6   1   17.00    3.80
  -1  -6   1    9.70    4.50
  -1  -6   1   12.50    5.10
   1   6  -1   13.60    3.80
  -1   6   1    8.20    3.30
   0  -6   1  212.38   19.70
   0  -6   1  176.18   19.50
   0  -6  -1  200.48   17.60
   0  -6  -1  208.78   19.90
   0  -6  -1  207.28   20.50
   0  -6  -1  191.78   19.30
   0  -6   1  176.18   19.10
   0  -6   1  222.28   18.30
   0  -6   1  189.38   17.80
   0  -6  -1  207.18   18.50
   0  -6   1  194.58   19.50
   0  -6  -1  198.88   19.80
   0   6  -1  214.28   14.30
   0   6  -1  210.68   14.40
   0   6   1  210.68   18.80
   0   6  -1  181.38   17.40
   0   6   1  202.78   15.40
  -1  -6  -1  147.09   13.60
   1  -6   1  129.89   14.30
  -1  -6  -1  117.29   14.60
   1  -6   1  111.99   16.40
  -1  -6  -1  114.29   13.90
   1  -6   1  131.89   13.20
  -1  -6  -1  148.29   14.60
  -1  -6  -1  113.19   13.50
   1  -6   1  114.19   13.50
  -1  -6  -1  114.89   11.90
   1  -6   1  135.19   13.30
   1  -6   1  135.09   15.00
   1   6   1  117.39   10.00
  -1   6  -1  131.19   10.00
  -1   6  -1  140.59   13.00
  -2  -6  -1   21.80    4.30
   2  -6   1   18.20    6.20
   2  -6   1   18.50    5.80
  -2  -6  -1   10.70    3.90
  -2  -6  -1   19.70    5.60
  -2  -6  -1   17.20    5.20
  -2  -6  -1   22.10    6.30
   2  -6   1   25.40    5.70
   2  -6   1   25.30    6.70
  -2  -6  -1   24.10    6.60
  -2   6  -1   16.10    4.30
   2   6   1   18.30    2.70
   2   6   1   20.30    4.60
  -2   6  -1   16.30    2.90
   3  -6   1   33.00    8.30
  -3  -6  -1   33.10    7.60
  -3  -6  -1   29.30    6.10
  -3  -6  -1   38.40    4.70
  -3  -6  -1   35.10    7.20
  -3  -6  -1   28.30    6.70
  -3  -6  -1   39.80    8.10
   3  -6   1   29.00    7.70
   3  -6   1   33.70    8.00
   3  -6   1   28.50    6.70
  -3   6  -1   28.00    7.50
   3   6   1   21.90    5.00
   3   6   1   38.50    4.00
  -3   6  -1   41.10    4.70
  -4  -6  -1  145.69   16.60
   4  -6   1  156.68   16.50
  -4  -6  -1  172.58   16.10
   4  -6   1  174.18   18.30
  -4  -6  -1  155.78   16.50
   4  -6   1  179.88   18.60
   4  -6   1  123.19   17.00
  -4  -6  -1  137.89   15.00
  -4  -6  -1  165.88   12.90
  -4   6  -1  164.78   17.80
   4   6   1  181.38   15.70
   4   6   1  163.18   12.90
  -4   6  -1  155.68   13.70
  -4   6  -1  148.29   18.00
  -4   6  -1  159.48   15.50
  -5  -6  -1   66.09    8.90
   5  -6   1   61.49   10.40
  -5  -6  -1   72.99   10.20
   5  -6   1   60.09   11.70
   5  -6   1   77.49   11.10
   5  -6   1   59.79   12.30
  -5  -6  -1   80.29    9.40
  -5  -6  -1   75.09    5.90
   5   6   1   72.69    7.10
  -5   6  -1   67.09   14.60
   5   6   1   70.49    8.70
  -5   6  -1   60.09    7.80
  -5   6  -1   65.19    8.80
  -5   6  -1   64.49   11.30
  -6  -6  -1    1.50    2.10
   6  -6   1   -0.20    3.00
  -6  -6  -1    1.70    2.90
   6  -6   1    0.60    3.00
  -6  -6  -1   -2.60    1.80
   6  -6   1   -2.70    2.90
   6  -6   1    2.50    4.20
   6   6   1    0.70    2.00
  -6   6  -1    0.10    1.90
  -6   6  -1   -2.90    2.20
  -6   6  -1    1.30    2.20
  -6   6  -1    6.40    9.10
   7  -6   1    9.10    6.20
   7  -6   1    3.90    4.50
  -7  -6  -1    3.80    1.90
   7  -6   1   10.00    4.80
  -7  -6  -1   12.00    4.10
  -7  -6  -1    5.00    4.10
   7  -6   1   11.20    5.80
  -7   6  -1   10.10    6.50
  -7   6  -1    5.00    4.80
   7   6   1   12.00    4.60
  -7   6  -1    5.40    3.00
  -7   6  -1    4.50    3.30
  -7   6  -1    9.50    3.40
   7   6   1    2.40    2.30
  -8  -6  -1   12.40    3.30
   8  -6   1   24.70    7.60
   8  -6   1   18.20    6.30
  -8  -6  -1   12.30    4.70
   8  -6   1   19.90    7.80
  -8  -6  -1   31.40    5.90
   8  -6   1   21.90    7.30
  -8  -6  -1   18.80    5.90
   8   6   1   17.20    5.40
  -8   6  -1    8.30    3.80
  -8   6  -1   20.70    6.80
  -8   6  -1   17.70    4.90
  -8   6  -1   33.70    9.20
  -8   6  -1   19.70    5.80
   8   6   1   24.40    5.00
  -9  -6  -1   19.30    4.30
   9  -6   1   35.30   10.40
   9  -6   1   39.20   10.00
  -9  -6  -1   36.10    6.40
  -9  -6  -1   23.90    5.70
   9  -6   1   32.80    9.10
  -9  -6  -1   28.50    7.50
   9  -6   1   33.60    8.20
  -9   6  -1   25.50    8.10
  -9   6  -1   16.10    4.80
  -9   6  -1   24.40    6.50
   9   6   1   29.90    5.80
  -9   6  -1   18.70    5.50
 -10  -6  -1   10.00    3.40
 -10  -6  -1   10.00    3.90
 -10  -6  -1    9.60    4.10
  10  -6   1   23.30    8.40
  10  -6   1   11.40    5.50
 -10  -6  -1    9.90    5.40
  10  -6   1   11.70    6.30
  10   6   1    3.00    3.30
 -10   6  -1    4.90    4.00
 -10   6  -1    3.80    3.40
 -10   6  -1   13.50    4.70
 -10   6  -1    8.10    3.60
  11  -6   1    4.50    6.50
 -11  -6  -1   -1.60    5.00
 -11  -6  -1    4.00    2.50
  11  -6   1   -3.00    6.50
  11  -6   1    3.30    6.10
  11  -6   1    3.90    5.80
 -11  -6  -1   -2.50    2.50
 -11   6  -1   11.90    5.00
 -11   6  -1    0.80    3.70
  11   6   1    8.90    4.20
 -11   6  -1    2.50    3.30
  10  -7  -1    7.70    7.10
 -10  -7   1   13.10    5.80
  10  -7  -1    3.40    5.40
 -10  -7   1    2.50    3.60
 -10  -7   1    0.90    1.70
  10  -7  -1    6.20    6.70
 -10  -7   1    4.00    3.40
  10  -7  -1   18.00    8.20
 -10  -7   1   11.30    4.00
 -10   7   1    5.70    5.30
 -10   7   1    1.60    2.90
   9  -7  -1    2.80    4.60
   9  -7  -1   11.20    6.30
   9  -7  -1    9.50    5.20
   9  -7  -1    4.00    6.20
   9  -7  -1   11.30    5.30
  -9  -7   1    8.10    4.80
  -9  -7   1   10.00    4.20
  -9  -7   1    3.80    3.50
  -9   7   1    2.30    4.10
  -9   7   1    1.00    4.60
  -9   7   1   22.90    7.60
  -9   7   1    2.30    3.70
   8  -7  -1    5.10    5.20
  -8  -7   1   14.00    5.90
   8  -7  -1   19.30    8.20
   8  -7  -1   10.30    5.40
   8  -7  -1    3.70    3.90
  -8  -7   1   10.30    4.20
  -8  -7   1   12.20    4.10
  -8  -7   1    5.60    3.60
   8   7  -1    6.40    4.60
  -8   7   1   19.30    7.70
  -8   7   1   17.20    5.20
  -8   7   1   10.20    5.20
  -7  -7   1    8.30    3.90
   7  -7  -1    8.30    5.20
  -7  -7   1   16.10    4.70
  -7  -7   1   13.60    5.80
   7  -7  -1   18.50    7.00
   7  -7  -1    6.40    6.00
   7  -7  -1    9.50    5.10
   7  -7  -1    5.70    4.30
  -7  -7   1    9.30    4.40
  -7   7   1    6.70    3.60
   7   7  -1   13.20    4.90
  -7   7   1   17.30    5.30
  -7   7   1    9.90    4.70
  -7   7   1   13.60    6.50
   6  -7  -1   70.09   13.40
  -6  -7   1   62.89    8.70
  -6  -7   1   61.69   10.10
   6  -7  -1   50.29    9.70
  -6  -7   1   66.19    8.80
   6  -7  -1   53.99   12.90
   6  -7  -1   73.79   11.60
  -6  -7   1   45.00    8.60
  -6  -7   1   62.09    6.10
   6  -7  -1   52.29   11.40
  -6   7   1   57.39    9.90
  -6   7   1   54.19    9.80
   6   7  -1   66.59    9.40
  -6   7   1   75.89    8.70
   5  -7  -1   59.49    9.90
  -5  -7   1   56.59    8.40
  -5  -7   1   54.09   10.70
  -5  -7   1   58.89    9.20
  -5  -7   1   52.59    6.20
  -5  -7   1   54.99    8.10
   5  -7  -1   44.60   11.10
   5  -7  -1   54.59   11.80
  -5  -7   1   67.09    9.10
   5  -7  -1   45.00   10.30
   5  -7  -1   60.89   12.20
  -5   7   1   43.60    8.40
  -5   7   1   70.79   11.80
   5   7  -1   46.50    7.90
  -5   7   1   65.89    7.80
  -5   7   1   52.99    9.70
   4  -7  -1   12.90    4.80
  -4  -7   1   10.50    4.10
  -4  -7   1   12.20    4.70
   4  -7  -1    9.90    4.90
  -4  -7   1   13.60    3.60
  -4  -7   1    6.80    3.70
   4  -7  -1    8.50    4.90
   4  -7  -1   10.60    5.30
  -4  -7   1    6.30    4.40
   4  -7  -1   15.20    6.30
  -4  -7   1   11.40    4.80
  -4   7   1   10.20    4.60
   4   7  -1   12.90    4.30
  -4   7   1   14.40    3.80
  -4   7   1   10.20    4.10
   3  -7  -1   58.89   11.50
  -3  -7   1   51.69    6.90
  -3  -7   1   52.19    8.70
  -3  -7   1   41.60    9.20
  -3  -7   1   42.80    7.60
   3  -7  -1   47.40    9.80
  -3  -7   1   49.90    9.10
   3  -7  -1   33.20    9.30
   3  -7  -1   49.70    9.00
  -3   7   1   59.19    9.20
   3   7  -1   53.49    7.70
  -3   7   1   51.99    6.30
  -3   7   1   43.10    8.20
   2  -7  -1   60.09   11.40
   2  -7  -1   54.39   10.80
   2  -7  -1   64.79   10.90
   2  -7  -1   53.79   11.00
   2  -7  -1   58.19    9.30
  -2  -7   1   58.89    8.10
  -2  -7   1   59.79    7.80
  -2  -7   1   63.59    9.50
  -2  -7   1   66.09   10.20
   2  -7  -1   43.70    8.30
  -2  -7   1   50.79    9.50
  -2  -7   1   50.69   10.60
  -2   7   1   75.09    9.60
   2   7  -1   65.09    8.40
   1  -7  -1    3.00    4.20
  -1  -7   1    2.00    2.50
  -1  -7   1    3.50    3.90
   1  -7  -1    3.90    3.50
  -1  -7   1    0.60    2.80
   1  -7  -1   -1.90    2.20
  -1  -7   1    6.20    3.30
  -1  -7   1    1.20    2.90
   1  -7  -1   -1.10    3.50
   1  -7  -1    3.40    3.30
  -1  -7   1    2.40    2.80
   1  -7  -1    5.00    3.60
   1   7  -1    7.70    3.30
  -1   7   1    2.90    1.70
  -1   7   1    4.70    3.30
   0  -7   1   21.10    5.40
   0  -7   1   26.90    7.50
   0  -7  -1   12.00    5.20
   0  -7  -1   24.10    7.00
   0  -7  -1   21.20    5.40
   0  -7  -1   30.70    6.00
   0  -7  -1   23.60    7.30
   0  -7   1   17.20    5.00
   0  -7  -1   23.20    6.40
   0  -7   1   16.10    5.70
   0  -7   1   18.60    5.90
   0  -7   1   25.20    7.80
   0   7   1   16.40    4.70
   0   7   1   22.50    2.90
   0   7  -1   19.10    4.80
   1  -7   1   -3.40    2.20
   1  -7   1   -0.50    2.40
  -1  -7  -1    1.70    3.60
   1  -7   1   -0.20    2.30
  -1  -7  -1   -0.70    1.80
   1  -7   1   -1.10    2.10
  -1  -7  -1    0.00    2.30
  -1  -7  -1   -0.50    2.60
  -1  -7  -1   -2.50    1.70
  -1  -7  -1   -0.50    3.60
   1  -7   1   -3.70    2.30
  -1   7  -1   -0.60    0.50
   1   7   1    2.80    2.70
  -1   7  -1   -0.60    0.70
   1   7   1    0.70    1.00
  -1   7  -1   -0.80    2.10
   2  -7   1    2.80    4.10
  -2  -7  -1   -2.10    1.70
   2  -7   1    1.30    2.60
   2  -7   1   -0.70    2.80
   2  -7   1   -0.60    3.60
  -2  -7  -1    2.60    4.10
  -2  -7  -1    0.50    3.10
  -2  -7  -1   -2.70    1.90
  -2  -7  -1    2.60    2.70
   2  -7   1   -1.00    2.70
  -2  -7  -1    2.40    2.70
   2   7   1    0.50    1.40
  -2   7  -1   -0.40    1.20
   2   7   1    0.40    2.00
  -2   7  -1    1.20    1.90
  -3  -7  -1   -1.20    3.60
  -3  -7  -1    2.10    5.00
  -3  -7  -1   -2.80    2.90
  -3  -7  -1    0.50    2.50
   3  -7   1    0.90    2.60
   3  -7   1   -0.60    3.10
  -3  -7  -1    1.20    1.80
   3  -7   1    1.30    4.00
   3  -7   1    1.30    3.20
   3  -7   1   -1.40    4.00
  -3  -7  -1   -0.20    1.60
  -3   7  -1   -0.70    1.70
   3   7   1   -0.30    2.10
  -3   7  -1    2.30    2.50
   3   7   1    0.90    1.10
   4  -7   1    5.90    4.40
  -4  -7  -1    3.20    3.00
   4  -7   1    6.80    4.80
  -4  -7  -1   10.60    4.90
   4  -7   1    7.50    5.00
  -4  -7  -1    6.90    4.30
  -4  -7  -1    7.90    2.50
  -4  -7  -1    0.40    3.70
   4  -7   1    2.90    2.80
  -4  -7  -1    7.10    3.50
  -4   7  -1    7.60    2.60
   4   7   1    7.50    3.50
  -4   7  -1    8.60    5.80
  -4   7  -1    5.30    3.10
   4   7   1    3.20    1.70
  -5  -7  -1    4.70    1.70
   5  -7   1    9.20    5.00
  -5  -7  -1    3.00    4.20
  -5  -7  -1    7.30    3.60
  -5  -7  -1    4.40    3.50
  -5  -7  -1    9.30    4.10
   5  -7   1    3.40    4.60
   5  -7   1    3.40    4.00
   5  -7   1    2.50    3.30
  -5   7  -1    4.50    2.50
  -5   7  -1    7.30    3.70
  -5   7  -1    5.50    3.60
  -5   7  -1    1.50    3.30
   5   7   1    6.80    2.00
   5   7   1    5.30    3.70
  -6  -7  -1    6.10    4.70
   6  -7   1    5.40    5.40
   6  -7   1    7.00    5.70
  -6  -7  -1    5.40    2.90
   6  -7   1    8.20    6.30
  -6  -7  -1    4.40    4.30
  -6  -7  -1    2.30    3.20
   6  -7   1    8.80    4.70
   6   7   1    6.10    2.50
  -6   7  -1    7.70    3.80
   6   7   1    8.50    4.10
  -6   7  -1    5.70    4.20
  -6   7  -1   14.30    6.50
   7  -7   1    5.00    4.90
  -7  -7  -1    1.00    2.90
  -7  -7  -1    2.30    2.30
   7  -7   1    2.40    3.80
  -7  -7  -1    8.60    4.30
  -7  -7  -1    1.40    4.70
   7  -7   1    9.50    5.30
   7  -7   1    6.10    4.60
  -7   7  -1   11.40    5.20
   7   7   1    7.50    4.40
  -7   7  -1    8.30    5.20
  -7   7  -1    2.60    2.80
  -7   7  -1    1.40    2.70
   7   7   1    0.60    2.00
  -8  -7  -1   -2.30    3.90
  -8  -7  -1    0.40    3.00
  -8  -7  -1   -1.00    2.70
   8  -7   1    0.90    3.70
   8  -7   1   -0.70    3.40
   8  -7   1   -1.00    4.70
   8  -7   1   -8.00    3.90
  -8   7  -1    6.90    4.00
  -8   7  -1    2.00    3.20
  -8   7  -1   -5.50    2.50
  -8   7  -1   -2.30    2.30
   8   7   1   -1.40    1.70
   9  -7   1    3.30    4.60
   9  -7   1   -3.50    2.80
  -9  -7  -1   -3.00    3.00
  -9  -7  -1   -3.70    3.70
   9  -7   1   -1.50    3.40
  -9  -7  -1    0.70    3.10
   9  -7   1    4.60    6.90
  -9   7  -1   12.90    5.00
  -9   7  -1   -1.70    3.10
   9   7   1   -4.00    2.30
  -9   7  -1    5.50    3.00
  -9   7  -1    6.70    2.90
  10  -7   1   27.00    9.50
 -10  -7  -1   13.50    6.40
 -10  -7  -1   19.20    5.80
 -10  -7  -1    3.20    3.80
  10  -7   1    8.50    7.50
 -10  -7  -1   10.50    3.10
  10  -7   1    6.50    7.90
  10   7   1    7.90    4.30
 -10   7  -1    4.00    4.00
  -8  -8   1   -1.30    3.30
   8  -8  -1    2.20    3.80
  -8  -8   1    5.10    2.90
  -8  -8   1    2.00    3.80
  -8  -8   1    5.20    3.60
  -8  -8   1   -5.80    4.60
   8  -8  -1    2.60    5.60
   8  -8  -1    3.30    4.70
  -8   8   1   -5.50    3.30
  -8   8   1    0.80    3.10
  -7  -8   1    6.10    4.10
   7  -8  -1    6.00    5.60
   7  -8  -1    9.00    5.70
   7  -8  -1    2.70    6.20
   7  -8  -1    3.50    3.90
  -7  -8   1   -1.60    3.70
  -7  -8   1   -1.50    2.70
  -7  -8   1   -1.80    4.20
   7  -8  -1    2.50    4.10
   7   8  -1   -3.10    3.30
  -7   8   1    4.50    3.70
  -7   8   1    3.90    3.80
  -6  -8   1    7.90    3.60
  -6  -8   1    3.10    1.70
   6  -8  -1   -1.50    2.50
  -6  -8   1    5.20    4.70
   6  -8  -1    1.80    3.50
   6  -8  -1    6.30    3.80
   6  -8  -1    2.30    4.20
  -6  -8   1   -3.40    3.20
  -6  -8   1   -4.20    2.90
  -6  -8   1    6.50    4.40
  -6   8   1    0.70    3.70
  -6   8   1    0.90    2.80
   6   8  -1   -4.20    3.10
   5  -8  -1   18.50    7.20
   5  -8  -1   20.90    6.30
  -5  -8   1   18.60    3.40
   5  -8  -1   10.10    5.50
   5  -8  -1   18.30    7.40
  -5  -8   1   10.10    4.20
   5  -8  -1   17.20    6.20
  -5  -8   1   14.10    4.80
  -5  -8   1    9.20    4.60
  -5  -8   1   21.60    6.60
  -5  -8   1    2.00    4.50
   5   8  -1    7.50    3.70
  -5   8   1   12.90    4.20
  -5   8   1   10.90    4.70
   4  -8  -1   10.50    5.80
  -4  -8   1   21.90    6.90
  -4  -8   1   20.60    6.00
   4  -8  -1   14.70    8.40
  -4  -8   1   13.30    4.70
  -4  -8   1   14.40    5.50
  -4  -8   1   14.70    6.30
   4  -8  -1   12.20    5.80
  -4  -8   1   17.50    4.20
   4  -8  -1   15.10    7.40
   4  -8  -1   21.80    7.40
   4   8  -1   17.50    5.10
  -4   8   1   14.50    3.90
  -4   8   1   18.70    5.70
   3  -8  -1   39.50    8.20
   3  -8  -1   44.30   10.80
  -3  -8   1   47.20    8.40
  -3  -8   1   38.50    8.30
   3  -8  -1   32.00    9.40
  -3  -8   1   45.80    7.30
  -3  -8   1   44.20   10.20
   3  -8  -1   51.09   10.80
   3  -8  -1   30.90    9.30
  -3  -8   1   44.90   11.60
  -3  -8   1   32.50    7.80
   3   8  -1   31.80    6.80
  -3   8   1   32.40    7.50
  -3   8   1   36.40    5.60
   2  -8  -1   89.89   13.40
   2  -8  -1   93.79   13.40
  -2  -8   1   78.09   12.80
  -2  -8   1   98.69   12.00
   2  -8  -1   86.39   13.70
  -2  -8   1   97.29   11.00
  -2  -8   1   92.39   12.60
  -2  -8   1   91.89   12.50
   2  -8  -1  104.79   12.00
   2  -8  -1   84.49   12.80
  -2   8   1   91.19   12.00
   2   8  -1  104.59   11.90
  -1  -8   1   19.20    5.00
   1  -8  -1   21.30    7.60
   1  -8  -1   13.80    6.10
  -1  -8   1   13.20    6.10
  -1  -8   1    8.70    4.90
   1  -8  -1   20.40    7.00
   1  -8  -1   18.90    5.60
  -1  -8   1   10.10    5.40
   1  -8  -1   29.70    6.40
  -1  -8   1   19.70    5.60
   1  -8  -1   26.70    7.70
  -1  -8   1   13.40    5.10
   1   8  -1   20.40    5.60
  -1   8   1   17.40    2.80
  -1   8   1   13.50    2.80
  -1   8   1   18.60    5.30
   0  -8   1   89.49   12.10
   0  -8   1   91.69   12.80
   0  -8   1   97.09   11.10
   0  -8  -1   96.49   14.00
   0  -8   1   74.39   11.90
   0  -8   1   73.09   12.80
   0  -8  -1   83.29   10.00
   0  -8  -1   75.69   11.80
   0  -8  -1   73.59   11.40
   0  -8  -1   88.49   12.30
   0  -8   1   90.59   10.90
   0   8  -1   68.59   10.20
   0   8   1   79.09    7.00
   0   8   1   71.99    8.00
   0   8   1   70.69   10.60
   1  -8   1   21.70    6.70
   1  -8   1   29.10    9.20
   1  -8   1   31.30    8.20
  -1  -8  -1   32.60    7.10
  -1  -8  -1   33.20    8.10
   1  -8   1   31.30    6.90
  -1  -8  -1   28.70    6.00
  -1  -8  -1   25.50    7.20
   1  -8   1   29.40    8.00
   1  -8   1   24.00    6.40
  -1  -8  -1   36.30    9.10
  -1  -8  -1   25.40    8.60
   1   8   1   31.10    3.10
   1   8   1   23.90    2.80
   1   8   1   27.10    6.70
  -1   8  -1   26.20    6.40
   2  -8   1    4.50    3.50
   2  -8   1   -1.50    3.50
  -2  -8  -1   -0.80    2.30
  -2  -8  -1    2.00    3.70
   2  -8   1   -3.60    2.90
  -2  -8  -1    2.60    4.20
  -2  -8  -1   -2.40    2.60
   2  -8   1   -6.00    2.90
   2  -8   1    6.10    4.30
  -2  -8  -1    2.10    2.40
  -2   8  -1   -0.40    3.30
   2   8   1    0.20    3.10
  -2   8  -1    0.70    1.00
   2   8   1   -0.90    0.50
  -3  -8  -1    4.30    4.00
  -3  -8  -1    5.10    5.10
   3  -8   1    3.60    4.80
  -3  -8  -1    4.30    3.30
   3  -8   1    4.20    5.10
  -3  -8  -1    0.00    2.60
  -3  -8  -1    6.70    3.10
   3  -8   1    5.90    3.50
   3  -8   1    5.60    4.10
  -3  -8  -1    8.50    4.80
   3  -8   1    5.00    5.80
   3   8   1    7.80    3.90
  -3   8  -1    2.90    3.80
  -3   8  -1    5.10    1.90
  -4  -8  -1    1.90    5.00
  -4  -8  -1   10.50    5.00
  -4  -8  -1    3.50    2.00
   4  -8   1    6.60    5.10
  -4  -8  -1    2.10    3.70
   4  -8   1   11.40    5.70
  -4  -8  -1    9.90    4.00
   4  -8   1   14.60    6.00
  -4  -8  -1   11.10    5.30
   4  -8   1    4.30    4.80
  -4   8  -1    6.10    3.10
   4   8   1    6.80    4.00
   4   8   1    6.40    2.10
  -4   8  -1    1.60    1.90
  -5  -8  -1    7.70    2.10
   5  -8   1    2.90    3.70
   5  -8   1   10.00    6.80
  -5  -8  -1    4.90    5.80
  -5  -8  -1    6.70    4.20
  -5  -8  -1   13.00    5.50
   5  -8   1   16.70    7.30
  -5  -8  -1    5.10    3.60
   5  -8   1    9.30    5.80
  -5  -8  -1    4.90    4.00
  -5   8  -1   11.70    3.30
   5   8   1    8.80    2.50
  -5   8  -1   -0.90    3.60
   5   8   1   17.30    5.80
  -5   8  -1   19.60    6.30
   6  -8   1   -6.90    4.20
  -6  -8  -1   -4.40    2.60
  -6  -8  -1   -5.10    2.70
   6  -8   1    0.50    3.70
  -6  -8  -1    0.60    3.50
  -6  -8  -1    5.40    3.90
   6  -8   1    2.30    5.40
  -6  -8  -1   -3.50    3.80
   6  -8   1    5.30    4.20
   6  -8   1   -3.60    5.20
  -6   8  -1   -1.90    2.30
   6   8   1    1.90    3.10
  -6   8  -1    6.80    6.40
  -6   8  -1    1.10    5.90
  -7  -8  -1   -0.20    3.30
   7  -8   1   -8.10    2.90
  -7  -8  -1   -1.60    4.20
   7  -8   1   -1.80    6.10
   7  -8   1   -0.80    5.20
  -7  -8  -1   -1.70    3.00
  -7  -8  -1    2.60    4.10
   7  -8   1    8.10    6.60
   7   8   1    2.30    2.10
  -7   8  -1   -2.70    2.70
   7   8   1   -5.70    4.00
  -7   8  -1    0.10    2.40
   8  -8   1    4.40    6.40
  -8  -8  -1    2.60    2.80
  -8  -8  -1    8.70    4.10
  -8  -8  -1    0.60    3.50
   8  -8   1    1.30    5.40
  -8  -8  -1    3.00    6.30
  -8   8  -1   -2.70    2.80
   8   8   1   -0.20    2.30
  -8   8  -1   -3.80    2.50
   5  -9  -1   23.40    8.00
  -5  -9   1   11.90    3.80
   5  -9  -1   15.10    7.60
  -5  -9   1   12.10    4.90
   5  -9  -1   13.30    5.50
  -5  -9   1   21.90    6.30
   5  -9  -1   19.80    8.30
  -5  -9   1    8.10    3.30
  -5  -9   1    6.80    5.40
  -5  -9   1    3.80    5.70
   5   9  -1    4.50    4.70
  -5   9   1   14.40    3.90
   4  -9  -1   36.10    8.10
   4  -9  -1   38.90   10.70
  -4  -9   1   39.90    9.00
  -4  -9   1   14.70    5.70
  -4  -9   1   26.20    5.30
  -4  -9   1   17.50    6.40
  -4  -9   1   34.00    8.40
   4  -9  -1   25.90    8.00
  -4  -9   1   37.20   11.90
   4  -9  -1   40.70   10.40
  -4   9   1   18.40    4.20
   4   9  -1   27.90    6.60
  -4   9   1   29.40    7.50
  -3  -9   1    5.10    2.80
   3  -9  -1   14.50    6.30
   3  -9  -1   11.50    4.50
   3  -9  -1   10.80    7.80
  -3  -9   1    4.80    3.90
   3  -9  -1   13.50    6.90
   3  -9  -1    7.00    5.50
  -3  -9   1   10.50    5.20
  -3  -9   1   -2.40    4.70
  -3  -9   1    3.30    3.40
  -3  -9   1   -0.70    2.90
  -3   9   1    1.50    2.00
   3   9  -1    0.40    3.70
  -3   9   1    0.30    3.70
  -2  -9   1   39.50    8.90
   2  -9  -1   41.70   11.50
  -2  -9   1   37.00    7.00
   2  -9  -1   50.09   11.60
   2  -9  -1   41.80   10.40
  -2  -9   1   49.80   10.50
  -2  -9   1   27.40    7.20
   2  -9  -1   53.99   11.50
   2  -9  -1   34.00    8.50
  -2   9   1   23.10    6.70
  -2   9   1   39.30    4.40
   2   9  -1   24.80   11.10
  -2   9   1   47.10    4.90
  -1  -9   1   54.39   11.20
  -1  -9   1   61.19   13.40
  -1  -9   1   53.89    9.80
   1  -9  -1   59.69   10.80
   1  -9  -1   59.19   10.30
   1  -9  -1   59.19   12.10
  -1  -9   1   75.79   11.30
   1  -9  -1   61.09   12.70
   1  -9  -1   76.49   12.10
  -1  -9   1   70.89   12.90
   1  -9  -1   44.00   11.60
  -1  -9   1   83.29   10.50
   1   9  -1   59.29   13.70
  -1   9   1   66.59    5.60
  -1   9   1   72.99    6.60
  -1   9   1   59.09   10.60
   0  -9   1   69.89   11.50
   0  -9   1   49.10   11.10
   0  -9   1   72.69   13.20
   0  -9   1   55.49   12.70
   0  -9   1   54.89    9.20
   0  -9  -1   45.50   11.20
   0  -9  -1   46.80    9.10
   0  -9  -1   71.29   11.80
   0  -9  -1   53.69   11.90
   0  -9  -1   53.99    9.30
   0  -9  -1   49.20   10.70
   0  -9   1   52.79    9.50
   0   9  -1   42.70   10.60
   0   9   1   47.20    9.20
  -1  -9  -1   -2.20    3.90
   1  -9   1    2.10    5.00
  -1  -9  -1    5.00    4.30
   1  -9   1    6.80    4.70
   1  -9   1   -1.90    3.60
   1  -9   1   -1.60    5.20
  -1  -9  -1    5.70    3.50
   1  -9   1    4.70    3.80
  -1  -9  -1    6.30    5.30
  -1  -9  -1   10.10    5.70
  -1  -9  -1    1.80    3.60
   1   9   1    0.50    2.60
   2  -9   1   -0.70    5.50
  -2  -9  -1   -1.80    4.10
   2  -9   1    9.90    5.50
  -2  -9  -1    1.80    3.20
   2  -9   1   15.00    5.80
  -2  -9  -1    5.10    3.70
  -2  -9  -1    6.70    6.00
  -2  -9  -1    4.10    3.20
   2  -9   1    1.80    4.70
  -2  -9  -1   10.40    4.80
   2   9   1    8.80    4.50
  -2   9  -1    6.90    3.70
  -3  -9  -1   13.40    6.20
  -3  -9  -1   17.20    7.20
   3  -9   1    9.60    8.30
  -3  -9  -1    9.90    7.00
  -3  -9  -1   24.50    7.20
   3  -9   1    9.50    4.90
  -3  -9  -1    7.90    3.70
   3  -9   1    9.30    5.20
   3  -9   1    4.80    6.70
  -3  -9  -1    5.20    4.20
   3   9   1    7.30    5.20
  -3   9  -1    9.60    1.90
  -3   9  -1   12.10    4.90
  -4  -9  -1    9.60    5.20
  -4  -9  -1   -0.50    2.30
  -4  -9  -1    6.80    4.00
  -4  -9  -1   -4.60    4.40
   4  -9   1    7.00    4.30
   4  -9   1    1.50    3.70
   4  -9   1    0.60    4.30
  -4  -9  -1    0.70    3.60
  -4  -9  -1    4.80    4.20
  -4   9  -1   -3.40    2.80
   4   9   1   -0.80    3.60
  -5  -9  -1    7.80    4.30
   5  -9   1    9.50    6.40
   5  -9   1   21.00    8.40
   5  -9   1   16.00    6.20
  -5  -9  -1   20.70    7.40
  -5  -9  -1    3.50    2.10
  -5  -9  -1    2.20    6.00
  -5  -9  -1    3.40    4.50
   5  -9   1   10.40    6.90
  -5  -9  -1    8.20    4.90
  -5   9  -1    9.60    5.00
 -15   0   2   -1.30    2.60
 -15   0   2    5.60    3.50
  15   0  -2    2.00    3.80
  15   0  -2    1.50    2.80
 -15   0   2   -1.10    3.10
 -15   0   2    6.00    3.00
  14   0  -2    2.10    2.70
  14   0  -2    6.60    3.50
 -14   0   2    0.90    3.20
 -14   0   2    5.00    3.60
 -14   0   2    7.00    3.30
 -14   0   2    6.00    3.30
  13   0  -2   10.60    3.90
 -13   0   2    6.20    3.40
 -13   0   2    7.20    3.40
 -13   0   2    4.70    4.30
  13   0  -2    4.00    2.70
 -13   0   2    6.30    3.60
 -12   0   2  108.79   13.10
 -12   0   2  113.79   11.90
  12   0  -2  114.39   11.50
 -12   0   2  100.19   11.80
 -12   0   2  108.69   12.20
 -11   0   2   82.79   10.30
 -11   0   2   71.89    8.60
 -11   0   2   68.09    9.20
 -11   0   2   63.19    8.40
  11   0  -2   69.29    8.30
  10   0  -2   -0.50    1.40
  10   0  -2    0.20    1.80
 -10   0   2   -3.20    1.30
 -10   0   2    0.80    2.20
 -10   0   2   -0.20    1.80
 -10   0   2    0.20    2.10
   9   0  -2   30.30    4.50
  -9   0   2   22.60    5.00
  -9   0   2   24.70    5.00
  -9   0   2   23.00    4.80
   9   0  -2   23.40    4.60
  -9   0   2   25.00    4.70
  -8   0   2   24.90    4.00
  -8   0   2   23.10    4.50
  -8   0   2   22.50    4.40
  -8   0   2   21.00    4.70
   8   0  -2   32.80    4.30
   8   0  -2   18.10    4.10
   7   0  -2  801.42   55.59
  -7   0   2  735.23   55.69
  -7   0   2  829.22   54.99
  -7   0   2  777.42   56.49
  -7   0   2  710.53   55.39
  -6   0   2 1317.07   82.09
  -6   0   2 1090.39   82.39
  -6   0   2 1113.19   82.59
   6   0  -2 1183.38   82.59
  -6   0   2 1143.59   83.29
  -5   0   2   66.69    7.00
  -5   0   2   83.39    6.70
   5   0  -2   86.89    7.30
   5   0  -2   80.99    7.20
  -5   0   2   70.29    7.20
  -5   0   2   71.29    7.50
  -4   0   2  555.14   35.20
  -4   0   2  470.25   36.10
   4   0  -2  543.85   35.90
  -4   0   2  439.86   35.40
   4   0  -2  547.65   35.60
  -4   0   2  478.35   35.70
  -4   0   2  447.16   35.40
   3   0  -2  317.77   22.80
   3   0  -2  271.47   20.40
  -3   0   2  277.97   20.50
  -3   0   2  281.97   20.20
  -3   0   2  278.47   20.70
  -2   0   2 2945.81  215.98
  -2   0   2 2388.06  178.48
   2   0  -2 2501.65  178.88
   2   0  -2 2595.74  208.78
  -1   0   2  280.87   19.90
   1   0  -2  249.68   19.70
  -1   0   2  287.57   19.80
   1   0  -2  301.67   19.90
   0   0   2  248.48   17.60
   0   0  -2  255.67   17.60
  -1   0  -2   26.60    2.60
  -1   0  -2   24.10    2.60
   1   0   2   29.20    2.70
  -2   0  -2  331.07   24.00
   2   0   2  339.87   23.90
   2   0   2  328.67   24.00
  -3   0  -2  129.19   10.10
   3   0   2  122.09    9.90
  -3   0  -2  124.69   10.30
  -4   0  -2   86.39    9.20
   4   0   2  100.49    9.00
   4   0   2  117.69    9.40
  -4   0  -2  114.89    9.10
   4   0   2  118.79    9.10
   5   0   2   23.90    3.20
   5   0   2   27.20    3.80
  -5   0  -2   21.20    3.50
  -5   0  -2   24.50    4.40
  -6   0  -2    5.70    2.60
   6   0   2   13.50    3.30
  -6   0  -2    5.50    2.50
   6   0   2    8.60    2.40
  -6   0  -2   10.20    2.80
   6   0   2    4.10    2.40
  -7   0  -2  534.75   35.80
   7   0   2  439.76   35.30
  -7   0  -2  471.65   36.50
   7   0   2  462.35   36.70
  -8   0  -2   71.99    7.50
   8   0   2   59.19    6.90
   8   0   2   72.99    6.90
  -8   0  -2   51.09    7.00
  -8   0  -2   61.19    8.10
   8   0   2   66.19    8.60
  -9   0  -2   72.49    9.00
  -9   0  -2   60.49    8.30
   9   0   2   90.39    8.10
   9   0   2   66.29    9.30
  -9   0  -2   72.39    8.40
   9   0   2   75.29    8.10
  10   0   2    2.90    3.20
  10   0   2    2.50    2.10
  10   0   2   -2.30    3.00
 -10   0  -2    3.00    2.60
 -10   0  -2    3.60    3.10
  10   0   2    3.70    2.50
 -10   0  -2    7.10    3.50
  11   0   2  220.48   17.60
 -11   0  -2  215.08   20.10
 -11   0  -2  202.88   18.60
  11   0   2  198.28   18.00
  11   0   2  209.48   20.50
 -12   0  -2   67.19    8.90
  12   0   2   61.69    8.30
 -12   0  -2   54.79    9.90
  12   0   2   59.39   10.50
  12   0   2   69.09    8.40
 -12   0  -2   71.69    9.30
  12   0   2   78.29    8.10
  13   0   2    3.90    3.80
  13   0   2    4.50    2.70
 -13   0  -2    6.70    3.70
 -13   0  -2    4.30    2.80
  13   0   2   14.80    6.50
  13   0   2    3.60    2.70
 -14   0  -2  132.79   15.70
 -14   0  -2  131.59   14.50
 -14   0  -2  134.89   14.50
  14   0   2  116.59   11.30
  14   0   2  144.59   16.60
  14   0   2  141.79   13.50
  15  -1  -2   -3.50    4.60
 -15  -1   2    6.30    3.30
 -15  -1   2    1.50    4.50
  15  -1  -2   -1.30    3.60
 -15  -1   2    5.00    3.30
 -15   1   2   10.20    4.10
  15   1  -2    0.30    2.70
 -15   1   2    4.30    3.70
 -15   1   2   15.80    4.70
 -15   1   2    2.90    3.50
 -14  -1   2    2.90    3.10
 -14  -1   2    0.50    3.70
 -14  -1   2   -2.80    3.00
  14  -1  -2   -1.00    5.00
 -14  -1   2    0.80    2.80
  14  -1  -2    2.30    2.90
 -14  -1   2    3.80    2.30
  14   1  -2   -2.20    2.50
 -14   1   2   -0.70    6.10
  14   1  -2   -3.00    1.80
 -14   1   2    2.30    3.50
 -14   1   2   -1.10    3.20
 -14   1   2    0.20    2.70
 -13  -1   2   52.59    9.60
 -13  -1   2   52.59    7.40
  13  -1  -2   54.39    8.80
 -13  -1   2   60.39    8.20
 -13  -1   2   55.59    8.10
 -13   1   2   56.09    9.30
  13   1  -2   48.70    6.10
 -13   1   2   47.80    9.60
 -13   1   2   50.29    8.10
  13   1  -2   50.29    6.70
 -13   1   2   51.69    7.90
  12  -1  -2    2.40    1.90
  12  -1  -2    4.00    1.40
 -12  -1   2    7.40    3.00
  12  -1  -2    3.80    3.10
  12  -1  -2    9.60    4.80
 -12  -1   2    9.10    3.30
 -12  -1   2    2.30    2.40
  12   1  -2    2.50    1.60
 -12   1   2   -0.70    2.40
  12   1  -2    5.00    2.40
 -12   1   2    6.90    4.00
 -12   1   2    6.40    3.90
 -12   1   2    3.90    3.30
  11  -1  -2  211.38   19.10
 -11  -1   2  206.18   18.10
 -11  -1   2  209.38   19.30
 -11  -1   2  180.28   17.50
 -11   1   2  202.88   18.80
 -11   1   2  183.48   18.80
 -11   1   2  202.78   19.20
  11   1  -2  236.38   16.50
  11   1  -2  223.18   17.40
 -11   1   2  218.08   20.00
 -10  -1   2   44.90    6.90
 -10  -1   2   49.60    6.40
 -10  -1   2   45.00    7.50
  10  -1  -2   41.90    5.70
  10  -1  -2   54.39    7.20
 -10   1   2   36.50    7.30
  10   1  -2   53.99    6.10
  10   1  -2   59.39    5.30
 -10   1   2   50.39    7.10
 -10   1   2   43.10    7.70
 -10   1   2   43.20    8.00
  -9  -1   2  105.99   10.50
  -9  -1   2   99.39   11.30
   9  -1  -2   95.49   10.00
   9  -1  -2  109.59   11.20
   9  -1  -2  125.89   11.90
  -9  -1   2  128.59   10.10
  -9   1   2  105.09   11.70
  -9   1   2  107.69   11.10
  -9   1   2   98.49   11.30
   9   1  -2  126.39    9.30
  -9   1   2  102.19   11.40
   9   1  -2  111.99   10.10
  -8  -1   2  162.38   15.10
  -8  -1   2  147.89   13.40
   8  -1  -2  169.38   14.70
  -8  -1   2  178.18   15.20
   8  -1  -2  140.99   13.70
  -8   1   2  162.88   15.50
  -8   1   2  146.49   14.70
   8   1  -2  173.78   13.70
   8   1  -2  190.68   12.80
  -8   1   2  169.98   15.00
  -8   1   2  173.68   14.90
  -7  -1   2   65.79    7.40
  -7  -1   2   65.59    6.70
   7  -1  -2   51.99    6.70
  -7  -1   2   61.39    6.30
   7  -1  -2   56.19    6.90
  -7   1   2   67.09    7.50
   7   1  -2   79.39    6.70
  -7   1   2   65.59    8.00
  -7   1   2   63.39    7.60
  -7   1   2   64.39    7.70
   7   1  -2   71.99    5.60
   7   1  -2   68.49    7.70
  -6  -1   2    3.40    2.30
  -6  -1   2    2.50    1.50
  -6  -1   2    3.50    1.60
   6  -1  -2    2.80    2.30
  -6  -1   2    6.40    1.50
   6  -1  -2    5.10    2.30
   6  -1  -2    7.70    2.50
  -6   1   2    2.60    2.00
  -6   1   2    4.10    2.50
  -6   1   2    5.50    2.80
  -6   1   2    4.30    2.40
   6   1  -2    3.50    1.50
   5  -1  -2  963.50   72.19
  -5  -1   2 1047.30   71.49
   5  -1  -2  974.20   72.29
  -5  -1   2 1004.00   70.89
  -5  -1   2  991.60   72.19
  -5   1   2 1133.49   72.79
  -5   1   2 1011.00   72.89
  -5   1   2  936.61   72.49
  -5   1   2 1061.29   72.59
   5   1  -2 1081.39   71.49
   4  -1  -2 1005.80   73.59
  -4  -1   2 1007.70   71.89
  -4  -1   2 1113.29   72.69
   4  -1  -2 1036.50   73.39
  -4  -1   2 1064.99   73.19
  -4   1   2  999.80   73.69
  -4   1   2 1008.80   73.99
  -4   1   2 1067.89   73.59
  -4   1   2 1090.09   73.89
  -4   1   2 1022.90   73.49
   3  -1  -2  244.98   19.80
   3  -1  -2  271.37   19.90
   3  -1  -2  292.17   20.00
   3  -1  -2  273.07   20.20
  -3  -1   2  253.67   19.40
  -3  -1   2  269.97   19.20
  -3   1   2  252.97   20.10
  -3   1   2  237.78   20.10
  -3   1   2  292.47   20.10
  -3   1   2  260.67   20.20
  -2  -1   2 5589.54  413.96
  -2   1   2 6306.37  487.45
   1  -1  -2 1875.71  144.29
  -1  -1   2 2248.08  141.89
  -1   1   2 2107.49  201.68
  -1   1   2 1900.11  144.29
   1   1  -2 2097.19  142.09
   0  -1   2 1311.97   97.19
   0  -1   2 1584.24  141.29
   0   1   2 1305.87  144.49
   1   1   2 9999.00  717.13
  -1   1  -2 8946.80  706.13
   2  -1   2 2090.59  152.88
   2  -1   2 2449.55  226.38
  -2  -1  -2 2288.87  150.98
  -2   1  -2 2074.99  152.78
   2   1   2 1897.51  212.58
   3  -1   2 1346.47   93.99
  -3  -1  -2 1308.67   93.79
   3  -1   2 1329.67   94.19
  -3   1  -2 1362.76   94.49
   3   1   2 1378.06   92.89
   4  -1   2  282.27   21.90
   4  -1   2  295.07   22.10
  -4  -1  -2  308.07   21.50
  -4  -1  -2  287.97   21.70
  -4   1  -2  265.87   21.60
   4   1   2  280.77   21.30
   4   1   2  272.27   20.60
  -4   1  -2  275.37   21.90
   4   1   2  299.27   21.30
  -4   1  -2  300.67   22.40
   4   1   2  290.77   21.90
  -5  -1  -2    8.60    2.70
  -5  -1  -2   10.00    2.50
   5  -1   2    6.90    2.70
  -5  -1  -2    6.00    2.10
  -5  -1  -2    8.50    2.50
   5  -1   2    8.20    2.70
   5  -1   2   18.20    4.50
   5   1   2    7.70    2.00
  -5   1  -2    5.60    2.10
   5   1   2    5.10    2.50
  -5   1  -2    3.80    2.30
   5   1   2    6.50    1.60
  -5   1  -2    5.10    2.40
  -5   1  -2    6.30    2.40
   5   1   2    7.00    2.10
   6  -1   2  311.37   24.40
  -6  -1  -2  308.17   24.30
  -6  -1  -2  333.67   24.00
   6  -1   2  286.27   24.50
   6   1   2  338.67   23.50
   6   1   2  308.57   22.90
  -6   1  -2  351.56   24.80
   6   1   2  326.27   24.80
  -6   1  -2  285.97   23.80
  -6   1  -2  293.07   24.60
   6   1   2  296.87   23.30
  -6   1  -2  308.77   24.60
   7  -1   2  178.18   16.70
  -7  -1  -2  203.68   15.90
   7  -1   2  173.78   16.00
  -7  -1  -2  209.88   16.00
  -7  -1  -2  181.98   16.20
  -7   1  -2  166.78   16.40
   7   1   2  191.68   16.90
   7   1   2  175.58   15.00
  -7   1  -2  175.28   15.80
  -7   1  -2  213.28   17.00
   7   1   2  216.78   16.60
  -7   1  -2  202.18   16.60
   7   1   2  188.08   14.80
  -8  -1  -2   64.99    7.50
  -8  -1  -2   78.29    7.80
  -8  -1  -2   60.29    7.80
   8  -1   2   59.29    8.40
   8  -1   2   61.29    7.50
   8   1   2   72.09    6.70
   8   1   2   64.49    8.20
   8   1   2   64.29    6.70
  -8   1  -2   78.59    8.60
  -8   1  -2   61.49    7.40
  -8   1  -2   58.79    8.20
  -8   1  -2   75.69    8.30
  -9  -1  -2  246.78   20.30
  -9  -1  -2  259.37   21.20
   9  -1   2  236.08   20.50
  -9  -1  -2  276.27   20.80
   9  -1   2  246.18   21.60
   9   1   2  232.98   19.00
  -9   1  -2  215.48   20.10
   9   1   2  261.77   19.20
  -9   1  -2  221.68   21.00
  -9   1  -2  285.47   21.40
  -9   1  -2  207.88   20.80
 -10  -1  -2  100.09   10.30
  10  -1   2   71.39    9.80
  10  -1   2   73.89    9.10
 -10  -1  -2   73.39    9.40
 -10  -1  -2   71.59    8.80
 -10   1  -2   79.69    9.90
  10   1   2   82.79   10.10
 -10   1  -2   72.29    9.60
  10   1   2   75.59    8.40
 -10   1  -2   65.39    9.00
  10   1   2   78.79    7.90
  11  -1   2  115.99   13.40
 -11  -1  -2  117.39   13.10
 -11  -1  -2  110.09   11.80
  11  -1   2  103.29   11.70
 -11   1  -2  112.79   12.00
  11   1   2  118.29   13.60
  11   1   2  116.29   10.60
  11   1   2  121.09   11.20
  11   1   2  109.99   10.20
 -11   1  -2   96.69   12.60
 -12  -1  -2    5.60    3.60
 -12  -1  -2   20.40    5.50
  12  -1   2   13.90    4.50
  12  -1   2   27.10    7.10
  12  -1   2   16.60    5.30
 -12  -1  -2   15.00    5.00
 -12  -1  -2   11.40    4.40
  12   1   2   19.20    5.20
 -12   1  -2   11.80    4.40
 -12   1  -2   11.60    4.30
  12   1   2   12.10    3.20
 -12   1  -2    9.60    4.00
  12   1   2    9.10    2.90
  12   1   2    9.30    2.60
  12   1   2   14.30    3.60
 -13  -1  -2    8.60    3.60
  13  -1   2    7.50    5.20
  13  -1   2   11.30    6.40
 -13  -1  -2   12.30    4.90
  13  -1   2    7.60    3.90
  13  -1   2    9.60    4.20
 -13  -1  -2    6.40    3.90
 -13  -1  -2    7.40    3.90
  13  -1   2    7.40    4.20
 -13   1  -2    5.40    3.70
  13   1   2    4.80    3.90
 -13   1  -2   10.10    3.90
  13   1   2    4.70    3.50
 -13   1  -2   14.20    5.20
  13   1   2    9.30    3.00
  14  -1   2    2.10    3.40
  14  -1   2    0.20    2.60
 -14  -1  -2    0.40    3.60
 -14  -1  -2    7.00    4.20
 -14  -1  -2   10.00    3.90
  14  -1   2    3.70    5.60
 -14  -1  -2    2.60    3.20
  14  -1   2    0.40    3.30
  14  -1   2    5.20    4.90
  14   1   2   -0.10    3.10
  14   1   2    1.90    5.30
 -14   1  -2    4.80    3.40
 -14   1  -2    4.20    4.40
  14   1   2    0.30    2.20
 -15  -2   2   -7.30    2.70
 -15  -2   2   -0.40    2.60
 -15  -2   2   -4.70    2.00
 -15  -2   2    0.80    3.80
 -15   2   2   -4.20    3.30
 -15   2   2   -9.10    3.40
  15   2  -2   -1.50    2.10
 -15   2   2    6.60    3.90
 -14  -2   2   -0.30    1.80
  14  -2  -2   -1.10    2.60
  14  -2  -2    1.20    4.80
 -14  -2   2    0.90    2.90
  14  -2  -2    7.40    4.40
  14  -2  -2   -1.90    2.00
 -14  -2   2   -0.80    3.10
 -14  -2   2   -4.10    2.30
 -14   2   2    4.80    2.50
 -14   2   2   -1.60    2.00
 -14   2   2   -3.80    2.80
  14   2  -2   -1.50    1.50
 -14   2   2   -2.70    3.40
 -13  -2   2   19.10    4.50
 -13  -2   2   15.40    5.50
 -13  -2   2   26.20    5.00
 -13  -2   2   17.10    4.70
  13  -2  -2   15.50    5.20
 -13  -2   2   30.10    5.90
  13  -2  -2   21.80    5.10
 -13   2   2   14.20    5.70
 -13   2   2   20.30    6.50
 -13   2   2   31.40    7.20
  13   2  -2   17.60    3.40
 -13   2   2   18.30    5.40
  12  -2  -2    5.80    3.40
  12  -2  -2   13.80    4.00
  12  -2  -2    9.20    5.00
 -12  -2   2    7.50    4.10
 -12  -2   2    5.30    2.90
  12  -2  -2    7.00    4.00
 -12  -2   2    7.60    3.40
 -12  -2   2    5.80    3.20
 -12   2   2    0.00    3.00
 -12   2   2    7.20    4.40
 -12   2   2    5.00    3.30
  12   2  -2    3.90    1.90
 -12   2   2    4.70    3.80
  11  -2  -2   30.10    6.60
 -11  -2   2   35.10    5.20
  11  -2  -2   47.20    8.60
 -11  -2   2   34.20    5.80
 -11  -2   2   37.10    7.00
 -11  -2   2   28.40    5.20
  11  -2  -2   38.00    7.00
 -11   2   2   31.90    7.10
 -11   2   2   37.80    7.20
 -11   2   2   33.00    7.20
  11   2  -2   29.00    3.90
 -11   2   2   34.40    7.20
 -10  -2   2   94.99    9.20
 -10  -2   2  104.79    9.70
 -10  -2   2  100.69   11.00
 -10  -2   2   96.19    9.60
  10  -2  -2   84.49   10.80
  10  -2  -2   91.49   10.50
 -10   2   2   95.19   11.40
 -10   2   2   83.09   10.90
 -10   2   2  102.19   11.50
  10   2  -2   88.99    8.10
 -10   2   2  115.99   12.70
  -9  -2   2   66.49    7.00
   9  -2  -2   75.69    9.30
  -9  -2   2   70.59    8.30
  -9  -2   2   61.39    7.10
   9  -2  -2   63.89    8.40
   9  -2  -2   62.89    8.20
  -9  -2   2   56.29    6.40
  -9   2   2   62.89    8.70
  -9   2   2   72.99    9.10
  -9   2   2   70.69    8.90
  -9   2   2   49.20    7.90
   9   2  -2   64.19    5.90
   9   2  -2   65.89    8.20
  -8  -2   2   87.59    8.30
   8  -2  -2   94.99   10.40
   8  -2  -2   79.09    9.70
  -8  -2   2   86.79    7.70
  -8  -2   2   79.59    7.80
  -8  -2   2   87.89    9.10
   8  -2  -2   91.39    9.50
   8   2  -2   87.19    7.20
  -8   2   2   86.39    9.70
  -8   2   2   79.09    9.60
  -8   2   2   97.29   10.50
  -8   2   2   69.49    9.50
   8   2  -2   76.49    9.20
  -7  -2   2  121.39   10.30
  -7  -2   2  119.19    9.30
   7  -2  -2  110.59   11.30
  -7  -2   2  114.99   10.90
   7  -2  -2  112.99   11.70
   7  -2  -2  119.89   12.10
  -7  -2   2  119.99    9.90
  -7   2   2  112.29   11.80
   7   2  -2  123.69   11.20
   7   2  -2  114.29    9.10
  -7   2   2  108.79   11.60
  -7   2   2  107.09   11.70
  -7   2   2  100.09   11.20
  -6  -2   2  160.88   13.30
  -6  -2   2  165.28   12.80
   6  -2  -2  163.58   15.10
  -6  -2   2  149.19   14.50
   6  -2  -2  171.38   14.60
  -6  -2   2  167.78   12.30
   6  -2  -2  168.38   15.10
  -6   2   2  150.68   14.80
  -6   2   2  163.98   14.90
   6   2  -2  158.88   12.20
  -6   2   2  162.98   15.00
   6   2  -2  179.98   14.30
  -6   2   2  157.38   14.50
  -5  -2   2   62.89    5.60
   5  -2  -2   56.49    7.30
   5  -2  -2   76.19    7.50
   5  -2  -2   67.49    7.70
  -5  -2   2   62.89    7.80
  -5  -2   2   66.49    5.10
   5  -2  -2   64.19    7.10
  -5  -2   2   63.59    6.40
  -5   2   2   51.19    7.40
  -5   2   2   67.29    7.30
   5   2  -2   66.19    6.70
   5   2  -2   58.69    5.00
  -5   2   2   59.49    7.60
  -5   2   2   68.99    7.70
  -4  -2   2  131.79    8.90
   4  -2  -2  114.69   11.40
  -4  -2   2  113.59    9.70
   4  -2  -2  123.59   11.10
   4  -2  -2  110.39   10.70
   4  -2  -2  114.39   11.30
  -4  -2   2  121.99    9.30
  -4   2   2  111.99   13.40
  -4   2   2  108.89   11.30
   3  -2  -2  144.19   12.60
  -3  -2   2  137.59   10.40
   3  -2  -2  130.59   12.00
  -3  -2   2  134.49   10.50
   3  -2  -2  140.69   12.60
   3  -2  -2  141.49   11.70
  -3  -2   2  143.69   10.90
  -3  -2   2  137.59   10.40
  -3   2   2  153.88   11.90
  -3   2   2  133.79   12.60
  -3   2   2  127.79   12.00
  -3   2   2  134.69   11.70
  -3   2   2  127.09   12.20
   2  -2  -2  937.81   62.19
   2  -2  -2  896.21   61.99
  -2  -2   2  876.01   60.19
  -2  -2   2  889.31   60.29
   2  -2  -2  903.21   60.99
   2  -2  -2  816.62   61.69
  -2  -2   2  854.41   59.59
   2  -2  -2  863.21   61.69
   2  -2  -2  785.72   60.79
   2   2  -2  877.91   61.49
  -2   2   2  785.02   61.49
  -2   2   2  867.31   60.99
  -2   2   2  936.01   61.09
  -2   2   2  764.72   61.69
  -1  -2   2  446.76   31.40
  -1  -2   2  472.95   31.60
   1  -2  -2  450.05   31.50
   1  -2  -2  441.76   32.40
  -1  -2   2  461.25   30.00
   1  -2  -2  391.36   31.50
   1  -2  -2  438.76   32.50
  -1  -2   2  425.26   31.00
   1  -2  -2  458.95   32.60
  -1   2   2  436.26   32.60
   1   2  -2  425.66   30.90
  -1   2   2  464.15   31.60
   1   2  -2  413.16   31.30
  -1   2   2  423.76   32.30
  -1   2   2  377.16   31.40
   0  -2  -2 1522.15  102.09
   0   2   2 1408.46  101.69
   0   2   2 1422.36  101.09
   1  -2   2  370.06   27.70
  -1  -2  -2  380.56   27.70
   1  -2   2  366.46   27.40
   1  -2   2  360.76   26.30
   1  -2   2  393.16   27.80
  -1  -2  -2  382.76   26.30
  -1  -2  -2  366.36   27.80
  -1  -2  -2  342.07   27.10
   1   2   2  342.57   27.10
  -1   2  -2  367.36   27.80
   1   2   2  381.06   26.40
  -1   2  -2  382.06   26.30
   1   2   2  364.86   27.10
  -1   2  -2  419.06   27.70
   1   2   2  364.66   27.90
   1   2   2  355.46   27.60
   2  -2   2  466.45   33.90
  -2  -2  -2  465.55   34.10
  -2  -2  -2  456.25   33.00
  -2  -2  -2  431.76   33.40
   2  -2   2  494.95   33.90
   2  -2   2  471.25   34.40
  -2  -2  -2  498.35   33.90
   2   2   2  457.55   32.20
   2   2   2  452.15   34.10
   2   2   2  461.05   33.10
   2   2   2  461.45   33.40
  -2   2  -2  469.15   33.00
   2   2   2  446.06   33.90
  -2   2  -2  432.36   34.30
  -3  -2  -2   71.19    6.70
  -3  -2  -2   87.19    7.50
  -3  -2  -2   83.29    7.70
   3  -2   2   66.89    6.90
  -3  -2  -2   71.39    7.00
   3  -2   2   70.09    7.50
   3  -2   2   84.39    8.30
  -3   2  -2   69.49    7.90
  -3   2  -2   67.89    7.70
   3   2   2   71.09    6.80
   3   2   2   86.99    7.30
  -3   2  -2   81.09    7.10
   3   2   2   75.99    7.30
   3   2   2   63.09    7.30
  -4  -2  -2  639.44   44.90
  -4  -2  -2  603.04   45.00
   4  -2   2  632.24   45.90
   4  -2   2  673.63   46.70
   4  -2   2  591.74   45.20
  -4   2  -2  675.73   46.10
  -4   2  -2  611.04   46.30
  -4   2  -2  579.44   45.80
  -4   2  -2  668.13   45.40
   4   2   2  569.24   44.80
   4   2   2  586.04   44.90
   4   2   2  685.53   45.20
   4   2   2  612.94   45.20
  -5  -2  -2   63.49    6.60
  -5  -2  -2   72.99    7.00
   5  -2   2   80.19    8.60
   5  -2   2   67.29    7.40
   5  -2   2   67.19    7.60
  -5   2  -2   62.39    7.20
  -5   2  -2   69.19    7.50
  -5   2  -2   70.29    7.70
   5   2   2   69.59    7.00
   5   2   2   57.59    6.70
  -5   2  -2   57.69    7.60
   5   2   2   57.09    4.90
   6  -2   2  179.88   15.50
   6  -2   2  146.39   14.60
  -6  -2  -2  165.48   14.40
  -6  -2  -2  174.08   14.40
   6   2   2  181.38   15.00
  -6   2  -2  167.48   15.60
   6   2   2  173.28   12.20
  -6   2  -2  177.98   15.20
   6   2   2  176.78   14.20
  -6   2  -2  188.48   15.60
  -6   2  -2  145.59   14.70
   7  -2   2  180.08   16.00
  -7  -2  -2  185.98   15.20
   7  -2   2  182.28   16.00
  -7  -2  -2  172.98   15.20
  -7   2  -2  154.18   16.10
   7   2   2  180.98   15.70
  -7   2  -2  193.08   16.10
   7   2   2  173.78   14.50
  -7   2  -2  187.58   16.20
  -7   2  -2  155.98   15.40
   7   2   2  175.58   12.90
  -8  -2  -2   55.29    6.60
  -8  -2  -2   57.19    7.20
   8  -2   2   40.50    7.30
  -8  -2  -2   65.79    6.90
   8  -2   2   60.79    7.70
   8   2   2   43.20    5.50
   8   2   2   57.39    7.30
   8   2   2   53.29    4.60
  -8   2  -2   58.19    7.70
  -8   2  -2   65.99    8.10
  -8   2  -2   41.50    6.80
   8   2   2   47.80    5.70
  -8   2  -2   43.80    7.10
   9  -2   2   54.09    8.80
   9  -2   2   70.79    8.70
  -9  -2  -2   54.29    7.50
  -9  -2  -2   72.79    8.50
  -9  -2  -2   74.89    7.90
  -9   2  -2   59.69    7.90
  -9   2  -2   50.99    8.40
  -9   2  -2   50.79    9.50
   9   2   2   63.19    5.40
   9   2   2   59.09    6.30
   9   2   2   46.70    6.10
  -9   2  -2   68.09    8.70
 -10  -2  -2  118.79   12.00
 -10  -2  -2  118.49   11.50
  10  -2   2  115.89   12.80
  10  -2   2   93.79   11.80
 -10  -2  -2  122.49   12.40
  10   2   2  104.49    8.90
 -10   2  -2   99.59   12.60
 -10   2  -2  118.89   12.80
  10   2   2  102.49   10.10
 -10   2  -2  133.59   13.20
  10   2   2  110.79   12.70
 -11  -2  -2   43.50    7.70
 -11  -2  -2   69.59    8.60
  11  -2   2   54.69    9.80
 -11  -2  -2   54.59    7.30
  11  -2   2   33.70    7.30
 -11   2  -2   47.40    8.80
  11   2   2   46.20    4.80
 -11   2  -2   38.70    8.30
  11   2   2   60.79    9.70
  11   2   2   52.19    6.10
 -11   2  -2   49.20    8.10
 -12  -2  -2    2.90    4.10
 -12  -2  -2    2.00    3.00
  12  -2   2    2.10    4.80
  12  -2   2   -2.00    2.40
 -12  -2  -2   -1.60    1.90
 -12  -2  -2    1.50    2.50
  12  -2   2    2.20    5.00
  12  -2   2   -0.10    3.00
  12   2   2   -0.40    1.20
 -12   2  -2   -0.50    2.80
  12   2   2   -2.00    2.90
 -12   2  -2   -4.30    1.90
  12   2   2    1.50    1.80
 -12   2  -2    2.00    2.30
  13  -2   2   -2.30    4.20
  13  -2   2    3.90    4.00
 -13  -2  -2   19.70    6.20
  13  -2   2   20.70    7.10
 -13  -2  -2   13.50    4.00
 -13  -2  -2   10.50    3.60
  13  -2   2   11.40    5.00
 -13  -2  -2    8.50    3.70
  13   2   2   10.40    5.40
 -13   2  -2    9.50    3.90
  13   2   2    9.30    4.00
  13   2   2    5.70    2.00
 -13   2  -2   14.80    5.20
 -13   2  -2    7.00    4.40
  14  -2   2    8.10    7.80
 -14  -2  -2    9.40    4.80
  14  -2   2    8.50    5.70
 -14  -2  -2   17.40    6.10
 -14  -2  -2    8.60    4.40
  14  -2   2    2.00    8.20
 -14  -2  -2    8.70    3.80
  14   2   2    9.20    4.30
  14   2   2    6.70    3.40
 -14   2  -2   14.70    4.60
 -14   2  -2   -2.90    4.50
 -14   2  -2   13.20    4.50
 -14  -3   2   -2.30    2.90
  14  -3  -2    2.70    4.30
 -14  -3   2    5.60    2.00
  14  -3  -2    0.20    5.70
 -14  -3   2   -2.30    2.50
  14  -3  -2   -5.00    4.10
  14   3  -2   -1.00    1.20
 -14   3   2    7.20    5.00
 -14   3   2   -2.40    4.10
 -14   3   2   -4.80    3.40
 -14   3   2    6.20    4.10
 -13  -3   2   -1.40    2.80
  13  -3  -2    4.00    4.60
  13  -3  -2    6.00    4.20
  13  -3  -2   10.30    5.40
  13  -3  -2    5.20    5.50
 -13  -3   2    5.50    2.00
 -13  -3   2    8.90    4.10
 -13  -3   2    5.90    4.10
 -13   3   2   -0.10    3.90
 -13   3   2   10.00    4.30
 -13   3   2   10.40    4.80
 -13   3   2   10.80    4.60
 -12  -3   2    7.10    3.40
 -12  -3   2   14.20    4.50
  12  -3  -2    7.50    4.60
  12  -3  -2   10.60    5.00
  12  -3  -2   12.70    5.80
 -12  -3   2   13.40    3.30
 -12  -3   2    7.30    3.10
 -12  -3   2   16.80    4.50
  12   3  -2    9.20    2.30
 -12   3   2    9.00    4.00
 -12   3   2   12.40    5.00
 -12   3   2    9.00    4.50
 -12   3   2   18.90    6.10
  11  -3  -2   43.30    8.70
 -11  -3   2   45.40    5.60
  11  -3  -2   36.90    7.80
 -11  -3   2   43.00    7.60
 -11  -3   2   44.80    5.30
 -11  -3   2   32.20    6.00
  11  -3  -2   46.50    9.70
 -11   3   2   48.10   10.00
 -11   3   2   34.20    7.80
  11   3  -2   44.30    4.70
 -11   3   2   42.40    8.50
 -11   3   2   46.90    9.20
 -10  -3   2   72.09    7.00
  10  -3  -2   77.99    9.80
 -10  -3   2   72.69    7.30
  10  -3  -2   65.39    9.80
  10  -3  -2   89.39   11.40
 -10  -3   2   76.89    8.50
 -10  -3   2   70.19    9.00
 -10   3   2   73.39    9.90
  10   3  -2   65.39    6.40
 -10   3   2   79.09   10.80
 -10   3   2   49.60   10.00
 -10   3   2   61.69   10.20
  -9  -3   2   36.80    6.10
   9  -3  -2   44.80    8.30
  -9  -3   2   41.30    4.70
  -9  -3   2   29.00    5.20
   9  -3  -2   34.80    7.60
  -9  -3   2   33.40    4.60
   9  -3  -2   38.80    7.10
  -9   3   2   42.70    8.40
  -9   3   2   39.70    7.60
  -9   3   2   34.50    8.00
   9   3  -2   40.80    7.00
   9   3  -2   32.50    3.90
  -9   3   2   46.50    8.20
   8  -3  -2  285.77   23.90
   8  -3  -2  319.47   25.20
  -8  -3   2  299.57   22.70
  -8  -3   2  298.87   21.00
   8  -3  -2  257.97   24.30
  -8  -3   2  256.87   21.90
  -8   3   2  251.87   24.20
  -8   3   2  305.07   24.30
  -8   3   2  293.27   24.10
  -8   3   2  250.17   24.20
   8   3  -2  254.87   20.30
   8   3  -2  286.67   22.90
  -7  -3   2   11.20    2.80
   7  -3  -2    9.40    4.10
  -7  -3   2   12.90    2.60
   7  -3  -2   11.90    3.70
  -7  -3   2   11.40    2.20
   7  -3  -2   15.00    4.90
   7  -3  -2   11.20    4.10
  -7  -3   2   13.20    3.10
  -7   3   2   15.00    4.10
   7   3  -2    8.30    1.80
  -7   3   2    9.10    3.60
   7   3  -2   16.00    3.60
  -7   3   2   10.50    4.50
  -7   3   2   11.10    4.20
  -6  -3   2  162.58   13.50
   6  -3  -2  153.48   15.60
   6  -3  -2  149.19   14.70
  -6  -3   2  169.18   12.60
   6  -3  -2  183.48   15.70
  -6  -3   2  167.38   13.90
   6  -3  -2  152.08   15.90
   6   3  -2  168.48   13.90
  -6   3   2  164.18   15.10
  -6   3   2  161.88   16.00
  -6   3   2  170.48   15.10
  -6   3   2  154.98   15.90
  -5  -3   2    1.70    1.30
   5  -3  -2   -1.50    2.10
  -5  -3   2    0.90    1.40
   5  -3  -2    1.30    2.70
  -5  -3   2    2.90    1.30
  -5  -3   2    2.40    1.20
   5  -3  -2    0.50    1.90
   5  -3  -2    0.30    2.00
  -5   3   2   -1.10    1.50
   5   3  -2    2.00    1.60
  -5   3   2    2.50    2.40
  -5   3   2    3.40    2.50
  -5   3   2    0.70    1.60
  -5   3   2    2.50    1.90
   5   3  -2    2.90    1.60
   4  -3  -2  264.77   22.40
  -4  -3   2  283.77   19.90
  -4  -3   2  269.17   20.10
   4  -3  -2  261.27   22.80
   4  -3  -2  258.67   23.00
  -4  -3   2  298.87   21.40
   4  -3  -2  286.67   22.00
  -4   3   2  233.28   22.50
  -4   3   2  243.68   22.40
  -4   3   2  252.87   21.70
   4   3  -2  291.67   20.80
  -4   3   2  290.37   21.90
   3  -3  -2   57.19    7.90
  -3  -3   2   67.39    6.40
  -3  -3   2   63.69    6.40
  -3  -3   2   68.49    5.30
   3  -3  -2   51.89    7.60
   3  -3  -2   73.19    7.50
   3  -3  -2   60.09    8.40
  -3  -3   2   63.29    6.30
   3  -3  -2   53.69    7.80
  -3   3   2   67.69    7.40
  -3   3   2   64.89    7.10
  -3   3   2   65.99    7.90
   3   3  -2   68.49    6.40
  -2  -3   2  171.38   12.80
   2  -3  -2  143.79   14.40
   2  -3  -2  163.38   14.50
   2  -3  -2  165.78   13.50
  -2  -3   2  148.09   13.10
  -2  -3   2  149.69   12.70
  -2  -3   2  159.18   10.90
   2  -3  -2  174.18   13.60
   2  -3  -2  158.68   14.40
   2  -3  -2  137.39   14.00
  -2   3   2  155.18   14.40
   2   3  -2  163.18   12.60
  -2   3   2  140.99   13.00
   1  -3  -2  917.71   64.39
   1  -3  -2  845.02   62.79
   1  -3  -2  872.21   61.19
   1  -3  -2  858.01   62.49
   1  -3  -2  887.81   65.29
  -1  -3   2  853.91   64.79
  -1  -3   2  865.61   61.49
   1  -3  -2  830.32   62.49
   1   3  -2  841.82   61.39
  -1   3   2  785.52   62.39
  -1   3   2  921.81   61.29
   1   3  -2  870.91   60.69
  -1   3   2  832.72   61.29
   0  -3   2 1172.08   80.59
   0  -3  -2 1201.38   81.09
   0  -3   2 1156.88   80.39
   0  -3  -2 1098.99   80.09
   0  -3  -2 1182.38   79.29
   0  -3  -2 1108.39   80.69
   0  -3  -2 1090.29   80.99
   0  -3   2 1168.98   79.79
   0   3  -2 1145.09   79.29
   0   3   2 1008.20   80.39
   0   3  -2 1189.88   77.69
   0   3   2 1215.08   79.39
   0   3  -2 1034.00   80.09
   0   3   2 1033.40   79.59
  -1  -3  -2  238.58   19.40
   1  -3   2  243.58   19.60
   1  -3   2  232.18   19.40
   1  -3   2  244.98   19.00
  -1  -3  -2  255.77   20.00
  -1  -3  -2  230.58   19.70
   1   3   2  215.18   19.40
  -1   3  -2  257.47   17.40
   1   3   2  235.88   18.70
  -1   3  -2  225.38   19.60
   1   3   2  234.18   17.70
   1   3   2  218.58   19.20
   1   3   2  231.88   17.80
  -1   3  -2  249.08   18.40
  -1   3  -2  251.97   19.50
  -2  -3  -2   48.40    6.30
   2  -3   2   44.50    6.10
   2  -3   2   47.30    4.70
  -2  -3  -2   44.40    5.50
  -2  -3  -2   48.30    5.70
   2  -3   2   46.20    6.80
   2  -3   2   50.09    5.90
  -2  -3  -2   43.70    4.10
   2   3   2   46.00    5.70
   2   3   2   40.10    4.10
   2   3   2   46.00    4.70
  -2   3  -2   42.30    6.00
  -2   3  -2   38.50    6.00
   2   3   2   37.50    5.70
  -2   3  -2   49.60    5.40
  -2   3  -2   53.19    4.80
   2   3   2   51.79    5.50
  -3  -3  -2  201.48   17.20
  -3  -3  -2  215.98   16.90
   3  -3   2  224.18   18.20
   3  -3   2  202.38   16.10
  -3  -3  -2  206.78   15.80
  -3  -3  -2  192.78   16.60
   3  -3   2  203.58   17.30
  -3  -3  -2  206.68   14.40
   3  -3   2  223.68   18.50
   3   3   2  197.38   17.00
  -3   3  -2  201.38   16.50
  -3   3  -2  215.28   16.20
  -3   3  -2  202.68   18.20
   3   3   2  205.58   17.20
  -3   3  -2  174.68   17.60
   3   3   2  197.08   15.80
   3   3   2  201.28   16.50
  -4  -3  -2  303.77   23.60
  -4  -3  -2  303.17   22.40
   4  -3   2  296.07   22.90
   4  -3   2  289.87   24.70
  -4  -3  -2  331.87   23.40
   4  -3   2  331.57   24.80
  -4  -3  -2  284.97   23.10
   4  -3   2  285.77   23.80
  -4   3  -2  272.67   24.30
   4   3   2  304.77   23.00
  -4   3  -2  318.17   23.30
   4   3   2  272.87   24.60
  -4   3  -2  272.27   24.60
   4   3   2  267.67   23.00
   4   3   2  296.07   22.50
  -5  -3  -2  127.99   11.20
  -5  -3  -2  132.09   10.70
   5  -3   2  105.19   10.50
  -5  -3  -2  106.59    9.90
  -5  -3  -2  118.39   10.60
   5  -3   2  126.49   12.40
   5  -3   2  107.09   11.20
   5   3   2  125.39   10.80
  -5   3  -2   87.49   11.30
   5   3   2  101.39   10.20
   5   3   2  107.69   10.20
  -5   3  -2  105.19   10.50
  -5   3  -2  102.79   11.60
  -5   3  -2  108.79   11.30
  -6  -3  -2   57.19    6.80
   6  -3   2   65.49    8.30
   6  -3   2   66.69    7.70
  -6  -3  -2   65.89    6.90
   6   3   2   65.39    7.20
  -6   3  -2   65.09    7.80
   6   3   2   56.29    6.60
  -6   3  -2   56.99    7.80
   6   3   2   60.19    7.00
  -6   3  -2   57.79    8.60
  -6   3  -2   64.99    7.40
  -7  -3  -2   78.79    8.20
   7  -3   2   92.59   10.10
   7  -3   2   87.19    9.30
  -7  -3  -2   69.29    8.20
   7   3   2   68.09    7.20
  -7   3  -2   90.09    9.40
   7   3   2   67.99    7.70
  -7   3  -2   69.89    9.30
   7   3   2   81.59    8.90
  -7   3  -2   60.19    9.50
  -7   3  -2   99.99   10.00
  -8  -3  -2   20.20    4.30
   8  -3   2   16.40    6.00
   8  -3   2   22.40    5.10
   8  -3   2   23.80    6.80
  -8  -3  -2   10.20    3.60
  -8   3  -2   15.40    4.80
  -8   3  -2   15.40    5.00
   8   3   2   12.80    3.20
   8   3   2   16.10    2.70
  -8   3  -2   16.70    4.50
  -8   3  -2   14.80    4.40
   8   3   2   19.20    4.80
  -9  -3  -2   28.20    5.30
   9  -3   2   30.00    6.60
   9  -3   2   28.20    6.70
   9  -3   2   48.80    9.30
  -9  -3  -2   45.10    7.00
  -9  -3  -2   44.00    5.90
  -9   3  -2   35.90    6.70
  -9   3  -2   34.80    7.40
  -9   3  -2   38.30    7.70
  -9   3  -2   28.80    7.20
   9   3   2   20.70    4.50
 -10  -3  -2   17.30    4.90
 -10  -3  -2   24.10    5.70
  10  -3   2   25.20    7.50
 -10  -3  -2   16.90    4.40
  10  -3   2   24.80    6.30
 -10  -3  -2   16.40    5.30
  10  -3   2   11.70    4.30
  10   3   2   12.70    4.50
  10   3   2   11.30    3.50
 -10   3  -2   15.00    5.30
 -10   3  -2    9.40    4.40
 -10   3  -2   17.50    5.90
 -10   3  -2   16.30    5.50
  11  -3   2   21.10    6.20
  11  -3   2   36.50    8.60
 -11  -3  -2   19.00    5.00
 -11  -3  -2   26.20    5.50
  11  -3   2   15.20    5.30
 -11  -3  -2   30.10    6.30
 -11   3  -2   24.50    6.40
 -11   3  -2   19.20    6.10
  11   3   2   26.20    6.70
 -11   3  -2   19.90    5.50
  12  -3   2   20.10    7.00
 -12  -3  -2   11.60    4.40
  12  -3   2   12.10    5.20
 -12  -3  -2   15.20    5.20
  12  -3   2   35.40    9.50
 -12  -3  -2   22.60    6.60
 -12  -3  -2   13.60    4.40
 -12   3  -2   16.80    5.40
  12   3   2    9.20    3.40
 -12   3  -2   18.30    5.40
  12   3   2   23.90    6.60
 -12   3  -2   29.80    7.40
  13  -3   2   18.20    5.30
  13  -3   2    9.80    6.90
 -13  -3  -2    3.30    3.40
  13  -3   2    8.90    5.40
  13  -3   2    3.70    5.90
 -13  -3  -2   -2.40    3.10
 -13  -3  -2   16.30    6.20
 -13  -3  -2    0.70    3.00
 -13   3  -2    7.10    4.30
 -13   3  -2   -0.50    3.90
  13   3   2    0.10    2.60
 -13   3  -2    6.20    4.70
  13   3   2    2.20    5.10
 -14  -3  -2   -7.20    4.40
 -14  -3  -2   -0.30    2.30
  14  -3   2   -3.30    3.70
  14  -3   2    1.10   10.90
  14  -3   2    0.40    5.10
 -14  -3  -2    0.00    3.10
  14  -3   2  -11.70    5.90
 -14  -3  -2    4.30    3.10
  14   3   2    2.10    2.70
 -14   3  -2   -1.00    4.00
  14   3   2   -8.30    3.60
 -14   3  -2    7.20    3.10
  14  -4  -2    2.90    4.80
 -14  -4   2    2.30    3.40
  14  -4  -2    2.70    6.50
  14  -4  -2   -5.50    5.50
 -14  -4   2   -4.90    3.10
 -14  -4   2   -3.30    3.90
 -14   4   2    6.10    5.30
 -14   4   2    3.80    3.80
 -14   4   2   15.60    4.90
 -13  -4   2    1.80    3.00
 -13  -4   2    1.30    2.70
 -13  -4   2    1.90    2.00
 -13  -4   2   -1.10    3.50
  13  -4  -2    2.60    5.40
  13  -4  -2   -0.80    5.10
  13  -4  -2    0.70    5.20
  13  -4  -2    6.10    5.30
 -13   4   2   -3.60    3.60
 -13   4   2    4.50    3.10
 -13   4   2    3.30    3.90
 -13   4   2   13.40    5.80
  12  -4  -2    3.50    5.00
 -12  -4   2   14.80    4.60
 -12  -4   2   14.00    5.30
  12  -4  -2   17.80    7.00
 -12  -4   2   11.40    2.90
  12  -4  -2    3.00    4.40
  12  -4  -2   17.60    6.70
 -12   4   2   13.90    4.50
 -12   4   2   11.20    5.10
 -12   4   2   17.50    6.40
 -12   4   2   22.10    6.90
  11  -4  -2   32.70    7.90
 -11  -4   2   24.40    2.80
  11  -4  -2   35.30    9.30
 -11  -4   2   34.70    6.50
 -11  -4   2   28.20    4.20
 -11  -4   2   22.40    5.00
  11  -4  -2   24.80    6.50
 -11   4   2   23.50    6.70
 -11   4   2   19.80    6.80
 -11   4   2   18.40    6.30
 -11   4   2   28.60    8.00
 -10  -4   2   50.39    5.60
  10  -4  -2   42.60    9.00
  10  -4  -2   42.00    9.90
 -10  -4   2   46.20    4.50
 -10  -4   2   54.69    7.30
  10  -4  -2   43.90    8.90
 -10   4   2   48.20   10.50
 -10   4   2   34.40   11.60
 -10   4   2   51.59    8.90
 -10   4   2   48.90   10.40
  -9  -4   2   21.90    2.90
  -9  -4   2   13.70    4.00
  -9  -4   2   21.60    4.70
   9  -4  -2   25.80    7.20
  -9  -4   2   22.30    4.40
   9  -4  -2   15.60    5.40
   9  -4  -2   27.10    7.40
  -9  -4   2   30.80    4.00
  -9   4   2   14.10    5.20
  -9   4   2   24.90    7.30
  -9   4   2   17.70    5.50
  -9   4   2   20.10    6.30
   8  -4  -2   75.39   10.90
  -8  -4   2   81.49    8.60
  -8  -4   2   80.99    8.50
   8  -4  -2   75.59   10.20
  -8  -4   2   86.29    7.10
   8  -4  -2   95.99   11.70
  -8  -4   2   76.59    8.80
  -8   4   2   79.69   11.30
  -8   4   2   86.89   10.70
  -8   4   2   80.09   10.00
  -8   4   2   77.39   11.00
  -7  -4   2   92.69    7.40
  -7  -4   2   84.39    9.20
   7  -4  -2   92.79   12.00
  -7  -4   2   91.39    8.80
   7  -4  -2   81.29   10.50
   7  -4  -2   91.19   11.30
   7  -4  -2   93.09   12.10
  -7  -4   2   92.29    8.60
  -7   4   2   71.99   10.50
  -7   4   2   73.59    9.80
  -7   4   2   81.99   10.10
  -7   4   2   76.79    9.70
   6  -4  -2  234.28   21.40
   6  -4  -2  241.78   22.70
   6  -4  -2  233.98   21.10
  -6  -4   2  219.58   19.30
  -6  -4   2  245.08   18.50
  -6  -4   2  238.68   19.80
  -6  -4   2  246.58   17.80
   6  -4  -2  229.58   22.10
  -6  -4   2  272.07   18.60
  -6   4   2  217.48   21.70
  -6   4   2  241.08   21.20
  -6   4   2  226.38   21.90
  -6   4   2  231.78   20.70
  -6   4   2  237.18   20.60
   6   4  -2  272.57   20.00
   5  -4  -2   77.19   10.50
  -5  -4   2   66.89    7.60
  -5  -4   2   69.69    7.10
  -5  -4   2   75.19    7.90
   5  -4  -2   78.89    9.90
   5  -4  -2   79.09   10.40
   5  -4  -2   89.09    9.50
  -5  -4   2   69.79    7.40
  -5  -4   2   68.09    6.40
  -5   4   2   65.69    9.30
  -5   4   2   76.79    8.70
  -5   4   2   76.99    8.90
  -5   4   2   77.89    8.60
   5   4  -2   79.39    7.90
  -5   4   2   73.69    9.60
   4  -4  -2    5.70    4.30
   4  -4  -2    5.40    2.70
  -4  -4   2    4.20    1.10
   4  -4  -2    5.80    3.80
   4  -4  -2    2.10    2.30
   4  -4  -2    2.10    3.50
  -4  -4   2    3.10    1.70
  -4  -4   2    3.20    1.90
  -4  -4   2    2.70    2.20
  -4  -4   2    3.00    1.80
   4   4  -2    4.80    2.20
  -4   4   2    4.00    2.40
  -4   4   2    2.10    3.00
  -4   4   2    2.50    2.30
  -3  -4   2  116.69   10.40
  -3  -4   2  112.39   10.60
   3  -4  -2  132.89   13.00
  -3  -4   2  120.89   10.80
   3  -4  -2  107.39   12.40
   3  -4  -2  102.89   12.30
   3  -4  -2  130.19   13.40
   3  -4  -2  110.29   11.00
  -3   4   2  100.49   12.00
  -3   4   2   96.39   10.70
   3   4  -2  108.69   10.10
  -3   4   2  113.69   11.20
   2  -4  -2  227.68   18.90
  -2  -4   2  214.98   18.60
   2  -4  -2  254.57   20.70
  -2  -4   2  236.58   18.70
   2  -4  -2  224.98   20.20
   2  -4  -2  211.28   20.00
  -2  -4   2  194.68   17.70
   2  -4  -2  218.88   20.50
  -2  -4   2  232.28   18.90
  -2  -4   2  239.98   18.00
   2  -4  -2  239.18   18.90
  -2   4   2  211.58   18.60
   2   4  -2  229.78   18.00
  -2   4   2  229.98   18.80
   1  -4  -2   93.29    9.00
   1  -4  -2   84.19    9.70
   1  -4  -2   77.19    9.60
   1  -4  -2   74.39    9.70
  -1  -4   2   88.29    9.20
  -1  -4   2   89.49    8.50
   1  -4  -2   74.29    8.20
   1  -4  -2   76.39    9.90
   1   4  -2   92.59    8.30
  -1   4   2   90.29    8.70
  -1   4   2   82.49    8.70
   0  -4  -2   63.79    8.10
   0  -4  -2   71.59    8.40
   0  -4  -2   56.09    8.40
   0  -4   2   68.09    8.30
   0  -4  -2   55.39    8.00
   0  -4  -2   61.69    7.40
   0  -4  -2   77.89    7.20
   0  -4   2   64.59    7.30
   0  -4   2   58.29    6.90
   0  -4   2   73.89    8.60
   0   4   2   68.89    7.00
   0   4   2   64.49    7.40
   0   4  -2   59.69    7.60
   0   4  -2   68.89    4.80
   0   4  -2   68.39    7.00
   1  -4   2  354.96   27.70
  -1  -4  -2  382.16   26.60
   1  -4   2  348.97   28.50
   1  -4   2  356.26   27.20
  -1  -4  -2  318.97   27.20
  -1  -4  -2  359.26   29.10
   1  -4   2  366.26   28.90
  -1  -4  -2  394.66   29.00
   1   4   2  366.66   27.50
  -1   4  -2  347.27   28.10
   1   4   2  358.36   26.40
  -1   4  -2  325.67   28.20
  -1   4  -2  305.07   26.70
   1   4   2  304.67   27.80
  -1   4  -2  384.36   25.40
   1   4   2  397.06   26.10
   2  -4   2  122.59   12.30
   2  -4   2  118.19   12.40
   2  -4   2  111.59   11.00
  -2  -4  -2  127.29   11.90
  -2  -4  -2  121.09    9.50
  -2  -4  -2  110.79   11.70
  -2  -4  -2   99.89   10.60
   2   4   2  118.59   10.90
   2   4   2  114.39    9.50
   2   4   2  110.29    9.30
  -2   4  -2  121.29    9.40
   2   4   2  101.69   11.40
  -2   4  -2  106.29   11.80
  -2   4  -2  108.29   10.50
  -2   4  -2  106.59   11.70
   3  -4   2  202.88   17.80
  -3  -4  -2  194.48   13.60
   3  -4   2  174.78   16.30
  -3  -4  -2  183.08   16.60
  -3  -4  -2  199.58   16.40
   3  -4   2  192.48   17.10
  -3  -4  -2  168.58   15.50
  -3   4  -2  159.08   16.80
   3   4   2  167.48   15.80
   3   4   2  191.48   14.50
   3   4   2  173.78   16.10
  -3   4  -2  186.68   17.20
   3   4   2  177.38   15.60
  -3   4  -2  190.98   14.70
  -3   4  -2  166.58   15.40
  -4  -4  -2   82.79    8.30
  -4  -4  -2   92.59   10.10
   4  -4   2   78.29    9.90
  -4  -4  -2  107.39   10.00
  -4  -4  -2   90.39    9.40
   4  -4   2  106.39   11.10
   4  -4   2  107.49   11.80
   4   4   2   94.29   10.00
   4   4   2   88.69    9.40
   4   4   2  100.39    9.70
  -4   4  -2   89.79   11.00
   4   4   2   93.09    8.60
  -4   4  -2   82.19    9.20
  -4   4  -2   78.19   10.40
  -4   4  -2   89.79    8.90
  -5  -4  -2   94.09   10.00
   5  -4   2   82.99   10.20
   5  -4   2  103.09   11.70
  -5  -4  -2  100.69   10.60
  -5  -4  -2   98.79    8.90
  -5   4  -2   99.09   11.60
  -5   4  -2   94.69    9.60
   5   4   2   92.69    9.10
   5   4   2  108.09   10.20
  -5   4  -2   82.89    9.40
  -5   4  -2   98.49   11.70
   6  -4   2   16.10    5.60
   6  -4   2   18.00    5.60
  -6  -4  -2   10.30    2.80
  -6  -4  -2    6.30    2.50
   6  -4   2    8.00    3.80
  -6  -4  -2    9.80    3.80
  -6  -4  -2   15.50    3.70
   6   4   2    7.70    2.80
  -6   4  -2    7.70    3.30
   6   4   2   12.80    3.50
  -6   4  -2    3.40    3.90
  -6   4  -2    9.50    3.30
   6   4   2    8.80    3.20
  -6   4  -2    7.50    3.80
  -7  -4  -2   15.10    3.60
   7  -4   2   20.70    5.20
  -7  -4  -2   25.30    5.60
  -7  -4  -2   27.10    4.90
  -7  -4  -2   11.60    3.70
   7  -4   2   21.90    6.80
  -7   4  -2   14.40    4.60
   7   4   2   20.30    4.60
  -7   4  -2   27.60    5.40
  -7   4  -2   15.90    5.40
  -7   4  -2   18.70    6.20
   7   4   2   16.60    4.30
   8  -4   2   34.10    6.80
  -8  -4  -2   24.60    4.90
  -8  -4  -2   20.20    4.60
  -8  -4  -2   37.00    6.90
  -8  -4  -2   36.20    6.00
   8  -4   2   36.90    8.50
  -8   4  -2   22.90    6.60
   8   4   2   21.80    5.20
  -8   4  -2   34.70    7.60
  -8   4  -2   26.50    7.10
   8   4   2   25.90    5.50
  -8   4  -2   29.30    6.00
  -9  -4  -2   75.09    8.80
  -9  -4  -2   66.19    8.50
   9  -4   2   72.19   11.40
   9   4   2   74.09    8.70
  -9   4  -2   61.69    9.60
  -9   4  -2   70.29   10.40
  -9   4  -2   95.79   10.50
   9   4   2   85.29   11.10
 -10  -4  -2   21.20    4.80
 -10  -4  -2   29.70    5.80
  10  -4   2   24.10    6.90
 -10  -4  -2   13.00    4.00
  10  -4   2   20.00    6.10
 -10   4  -2   21.80    6.20
 -10   4  -2   15.60    6.30
 -10   4  -2   13.50    4.60
  10   4   2   16.70    4.30
  10   4   2   21.90    5.50
 -11  -4  -2   31.10    6.60
 -11  -4  -2   41.10    6.90
  11  -4   2   26.10    8.80
  11  -4   2   48.50   10.10
 -11  -4  -2   21.80    5.10
  11  -4   2   35.30    7.60
 -11   4  -2   31.80    7.90
 -11   4  -2   23.90    7.60
  11   4   2   49.50    8.60
 -11   4  -2   30.90    7.50
  11   4   2   29.60    5.80
  12  -4   2   11.30    5.00
 -12  -4  -2    9.10    3.80
 -12  -4  -2    9.10    4.00
  12  -4   2    6.90    4.90
  12  -4   2    5.70    7.20
 -12  -4  -2    4.10    3.20
 -12  -4  -2   14.40    5.80
  12  -4   2   16.50    8.10
  12   4   2    9.70    4.20
 -12   4  -2    4.30    4.30
 -12   4  -2    8.40    3.90
  12   4   2    6.70    3.10
 -12   4  -2    9.40    4.10
 -13  -4  -2   15.90    5.10
  13  -4   2   10.00    6.20
 -13  -4  -2   24.70    7.90
 -13  -4  -2   21.90    5.70
 -13  -4  -2    6.40    4.50
  13  -4   2   35.70    9.70
  13  -4   2   23.80    8.40
 -13   4  -2   13.30    5.90
 -13   4  -2   18.00    6.20
  13   4   2   12.90    4.50
 -13   4  -2   25.60    7.00
 -13  -5   2   -0.10    3.10
  13  -5  -2    0.90    6.30
  13  -5  -2    3.50    6.30
  13  -5  -2    1.70    4.60
 -13  -5   2    1.70    4.10
 -13  -5   2    4.00    1.90
 -13  -5   2    0.70    2.40
 -13   5   2    1.70    4.50
 -13   5   2   -3.10    2.40
 -12  -5   2   39.40    5.10
  12  -5  -2   44.20   10.40
 -12  -5   2   36.60    6.80
  12  -5  -2   58.19   10.40
 -12  -5   2   32.80    6.50
 -12   5   2   47.90    9.80
 -12   5   2   30.60    7.10
 -12   5   2   35.70    9.10
 -11  -5   2    1.80    2.10
 -11  -5   2   -4.80    2.50
  11  -5  -2    3.60    5.40
  11  -5  -2    0.60    5.50
 -11  -5   2   -0.50    2.40
  11  -5  -2   -2.40    3.30
  11  -5  -2   -1.40    3.50
 -11  -5   2    4.40    2.80
 -11   5   2    7.20    3.80
 -11   5   2   -0.40    4.10
 -11   5   2    3.70    3.50
 -11   5   2   -0.20    3.00
 -11   5   2   -0.10    2.30
 -10  -5   2   91.99   10.00
  10  -5  -2   82.79   13.40
  10  -5  -2  124.99   14.10
  10  -5  -2   98.29   13.40
 -10  -5   2   73.79   10.00
 -10  -5   2  104.49   10.40
  10  -5  -2   93.99   12.40
 -10   5   2   86.49   13.10
 -10   5   2  102.79   12.60
 -10   5   2   70.09   10.80
 -10   5   2   69.39   11.90
 -10   5   2  105.09   14.80
  -9  -5   2  142.69   13.00
  -9  -5   2  123.69   13.80
   9  -5  -2  149.19   17.20
  -9  -5   2  159.38   14.10
   9  -5  -2  132.79   16.90
   9  -5  -2  171.68   17.00
  -9   5   2  135.89   15.70
  -9   5   2  169.98   18.30
  -9   5   2  136.19   15.10
  -9   5   2  125.09   16.20
  -9   5   2  163.98   16.00
  -8  -5   2  208.28   14.90
   8  -5  -2  244.58   21.40
  -8  -5   2  181.68   18.00
  -8  -5   2  194.68   16.50
  -8  -5   2  193.68   14.90
   8  -5  -2  209.68   20.10
   8  -5  -2  190.68   21.20
   8  -5  -2  214.58   21.60
  -8  -5   2  198.48   17.70
  -8   5   2  204.88   21.60
  -8   5   2  214.78   20.20
  -8   5   2  201.08   19.10
  -8   5   2  207.78   19.30
  -8   5   2  190.68   20.80
  -7  -5   2   19.60    3.80
  -7  -5   2   16.30    3.30
  -7  -5   2   13.20    3.80
  -7  -5   2   16.30    4.40
   7  -5  -2   24.80    6.90
  -7  -5   2   14.90    4.00
   7  -5  -2   21.00    6.40
   7  -5  -2    5.50    4.20
  -7  -5   2   19.00    2.50
   7  -5  -2   11.90    5.30
  -7   5   2   14.70    4.30
  -7   5   2   18.10    4.90
  -7   5   2   17.30    6.60
  -7   5   2   12.60    5.40
  -7   5   2   17.70    5.10
   6  -5  -2   61.29   11.20
  -6  -5   2   53.99    7.40
   6  -5  -2   53.19    8.90
  -6  -5   2   57.89    7.10
   6  -5  -2   47.90   10.10
  -6  -5   2   57.49    5.70
   6  -5  -2   55.89    9.50
  -6  -5   2   64.59    7.90
  -6  -5   2   60.29    6.70
  -6  -5   2   54.29    5.50
  -6   5   2   48.50    7.90
  -6   5   2   65.39   10.20
  -6   5   2   42.80    7.90
  -6   5   2   56.19    9.10
   6   5  -2   70.09    7.90
  -6   5   2   50.29    9.90
  -5  -5   2   58.19    7.90
   5  -5  -2   51.29    9.10
   5  -5  -2   66.29   10.10
  -5  -5   2   56.39    7.30
  -5  -5   2   64.69    5.60
  -5  -5   2   69.29    6.60
   5  -5  -2   64.09    9.90
  -5  -5   2   70.09    8.10
   5  -5  -2   58.09   12.60
  -5  -5   2   68.29    7.50
   5  -5  -2   67.19   11.90
  -5   5   2   68.39    9.20
  -5   5   2   52.29   11.80
  -5   5   2   80.39    8.60
  -5   5   2   44.40   11.10
  -4  -5   2   45.60    7.00
   4  -5  -2   46.00    9.60
   4  -5  -2   73.39    9.50
  -4  -5   2   49.70    6.60
   4  -5  -2   62.19   10.70
  -4  -5   2   52.79    7.00
  -4  -5   2   59.59    6.10
   4  -5  -2   62.29    8.30
   4  -5  -2   53.49    9.80
  -4  -5   2   50.19    6.80
   4   5  -2   63.79    7.00
  -4   5   2   47.80    8.10
  -4   5   2   57.59    9.00
  -4   5   2   52.89    6.90
  -4   5   2   55.69    7.40
  -3  -5   2   75.89    7.80
   3  -5  -2   62.49    9.10
  -3  -5   2   61.89    7.70
   3  -5  -2   58.59    9.30
   3  -5  -2   57.99    9.50
   3  -5  -2   65.99    8.10
  -3  -5   2   68.29    7.00
  -3  -5   2   55.19    7.70
   3  -5  -2   64.69    9.60
  -3  -5   2   75.09    8.20
  -3  -5   2   58.09    8.10
  -3   5   2   56.79    7.70
  -3   5   2   59.59    8.80
   3   5  -2   64.29    7.20
  -3   5   2   66.29    8.20
  -2  -5   2   68.69    8.40
   2  -5  -2   57.39    8.80
  -2  -5   2   74.69    7.70
   2  -5  -2   69.89    9.70
  -2  -5   2   65.99    7.40
   2  -5  -2   62.39    9.70
  -2  -5   2   60.39    8.00
   2  -5  -2   56.39    7.80
  -2  -5   2   60.59    8.00
   2  -5  -2   72.19    8.40
   2  -5  -2   64.89    9.20
  -2   5   2   67.29    8.00
  -2   5   2   67.79    8.00
   2   5  -2   68.69    7.40
   1  -5  -2  122.59   13.20
   1  -5  -2  120.09   13.80
  -1  -5   2  100.19   11.80
   1  -5  -2  118.59   13.20
  -1  -5   2  112.59   11.20
  -1  -5   2  120.49   12.50
   1  -5  -2  109.79   13.00
   1  -5  -2  135.79   12.00
  -1  -5   2  135.39   13.00
   1  -5  -2  129.49   12.20
   1   5  -2  125.89   11.30
  -1   5   2  113.19   11.70
  -1   5   2  121.29   11.50
   0  -5  -2   94.09   11.30
   0  -5   2  102.59   11.50
   0  -5  -2   96.09   11.60
   0  -5  -2  105.99   10.00
   0  -5  -2  107.29   12.10
   0  -5   2   96.79   11.40
   0  -5   2  106.29   10.40
   0  -5  -2  102.99   12.40
   0   5   2  104.59   10.00
   0   5   2   99.79   10.50
   0   5  -2  104.29   10.10
  -1  -5  -2   30.60    6.90
  -1  -5  -2   24.70    4.80
   1  -5   2   26.90    5.00
  -1  -5  -2   26.50    6.60
  -1  -5  -2   35.70    7.10
  -1  -5  -2   29.00    6.40
   1  -5   2   28.70    6.40
   1  -5   2   31.80    6.80
   1  -5   2   31.60    5.90
  -1  -5  -2   36.80    4.90
  -1   5  -2   25.50    6.20
  -1   5  -2   25.00    4.60
   1   5   2   26.40    5.10
   1   5   2   30.00    6.30
   1   5   2   29.80    3.70
  -1   5  -2   30.20    3.00
  -1   5  -2   29.20    6.20
  -2  -5  -2   22.00    3.70
  -2  -5  -2   16.80    4.30
   2  -5   2   15.80    4.70
  -2  -5  -2   29.50    6.40
  -2  -5  -2   25.00    6.00
   2  -5   2   25.20    6.00
   2  -5   2   23.00    6.20
  -2   5  -2   24.70    3.20
   2   5   2   21.90    4.40
  -2   5  -2   19.70    4.30
  -2   5  -2   21.50    5.90
  -2   5  -2   22.20    5.80
   2   5   2   21.10    3.30
  -3  -5  -2   36.40    4.00
   3  -5   2   29.80    7.30
  -3  -5  -2   29.20    5.50
   3  -5   2   32.90    7.70
  -3  -5  -2   32.00    6.20
  -3  -5  -2   35.00    7.00
   3  -5   2   26.80    5.70
   3   5   2   28.80    3.90
  -3   5  -2   32.30    4.20
  -3   5  -2   33.80    7.60
   3   5   2   25.20    5.90
   3   5   2   26.80    5.00
  -3   5  -2   30.30    5.50
  -3   5  -2   30.80    7.30
   4  -5   2   34.80    7.00
  -4  -5  -2   42.50    6.70
   4  -5   2   45.50    7.60
  -4  -5  -2   45.70    6.70
   4  -5   2   34.90    7.90
  -4  -5  -2   40.80    3.70
  -4  -5  -2   32.90    6.10
  -4   5  -2   38.30    8.20
   4   5   2   32.80    6.60
  -4   5  -2   38.30    5.20
   4   5   2   35.90    4.80
  -4   5  -2   35.20    7.80
   4   5   2   32.40    5.80
  -4   5  -2   40.40    5.90
  -5  -5  -2  100.79   10.30
   5  -5   2   85.59   10.60
  -5  -5  -2   91.79   10.00
  -5  -5  -2   79.19    8.10
   5  -5   2   99.09   12.30
  -5  -5  -2   91.29   11.00
   5  -5   2   97.39   12.20
  -5   5  -2   83.29    9.80
   5   5   2   89.39    8.70
  -5   5  -2   76.99   11.60
  -5   5  -2   75.09   11.50
   5   5   2   94.89    9.90
  -5   5  -2   70.19    8.80
   6  -5   2    2.90    4.30
   6  -5   2    6.50    5.40
   6  -5   2    6.40    4.10
  -6  -5  -2    3.00    1.90
  -6  -5  -2    0.60    2.10
  -6  -5  -2    5.80    3.10
  -6  -5  -2    6.40    4.00
  -6   5  -2    6.50    3.20
  -6   5  -2    7.90    5.20
   6   5   2    6.50    3.10
  -6   5  -2    3.60    3.30
   6   5   2    2.70    2.20
  -6   5  -2    4.30    2.40
   6   5   2    3.00    2.20
   7  -5   2   40.30    9.40
  -7  -5  -2   37.10    6.70
  -7  -5  -2   52.89    7.90
   7  -5   2   51.99   10.10
   7  -5   2   32.10    7.10
  -7  -5  -2   33.40    5.50
   7   5   2   35.70    6.90
  -7   5  -2   44.80    7.20
   7   5   2   39.00    6.20
   7   5   2   44.20    7.20
  -7   5  -2   43.70    9.70
  -7   5  -2   31.00    5.90
  -7   5  -2   29.70    8.60
  -8  -5  -2   84.59   10.30
   8  -5   2   77.09   13.10
  -8  -5  -2   66.69   13.50
   8  -5   2   85.59   11.20
  -8  -5  -2   48.20    7.10
   8  -5   2   57.69   10.50
  -8   5  -2   67.19    8.80
  -8   5  -2   58.09   11.30
  -8   5  -2   62.69    8.20
   8   5   2   63.39    8.30
  -8   5  -2   67.29   10.60
   8   5   2   55.29    8.30
   9  -5   2   55.99   11.00
  -9  -5  -2   19.50    4.80
  -9  -5  -2   33.20    6.00
   9  -5   2   42.10    9.70
   9  -5   2   37.90    9.60
   9  -5   2   33.30    7.50
  -9   5  -2   25.80    5.50
  -9   5  -2   34.30    8.80
  -9   5  -2   32.70    7.70
  -9   5  -2   32.00    6.70
   9   5   2   31.90    6.30
   9   5   2   28.80    9.60
  10  -5   2   27.70    8.70
  10  -5   2    9.10    5.70
 -10  -5  -2   18.90    5.10
 -10  -5  -2   12.90    4.20
  10  -5   2   16.60    7.30
 -10  -5  -2   11.40    3.80
  10  -5   2   28.50    9.10
 -10  -5  -2   25.40    6.90
 -10   5  -2   19.40    6.00
  10   5   2   11.10    4.50
  10   5   2   10.70    4.30
 -10   5  -2   22.20    7.30
 -10   5  -2    8.30    4.40
 -11  -5  -2   31.50    8.10
  11  -5   2   41.40   10.50
  11  -5   2   19.30    6.10
 -11  -5  -2   22.00    5.60
  11  -5   2   17.80    6.90
  11  -5   2   34.20    9.00
 -11  -5  -2   12.50    4.80
 -11  -5  -2   10.20    4.30
  11   5   2   17.90    5.20
  11   5   2   14.10    4.60
 -11   5  -2   21.90    6.00
 -11   5  -2   22.50    6.40
 -11   5  -2   18.30    6.90
 -12  -5  -2   13.70    4.80
  12  -5   2   27.50    9.90
 -12  -5  -2   22.50    5.70
  12  -5   2   31.90    9.60
  12  -5   2   16.20    7.60
 -12  -5  -2   12.10    4.50
 -12  -5  -2   18.00    7.00
  12  -5   2    8.30    4.50
  12   5   2    7.90    4.00
 -12   5  -2   23.00    7.40
 -12   5  -2   17.40    6.50
 -12  -6   2    5.40    3.70
 -12  -6   2   -2.80    4.10
 -12  -6   2    2.70    2.80
 -12  -6   2    3.00    2.10
  12  -6  -2    1.70    5.10
 -12  -6   2    9.60    2.80
  12  -6  -2    8.60    6.20
 -12   6   2    0.40    4.70
 -12   6   2   11.00    5.90
 -12   6   2   13.20    5.50
  11  -6  -2    5.40    5.70
  11  -6  -2    3.40    3.20
 -11  -6   2    0.40    2.40
 -11  -6   2    1.80    2.10
 -11  -6   2    2.70    4.30
  11  -6  -2    5.60    5.90
 -11  -6   2    2.70    2.80
 -11  -6   2   -0.80    2.00
  11  -6  -2    1.90    6.00
 -11   6   2    4.00    3.80
 -11   6   2   11.40    6.10
 -11   6   2    1.00    3.20
 -11   6   2    8.40    3.90
 -10  -6   2   16.40    4.70
  10  -6  -2   10.40    5.30
 -10  -6   2   17.50    3.90
  10  -6  -2   23.20    8.10
  10  -6  -2    9.10    6.30
 -10  -6   2   18.80    5.60
 -10  -6   2   15.90    3.60
  10  -6  -2   25.30    8.50
 -10  -6   2   10.90    3.00
 -10   6   2   30.40    8.00
 -10   6   2   14.60    6.10
 -10   6   2   10.60    4.90
 -10   6   2   15.60    5.60
 -10   6   2   11.10    4.50
   9  -6  -2   29.60    9.50
   9  -6  -2   17.90    7.00
   9  -6  -2   40.10    9.20
  -9  -6   2   19.80    5.70
  -9  -6   2   19.30    3.90
   9  -6  -2   23.80    7.30
  -9  -6   2   27.80    6.50
  -9  -6   2   18.30    4.40
   9  -6  -2   44.00   10.70
  -9   6   2   25.30    7.30
  -9   6   2   31.80    8.00
  -9   6   2   27.70    6.90
  -9   6   2   20.10    5.80
  -8  -6   2    0.30    1.20
  -8  -6   2    0.40    2.00
  -8  -6   2   -0.20    2.70
   8  -6  -2   -1.40    2.30
   8  -6  -2    1.20    4.80
   8  -6  -2    0.30    3.10
   8  -6  -2    1.40    2.80
  -8  -6   2   -0.60    2.60
   8  -6  -2   -7.30    3.00
  -8  -6   2    0.50    0.60
  -8   6   2    3.10    3.10
  -8   6   2    4.40    5.00
  -8   6   2    0.70    3.30
  -8   6   2   -1.90    1.80
   7  -6  -2   -2.10    2.60
   7  -6  -2   -0.30    6.40
   7  -6  -2    3.30    4.50
  -7  -6   2   -1.10    1.70
  -7  -6   2    0.20    0.90
   7  -6  -2   -2.10    2.10
  -7  -6   2    2.10    1.30
  -7  -6   2    0.00    1.90
  -7  -6   2    0.00    0.90
   7  -6  -2    2.10    3.80
  -7  -6   2    4.70    3.50
  -7  -6   2    1.70    3.20
   7   6  -2    1.90    2.80
  -7   6   2    1.90    3.90
  -7   6   2    3.90    3.70
  -7   6   2    1.10    3.00
  -7   6   2    3.10    3.00
  -6  -6   2   65.89    7.70
  -6  -6   2   56.09    8.60
   6  -6  -2   48.30   10.50
  -6  -6   2   57.89    6.10
  -6  -6   2   59.89    8.10
  -6  -6   2   54.09    7.70
   6  -6  -2   62.49   12.10
   6  -6  -2   59.59   10.00
   6  -6  -2   66.19   12.10
   6  -6  -2   46.00   11.00
  -6   6   2   57.69    8.60
   6   6  -2   68.09    8.30
  -6   6   2   51.99    9.10
  -6   6   2   59.99   12.00
  -5  -6   2   57.49    8.80
   5  -6  -2   75.39   10.70
  -5  -6   2   63.99    8.10
  -5  -6   2   61.39    6.60
   5  -6  -2   56.69   11.20
   5  -6  -2   55.19   11.40
  -5  -6   2   53.19    7.70
   5  -6  -2   45.10   10.00
  -5  -6   2   63.29    8.20
   5  -6  -2   50.19    9.10
  -5   6   2   49.20    8.80
   5   6  -2   67.99    7.80
  -5   6   2   68.09    8.20
  -5   6   2   67.19    8.90
  -5   6   2   64.09   10.10
  -4  -6   2   11.90    4.70
  -4  -6   2    6.70    3.40
   4  -6  -2    8.10    4.80
   4  -6  -2   12.60    4.60
  -4  -6   2    9.80    3.50
   4  -6  -2   11.30    5.40
   4  -6  -2   12.10    5.00
   4  -6  -2   12.00    5.50
  -4  -6   2   11.70    3.20
  -4  -6   2    9.50    3.80
  -4  -6   2   11.90    4.30
  -4   6   2    7.90    4.10
   4   6  -2   15.70    3.80
  -4   6   2   10.80    3.50
  -4   6   2   11.70    4.10
  -4   6   2   12.40    5.30
   3  -6  -2    8.10    4.90
  -3  -6   2   11.60    3.40
  -3  -6   2   12.80    4.10
  -3  -6   2    7.40    3.60
  -3  -6   2    9.90    4.20
   3  -6  -2    7.90    4.60
   3  -6  -2   14.50    4.80
  -3  -6   2   12.60    4.70
  -3  -6   2    7.90    3.20
   3  -6  -2   11.70    5.70
   3  -6  -2    8.50    5.00
  -3   6   2   13.30    4.20
   3   6  -2   10.30    3.40
  -3   6   2   14.80    4.30
  -3   6   2   16.40    3.80
  -2  -6   2   61.09    9.00
  -2  -6   2   50.09    7.30
   2  -6  -2   51.89   10.50
   2  -6  -2   41.00    7.50
   2  -6  -2   60.19    9.70
  -2  -6   2   56.29    8.30
  -2  -6   2   57.19    7.10
  -2  -6   2   58.19    8.50
   2  -6  -2   60.19    9.20
   2  -6  -2   56.69    8.20
   2  -6  -2   49.30    9.50
  -2  -6   2   49.40    8.90
  -2   6   2   75.49    8.50
  -2   6   2   64.39    8.20
  -1  -6   2   20.20    5.80
   1  -6  -2   13.40    5.60
  -1  -6   2   13.70    5.30
   1  -6  -2   24.90    7.20
  -1  -6   2   24.80    5.10
  -1  -6   2   24.40    6.40
   1  -6  -2   29.20    5.70
   1  -6  -2   26.80    6.80
  -1  -6   2   26.20    5.30
  -1  -6   2   23.10    6.00
   1  -6  -2   22.10    6.60
   1  -6  -2   20.40    5.00
  -1   6   2   23.40    5.10
   1   6  -2   20.40    4.60
  -1   6   2   24.60    5.10
   0  -6   2   12.60    5.00
   0  -6   2   10.70    4.40
   0  -6  -2   14.50    3.60
   0  -6  -2   14.50    5.80
   0  -6  -2   12.30    3.90
   0  -6   2   12.40    5.00
   0  -6  -2   11.10    4.20
   0  -6   2   11.40    3.60
   0  -6  -2   10.80    5.00
   0  -6   2    8.50    4.20
   0  -6   2    8.00    3.30
   0   6   2   13.60    3.80
   0   6   2   11.70    2.50
   0   6  -2   10.90    3.50
   0   6   2   13.80    4.00
   1  -6   2  405.66   29.40
  -1  -6  -2  367.16   29.30
  -1  -6  -2  382.86   28.00
  -1  -6  -2  382.76   31.20
  -1  -6  -2  340.37   30.40
  -1  -6  -2  330.77   33.70
  -1  -6  -2  305.47   29.90
   1  -6   2  355.16   30.90
   1  -6   2  360.16   29.20
   1  -6   2  367.46   31.00
  -1   6  -2  306.27   28.10
  -1   6  -2  344.07   25.10
   1   6   2  373.36   26.40
   1   6   2  370.16   29.10
  -2  -6  -2   41.70    5.30
  -2  -6  -2   40.50    8.50
   2  -6   2   29.10    7.30
  -2  -6  -2   27.90    5.80
   2  -6   2   35.30    8.20
   2  -6   2   31.10    6.40
  -2  -6  -2   33.10    7.70
  -2  -6  -2   28.90    7.40
  -2   6  -2   33.90    3.90
  -2   6  -2   37.70    8.40
  -2   6  -2   34.20    6.30
   2   6   2   27.60    3.90
  -2   6  -2   44.90    8.70
   2   6   2   28.30    5.70
  -3  -6  -2   34.90    7.90
  -3  -6  -2   23.30    5.60
   3  -6   2   26.40    6.30
  -3  -6  -2   38.00    4.80
  -3  -6  -2   42.60    8.00
   3  -6   2   45.70    9.50
   3  -6   2   38.70    9.00
  -3   6  -2   47.80    9.30
  -3   6  -2   44.30    4.90
   3   6   2   33.70    4.60
   3   6   2   37.10    6.30
  -3   6  -2   37.00    6.70
  -3   6  -2   45.40   11.40
  -4  -6  -2  109.69   15.50
  -4  -6  -2  105.69   11.60
   4  -6   2  110.89   13.40
   4  -6   2  107.29   13.60
   4  -6   2  114.19   12.80
  -4  -6  -2  105.59    8.70
  -4  -6  -2  108.29   12.30
  -4   6  -2  100.09   13.60
   4   6   2   90.89    9.20
  -4   6  -2  115.99   12.00
  -4   6  -2   97.89    9.70
   4   6   2  111.19   11.70
  -4   6  -2   87.29   12.50
  -5  -6  -2   89.79   10.10
   5  -6   2   79.69   10.90
  -5  -6  -2   85.19   10.20
   5  -6   2   69.99   11.40
  -5  -6  -2   73.79   17.70
   5   6   2   69.89    7.70
  -5   6  -2   56.89    8.80
   5   6   2   80.19    9.40
  -5   6  -2   81.79   12.10
  -5   6  -2   75.69    8.30
  -5   6  -2   69.89   12.50
  -6  -6  -2    3.60    2.50
   6  -6   2    7.20    5.00
  -6  -6  -2    3.40    3.90
  -6  -6  -2    5.60    3.30
   6  -6   2   -1.20    3.60
   6   6   2    5.70    2.40
  -6   6  -2    3.30    5.00
  -6   6  -2    2.90    2.80
   6   6   2    5.00    3.20
   6   6   2    2.90    3.00
  -6   6  -2    4.90    2.80
  -6   6  -2    1.40    2.40
   7  -6   2   -0.60    3.90
   7  -6   2   -0.10    3.40
  -7  -6  -2   -4.00    2.80
  -7  -6  -2    1.70    2.90
   7  -6   2    1.90    3.50
  -7  -6  -2   -1.10    1.30
  -7  -6  -2    0.80    2.60
   7  -6   2    4.60    4.10
   7   6   2   -1.60    1.90
   7   6   2    1.30    2.90
  -7   6  -2   -1.50    1.40
  -7   6  -2    3.40    4.80
  -7   6  -2   -0.30    2.20
   7   6   2   -0.90    2.20
  -7   6  -2    1.00    3.30
   8  -6   2    3.00    4.10
  -8  -6  -2   -3.10    1.90
   8  -6   2    5.00    4.30
  -8  -6  -2   -0.20    3.80
  -8  -6  -2   -2.20    2.50
   8  -6   2    2.70    5.20
  -8  -6  -2    1.60    1.90
   8  -6   2    0.70    4.90
  -8   6  -2   -2.70    2.20
  -8   6  -2    2.80    2.70
   8   6   2    0.90    2.50
  -8   6  -2    9.00    5.90
   8   6   2   -0.30    3.50
  -8   6  -2    1.60    2.90
   8   6   2    2.90    3.10
   9  -6   2   11.20    5.70
   9  -6   2   11.40    6.50
  -9  -6  -2    7.00    4.10
  -9  -6  -2   13.10    3.60
  -9  -6  -2   11.60    5.40
   9  -6   2   11.70    5.80
  -9   6  -2    3.90    3.10
  -9   6  -2    7.50    3.70
   9   6   2    3.30    3.40
   9   6   2    9.10    3.90
  -9   6  -2   10.10    5.00
 -10  -6  -2   21.00    6.80
  10  -6   2   21.60    8.20
 -10  -6  -2   19.20    5.50
 -10  -6  -2   10.10    4.00
  10  -6   2   31.00    9.80
  10  -6   2   14.80    8.70
  10  -6   2    7.40    5.40
 -10   6  -2   16.40    6.00
 -10   6  -2   21.30    6.30
 -10   6  -2   16.10    5.10
  10   6   2    7.30    4.40
 -11  -6  -2    7.90    5.70
 -11  -6  -2    5.80    3.50
 -11  -6  -2    6.10    4.90
  11  -6   2    5.80    5.90
  11  -6   2   21.50    8.00
  11  -6   2    8.50    6.70
  11   6   2   12.20    4.90
 -11   6  -2   14.60    5.30
 -11   6  -2   18.00    5.70
  11   6   2    1.60    3.50
 -11   6  -2    7.00    3.90
 -10  -7   2   16.50    4.20
 -10  -7   2    7.70    5.30
  10  -7  -2   20.00    8.10
 -10  -7   2    7.50    4.30
  10  -7  -2    8.50    7.00
 -10  -7   2   18.30    4.40
 -10  -7   2    7.90    2.70
  10  -7  -2    6.30    6.80
  10  -7  -2   13.40    7.20
 -10   7   2   11.80    6.50
 -10   7   2   14.00    5.40
   9  -7  -2   22.10    8.60
   9  -7  -2   43.40   10.50
   9  -7  -2   41.30   11.00
  -9  -7   2   46.10    6.60
   9  -7  -2   17.60    7.30
  -9  -7   2   27.40    6.60
  -9  -7   2   39.00    5.80
   9  -7  -2   33.10   10.40
  -9   7   2   29.70    8.20
  -9   7   2   28.80    7.00
  -9   7   2   23.90    6.40
   8  -7  -2   23.30    6.70
  -8  -7   2   23.20    4.70
  -8  -7   2   17.40    5.70
   8  -7  -2   29.90    9.10
  -8  -7   2   19.00    5.80
   8  -7  -2   15.60    7.50
   8  -7  -2   23.80    8.40
  -8  -7   2   19.40    5.00
   8  -7  -2    7.60    5.50
  -8   7   2   20.70    6.00
  -8   7   2   38.10   10.80
  -8   7   2   16.80    6.30
  -8   7   2   11.50    4.70
   7  -7  -2   11.20    5.20
  -7  -7   2    2.60    3.00
  -7  -7   2    3.60    2.80
   7  -7  -2    6.80    4.90
   7  -7  -2    4.50    4.50
   7  -7  -2   15.20    6.00
   7  -7  -2    5.70    4.30
  -7  -7   2    4.90    3.40
  -7  -7   2    5.50    1.50
   7   7  -2    2.10    4.00
  -7   7   2    3.10    3.80
  -7   7   2    8.80    4.00
  -7   7   2    3.90    3.20
  -7   7   2   14.10    6.70
  -6  -7   2   29.60    7.80
   6  -7  -2   26.80    8.50
  -6  -7   2   37.10    8.30
   6  -7  -2   34.20    9.70
   6  -7  -2   38.80    8.20
   6  -7  -2   23.00    7.30
  -6  -7   2   26.60    4.40
   6  -7  -2   42.50   10.60
  -6  -7   2   37.60    7.30
  -6  -7   2   37.50    6.80
  -6   7   2   36.90    7.50
  -6   7   2   29.40    6.10
  -6   7   2   41.70    8.80
  -6   7   2   43.60   10.70
  -5  -7   2    4.30    3.30
   5  -7  -2    6.80    4.30
  -5  -7   2   14.10    5.20
   5  -7  -2    1.20    3.10
   5  -7  -2    6.30    5.10
   5  -7  -2   11.70    5.60
  -5  -7   2    7.40    2.30
  -5  -7   2    4.70    3.20
   5  -7  -2   10.10    5.20
  -5  -7   2    7.90    3.90
   5   7  -2    7.80    3.50
  -5   7   2    6.30    3.70
  -5   7   2    6.80    4.70
  -5   7   2    7.70    3.20
   4  -7  -2   60.59   11.90
  -4  -7   2   65.49    8.80
   4  -7  -2   52.89   11.30
  -4  -7   2   46.80    9.60
  -4  -7   2   54.09    8.80
  -4  -7   2   41.60    7.90
   4  -7  -2   57.19   11.50
  -4  -7   2   50.49    8.30
   4  -7  -2   44.40   10.30
   4  -7  -2   56.39    9.50
  -4  -7   2   60.29    7.10
   4   7  -2   55.49    8.00
  -4   7   2   58.49    9.70
  -4   7   2   49.60    9.20
  -4   7   2   57.69    7.30
   3  -7  -2   37.30   10.00
   3  -7  -2   46.10    9.90
  -3  -7   2   52.39    8.50
  -3  -7   2   53.59    7.20
  -3  -7   2   48.90    8.50
  -3  -7   2   55.79    8.40
  -3  -7   2   50.79    9.90
   3  -7  -2   42.80   10.80
   3  -7  -2   47.70    8.90
  -3   7   2   53.69    6.70
   3   7  -2   54.39    7.60
  -3   7   2   52.29    8.70
  -3   7   2   60.09    8.70
   2  -7  -2   19.90    7.10
  -2  -7   2   15.70    4.80
  -2  -7   2   16.10    5.70
  -2  -7   2   19.20    5.90
   2  -7  -2   15.80    5.10
   2  -7  -2   13.60    6.30
   2  -7  -2   24.90    7.50
  -2  -7   2   20.10    6.50
   2  -7  -2   20.50    5.50
  -2  -7   2   24.90    5.30
  -2  -7   2   19.90    4.90
   2  -7  -2    9.90    4.80
  -2   7   2   22.30    4.10
  -2   7   2   21.60    5.40
  -2   7   2   22.10    5.40
   2   7  -2   18.30    4.60
   1  -7  -2    7.50    3.20
   1  -7  -2    4.40    3.70
  -1  -7   2    3.30    3.00
  -1  -7   2    4.10    4.10
  -1  -7   2    3.10    3.60
  -1  -7   2    4.90    3.00
   1  -7  -2    1.20    3.00
  -1  -7   2    4.10    4.30
   1  -7  -2    2.50    3.20
   1  -7  -2    4.20    3.70
   1  -7  -2    5.40    3.60
  -1  -7   2    5.30    3.40
  -1   7   2   10.00    4.00
  -1   7   2    4.70    2.90
   1   7  -2    3.90    2.80
   0  -7   2  119.19   12.10
   0  -7   2  100.19   17.60
   0  -7   2   98.49   13.30
   0  -7   2  111.99   13.70
   0  -7  -2   98.99   13.10
   0  -7   2   97.59   13.40
   0  -7  -2  110.59   14.20
   0  -7  -2   84.59   13.10
   0  -7  -2  110.39   11.40
   0  -7  -2   97.39   13.50
   0  -7  -2  106.39   12.20
   0  -7   2   83.99   12.20
   0   7   2  111.79   12.10
   0   7  -2  109.99   11.60
   0   7   2  103.29    9.00
  -1  -7  -2   75.79   11.60
  -1  -7  -2   75.19   11.10
   1  -7   2   91.69   10.50
   1  -7   2   69.99   10.90
  -1  -7  -2   82.59   11.30
  -1  -7  -2   70.59   10.80
   1  -7   2   75.59   11.10
  -1  -7  -2   99.09    9.70
  -1  -7  -2   74.89   10.00
   1  -7   2   79.99   12.20
   1  -7   2   69.39   10.50
   1   7   2   77.89    7.20
   1   7   2   79.79    9.80
  -1   7  -2   69.19    9.40
  -2  -7  -2   71.59   11.80
  -2  -7  -2   87.19    9.10
   2  -7   2   91.99   12.40
  -2  -7  -2   89.59   12.40
  -2  -7  -2   90.19   12.30
   2  -7   2   74.59   12.50
   2  -7   2   85.69   11.20
  -2  -7  -2   69.09   10.20
  -2  -7  -2   84.29   11.70
   2  -7   2   89.99   12.80
   2   7   2   84.49   10.60
   2   7   2   84.19    7.60
  -2   7  -2   87.59    7.10
  -2   7  -2   80.59   10.20
  -3  -7  -2    0.40    2.00
  -3  -7  -2    0.40    2.20
   3  -7   2    2.60    3.20
  -3  -7  -2    2.30    3.20
  -3  -7  -2    3.80    3.60
  -3  -7  -2    4.30    4.20
   3  -7   2    3.30    4.20
   3  -7   2    3.30    4.70
  -3  -7  -2    2.50    1.70
  -3   7  -2    9.90    5.20
  -3   7  -2    4.30    1.80
   3   7   2    1.10    3.00
   3   7   2    1.50    1.50
  -3   7  -2    6.00    3.30
  -4  -7  -2    4.10    3.20
   4  -7   2   10.90    5.00
  -4  -7  -2    5.90    3.10
  -4  -7  -2    9.30    4.40
   4  -7   2    7.50    3.80
  -4  -7  -2    4.30    1.80
   4  -7   2    5.40    4.70
   4  -7   2    3.00    4.50
  -4  -7  -2    5.10    3.90
  -4  -7  -2    2.80    3.50
   4   7   2    6.40    2.20
  -4   7  -2    5.10    2.90
  -4   7  -2    3.70    2.40
  -4   7  -2   13.70    6.20
   4   7   2    5.10    3.00
  -4   7  -2    8.40    5.10
  -5  -7  -2   11.10    4.10
   5  -7   2   16.10    5.50
   5  -7   2    7.50    5.80
   5  -7   2   24.70    7.70
   5  -7   2   16.40    6.50
  -5  -7  -2   13.20    4.90
  -5  -7  -2   16.50    6.10
  -5  -7  -2   13.80    6.10
  -5  -7  -2   12.20    2.40
   5   7   2   12.30    3.10
  -5   7  -2   14.30    5.40
  -5   7  -2   17.60    7.40
   5   7   2   17.70    5.00
  -5   7  -2    9.00    3.90
  -5   7  -2   15.30    3.70
   6  -7   2    6.80    6.20
  -6  -7  -2    1.10    3.10
   6  -7   2    4.70    4.70
   6  -7   2    6.70    5.10
  -6  -7  -2    6.20    5.30
  -6  -7  -2    0.10    3.00
  -6   7  -2    8.80    5.60
   6   7   2    7.40    3.60
   6   7   2    2.60    2.40
  -6   7  -2   10.80    5.80
  -6   7  -2    4.40    3.10
  -6   7  -2    5.90    2.80
  -7  -7  -2   11.10    6.00
   7  -7   2   20.50    8.00
  -7  -7  -2   16.30    5.30
   7  -7   2   22.20    7.70
   7  -7   2   14.10    8.60
  -7  -7  -2    8.70    3.90
   7  -7   2   16.20    7.60
   7   7   2   18.60    6.10
  -7   7  -2   25.70    8.70
  -7   7  -2   13.30    4.10
  -7   7  -2   17.40    6.20
  -7   7  -2   15.90    4.80
   7   7   2   12.30    3.70
   8  -7   2   20.50    7.60
  -8  -7  -2   16.70    5.50
   8  -7   2    8.10    6.50
  -8  -7  -2   16.20    6.20
  -8  -7  -2   10.30    4.30
   8  -7   2    6.20    5.00
   8  -7   2    5.70    5.80
  -8   7  -2    9.80    4.10
   8   7   2    8.30    5.20
   8   7   2   13.80    3.80
  -8   7  -2    9.60    5.10
  -8   7  -2   10.50    4.40
  -8   7  -2   13.00    6.20
  -9  -7  -2   11.50    5.40
   9  -7   2   16.00    7.50
   9  -7   2   19.80    8.30
   9  -7   2   14.40    7.70
  -9  -7  -2   11.30    5.60
  -9  -7  -2    8.10    4.10
   9  -7   2    7.60    5.20
  -9   7  -2   16.30    5.50
  -9   7  -2   12.80    5.10
  -9   7  -2    7.60    4.00
   9   7   2   19.60    5.50
 -10  -7  -2   -5.10    2.80
  10  -7   2   -0.60    5.80
 -10  -7  -2   -2.50    2.50
  10   7   2   -2.60    3.30
 -10   7  -2   -3.50    2.80
  -8  -8   2   11.30    4.40
   8  -8  -2   20.30    8.80
   8  -8  -2   21.10    9.60
  -8  -8   2   10.10    6.30
  -8  -8   2   18.00    6.30
  -8  -8   2   16.90    4.90
   8  -8  -2   13.60    7.10
  -8  -8   2    9.40    4.70
   8   8  -2    7.30    6.20
  -8   8   2    7.70    4.30
  -8   8   2    4.30    5.30
  -7  -8   2   12.50    6.00
   7  -8  -2    7.60    4.80
   7  -8  -2   13.50    5.90
  -7  -8   2    3.00    3.50
  -7  -8   2    5.80    4.00
   7  -8  -2   12.10    6.20
  -7  -8   2   13.20    5.70
   7  -8  -2   10.10    6.20
  -7  -8   2    9.00    4.00
   7  -8  -2   16.10    5.60
  -7  -8   2    6.60    2.10
  -7   8   2    7.00    4.50
   7   8  -2   -2.90    5.10
  -7   8   2   12.50    4.30
  -7   8   2   11.50    4.30
  -6  -8   2   14.60    5.20
   6  -8  -2    9.10    6.70
  -6  -8   2   28.00    7.60
   6  -8  -2   22.10    8.20
  -6  -8   2   11.00    5.90
  -6  -8   2   10.40    3.00
   6  -8  -2   18.10    7.10
  -6  -8   2   15.90    5.00
   6  -8  -2   24.50    8.20
  -6  -8   2   15.10    5.20
   6  -8  -2   20.80    7.80
  -6   8   2   19.70    4.90
   6   8  -2   12.60    5.00
  -6   8   2   21.20    5.90
  -6   8   2   17.30    6.00
  -5  -8   2   27.70    8.00
   5  -8  -2   30.60    7.10
  -5  -8   2   30.30    7.00
   5  -8  -2   34.70    9.80
   5  -8  -2   42.80   10.50
  -5  -8   2   23.20    6.40
  -5  -8   2   33.60    7.80
   5  -8  -2   26.10    8.20
   5  -8  -2   32.10    9.50
  -5  -8   2   22.00    4.80
  -5  -8   2   28.50    7.10
  -5   8   2   31.50    5.90
  -5   8   2   40.10    8.40
   5   8  -2   20.30    5.80
   4  -8  -2   22.40    6.30
   4  -8  -2   14.60    7.00
   4  -8  -2    6.70    4.80
  -4  -8   2   15.10    5.80
   4  -8  -2    9.50    5.90
  -4  -8   2    6.20    4.80
  -4  -8   2   10.10    3.70
  -4  -8   2   10.10    4.40
  -4  -8   2   10.50    4.40
  -4  -8   2   10.60    4.30
  -4   8   2   20.60    6.00
  -4   8   2   10.80    4.50
  -4   8   2   12.80    3.70
   4   8  -2   12.60    4.30
   3  -8  -2   34.50    9.00
  -3  -8   2   35.00    6.90
   3  -8  -2   49.80   10.90
   3  -8  -2   41.10    9.60
   3  -8  -2   45.90   11.50
  -3  -8   2   48.30   10.00
  -3  -8   2   27.70    7.20
  -3  -8   2   34.00    7.20
  -3  -8   2   43.30    8.20
   3  -8  -2   36.00    7.80
  -3  -8   2   25.10    7.60
   3   8  -2   34.20    7.10
  -3   8   2   41.70    6.00
  -3   8   2   30.60    7.10
  -3   8   2   33.10    7.70
  -2  -8   2   35.70    8.10
   2  -8  -2   32.40    8.70
  -2  -8   2   33.40    8.30
   2  -8  -2   37.00    7.70
  -2  -8   2   32.60    7.00
   2  -8  -2   32.90    9.30
  -2  -8   2   38.20    7.50
  -2  -8   2   32.90    8.80
   2  -8  -2   45.10   11.10
   2  -8  -2   35.20    9.80
   2  -8  -2   32.80    7.30
   2   8  -2   37.30    7.00
  -2   8   2   33.10    5.30
  -2   8   2   27.60    6.70
   1  -8  -2    4.30    3.70
  -1  -8   2   10.40    4.60
  -1  -8   2   12.20    5.80
   1  -8  -2   12.20    4.60
   1  -8  -2    3.70    3.80
   1  -8  -2   14.40    5.30
  -1  -8   2    6.80    4.10
  -1  -8   2    9.60    5.30
   1  -8  -2   17.80    6.50
   1  -8  -2   12.40    6.10
  -1   8   2   11.00    2.80
  -1   8   2    8.50    4.50
   1   8  -2    6.60    3.30
  -1   8   2   13.00    2.70
   0  -8  -2   -1.30    2.60
   0  -8  -2   -0.60    2.50
   0  -8  -2    2.70    3.80
   0  -8  -2    2.60    2.20
   0  -8   2    0.40    3.90
   0  -8   2    3.70    3.70
   0  -8   2    1.40    3.70
   0  -8   2    2.10    3.40
   0  -8   2    4.40    3.80
   0  -8  -2    3.70    4.00
   0  -8  -2    3.70    3.90
   0  -8   2    1.50    3.40
   0   8   2    0.60    3.20
   0   8   2   -1.20    1.30
   0   8  -2    3.40    3.10
   1  -8   2   24.40    5.80
   1  -8   2   16.00    6.60
  -1  -8  -2   21.90    7.50
  -1  -8  -2   21.60    7.40
  -1  -8  -2   31.90    7.00
   1  -8   2   17.70    6.80
  -1  -8  -2   21.80    7.80
   1  -8   2   26.20    7.90
  -1  -8  -2   20.30    7.00
  -1  -8  -2   28.60    6.10
   1  -8   2   25.10    8.70
   1   8   2   25.60    3.40
  -1   8  -2   21.00    5.50
   1   8   2   24.30    5.90
  -2  -8  -2   31.10    9.10
  -2  -8  -2   29.00    7.60
   2  -8   2   31.70    8.60
   2  -8   2   26.20    6.30
  -2  -8  -2   34.50    8.30
  -2  -8  -2   25.40    5.40
  -2  -8  -2   32.40    8.40
   2  -8   2   23.80    7.80
   2  -8   2   33.10    8.40
  -2  -8  -2   17.50    5.70
   2  -8   2   30.10    7.70
   2   8   2   25.60    6.00
  -2   8  -2   22.80    5.70
   2   8   2   21.20    3.30
   3  -8   2    2.50    4.00
  -3  -8  -2   -2.70    1.70
   3  -8   2   -2.30    3.00
  -3  -8  -2    4.20    4.50
  -3  -8  -2    4.90    4.40
  -3  -8  -2   -1.70    2.50
   3  -8   2    1.40    4.20
  -3  -8  -2   -3.20    3.90
   3  -8   2    1.30    3.30
   3  -8   2    0.00    2.80
  -3   8  -2   -0.70    2.20
  -3   8  -2    1.50    1.30
   3   8   2    1.40    2.40
   4  -8   2   15.80    6.60
  -4  -8  -2   13.70    6.60
   4  -8   2   20.10    7.00
  -4  -8  -2   19.40    6.20
  -4  -8  -2   21.80    6.90
   4  -8   2   22.80    7.30
   4  -8   2   20.70    7.10
  -4  -8  -2   15.70    3.30
  -4  -8  -2   11.50    4.80
  -4  -8  -2   27.30    7.70
  -4   8  -2   17.80    3.40
   4   8   2   12.60    2.90
   4   8   2   18.50    5.60
  -4   8  -2   17.10    5.20
  -5  -8  -2   30.50    7.60
   5  -8   2   29.30    8.40
  -5  -8  -2   20.00    5.80
  -5  -8  -2   27.60    7.30
  -5  -8  -2   27.50    3.80
   5  -8   2   32.10    9.80
  -5  -8  -2   29.00    7.60
   5  -8   2   27.60    8.20
  -5  -8  -2   32.50    9.70
   5   8   2   14.80    5.20
  -5   8  -2   24.20    4.60
   5   8   2   21.70    3.90
  -5   8  -2   29.80    6.70
  -5   8  -2   36.90    9.80
   6  -8   2    7.50    5.70
  -6  -8  -2   15.70    5.60
  -6  -8  -2    9.00    4.50
   6  -8   2   10.50    5.50
   6  -8   2   15.30    6.30
  -6  -8  -2   12.20    6.80
   6  -8   2   14.60    6.80
  -6  -8  -2    5.90    4.40
  -6   8  -2    2.20    2.90
   6   8   2    8.20    2.80
   6   8   2    7.60    4.40
  -6   8  -2   15.00    6.30
  -6   8  -2   14.70    5.70
  -7  -8  -2    3.80    4.70
  -7  -8  -2    3.10    2.80
  -7  -8  -2   14.10    5.60
   7  -8   2   17.30    7.20
   7  -8   2   -1.90    3.60
  -7  -8  -2   -2.80    4.80
   7  -8   2   12.60    7.10
   7   8   2    5.90    2.60
  -7   8  -2   -2.00    2.60
  -7   8  -2    2.40    2.60
  -7   8  -2   14.50    7.00
   7   8   2   -0.80    4.10
  -8  -8  -2   -3.70    3.40
   8  -8   2    3.80    4.10
  -8  -8  -2    4.70    5.70
  -8  -8  -2    1.50    3.90
   8  -8   2    1.70    4.40
  -8  -8  -2    1.00    3.40
   8   8   2    0.40    3.20
  -8   8  -2   -2.60    3.30
  -8   8  -2   13.90    7.20
  -8   8  -2   -1.10    3.00
  -5  -9   2   26.00    7.00
   5  -9  -2   39.70    9.70
   5  -9  -2   34.10    9.60
  -5  -9   2   27.70    5.30
  -5  -9   2   32.80    7.80
   5  -9  -2   28.90    7.70
  -5  -9   2   24.30    6.80
   5  -9  -2   19.10    7.20
  -5  -9   2   22.60    7.80
  -5  -9   2   45.30    9.60
   5   9  -2   15.20    6.10
  -5   9   2   14.00    4.40
   4  -9  -2   45.20   10.50
   4  -9  -2   10.20    5.80
  -4  -9   2   25.60    8.60
  -4  -9   2   15.50    5.40
  -4  -9   2   27.00    7.40
  -4  -9   2   31.80    8.00
  -4  -9   2   18.90    6.60
   4  -9  -2   26.70    8.20
  -4  -9   2   23.70    7.00
   4  -9  -2   42.20   10.80
  -4   9   2   17.40    7.80
   4   9  -2   19.50    6.40
  -4   9   2   24.80    5.00
  -3  -9   2   40.90    8.70
  -3  -9   2   32.10    8.80
  -3  -9   2   33.60    8.30
   3  -9  -2   36.80   10.20
   3  -9  -2   40.80   12.40
   3  -9  -2   27.70    7.90
  -3  -9   2   27.80    6.90
   3  -9  -2   43.80   10.90
  -3  -9   2   31.30    6.70
   3  -9  -2   28.20   10.20
  -3  -9   2   47.30   10.60
  -3   9   2   30.20    7.80
   3   9  -2   37.40    9.80
  -3   9   2   28.30    5.10
  -2  -9   2    7.70    4.10
   2  -9  -2    4.40    4.50
   2  -9  -2    8.30    5.00
  -2  -9   2   14.80    6.60
  -2  -9   2    9.30    3.90
   2  -9  -2    4.30    3.90
   2  -9  -2    7.40    6.30
   2  -9  -2   12.90    5.90
  -2  -9   2    7.40    5.10
  -2  -9   2    3.20    3.30
  -2   9   2    6.90    2.30
   2   9  -2    5.10    4.10
  -2   9   2    6.90    4.10
  -2   9   2    4.00    2.20
   1  -9  -2    6.80    5.00
  -1  -9   2    9.90    4.60
   1  -9  -2    4.70    4.80
   1  -9  -2    0.00    3.70
  -1  -9   2   -1.80    3.30
   1  -9  -2    1.10    4.60
   1  -9  -2    4.70    3.90
  -1  -9   2    1.20    4.20
  -1  -9   2    4.60    3.10
  -1  -9   2    5.40    2.90
  -1  -9   2    4.00    5.80
   1  -9  -2    6.70    5.90
  -1   9   2    0.30    2.40
  -1   9   2   -1.90    1.10
   1   9  -2   -4.10    2.90
  -1   9   2   -4.00    2.20
   0  -9   2   11.90    5.80
   0  -9  -2    4.60    3.90
   0  -9   2    6.60    4.70
   0  -9   2   13.50    6.00
   0  -9   2   13.50    5.70
   0  -9  -2    5.70    4.10
   0  -9  -2   16.70    6.20
   0  -9  -2    9.40    4.70
   0  -9   2    9.50    4.50
   0  -9  -2    3.10    4.40
   0  -9   2    4.90    5.70
   0  -9  -2    8.00    5.90
   0   9   2    3.40    1.60
   0   9  -2    4.90    3.70
   0   9   2    4.10    1.80
   0   9   2    7.70    3.80
  -1  -9  -2    8.20    5.00
  -1  -9  -2   11.40    3.80
  -1  -9  -2    9.70    6.20
   1  -9   2   10.60    5.20
  -1  -9  -2   10.50    5.90
  -1  -9  -2    9.50    4.60
   1  -9   2   14.40    5.90
   1  -9   2   13.10    6.70
  -1  -9  -2   15.90    6.50
   1  -9   2   13.50    7.20
   1  -9   2    5.40    4.80
  -1   9  -2    0.80    3.80
   1   9   2    9.60    5.10
   1   9   2    4.80    2.10
   1   9   2    9.60    1.90
  -2  -9  -2    2.40    4.10
   2  -9   2    1.60    4.80
  -2  -9  -2    1.20    5.10
  -2  -9  -2   -4.10    3.60
   2  -9   2    7.90    5.50
   2  -9   2    5.00    5.80
  -2  -9  -2    2.70    5.70
   2  -9   2    8.40    4.60
   2  -9   2   12.50    5.70
  -2  -9  -2    9.60    5.90
   2   9   2    3.80    1.20
   2   9   2    2.40    3.80
   2   9   2    1.00    0.90
   3  -9   2   13.30    8.30
  -3  -9  -2   11.50    3.90
   3  -9   2   13.80    6.30
   3  -9   2   16.60    6.40
  -3  -9  -2    5.80    7.10
  -3  -9  -2   20.90    6.80
  -3  -9  -2   23.10    7.00
  -3  -9  -2   18.20    6.30
   3  -9   2   32.90    9.40
  -3  -9  -2   17.20    6.50
   3  -9   2   18.00    7.00
  -3   9  -2   14.40    5.20
   3   9   2   13.90    5.40
  -4  -9  -2   27.90    7.30
   4  -9   2   29.00    9.20
  -4  -9  -2   24.30    8.80
  -4  -9  -2   37.40    9.40
   4  -9   2   40.60    9.40
  -4  -9  -2   10.10    7.70
   4  -9   2   23.80    8.20
  -4  -9  -2   14.40    3.70
  -4   9  -2   14.60    2.80
  -4   9  -2   12.20    6.10
   4   9   2   17.70    2.30
  15   0  -3    1.50    3.40
 -15   0   3    4.60    3.10
 -15   0   3    1.10    4.50
 -15   0   3    8.00    3.80
  15   0  -3   -0.80    3.10
 -14   0   3   25.80    6.00
  14   0  -3   18.50    4.70
 -14   0   3   11.80    5.20
 -14   0   3   14.40    5.00
  14   0  -3   16.30    5.30
 -14   0   3   23.10    6.00
 -13   0   3   39.20    8.10
  13   0  -3   37.40    6.50
 -13   0   3   37.50    7.50
 -13   0   3   33.80    6.90
 -13   0   3   41.90    6.80
  12   0  -3    1.90    2.40
  12   0  -3    2.00    2.50
 -12   0   3    3.60    3.90
 -12   0   3    7.90    3.10
 -12   0   3    2.10    3.00
 -12   0   3    2.40    3.00
 -11   0   3  101.19   11.00
  11   0  -3   99.69   10.20
 -11   0   3   94.69   11.20
 -11   0   3   87.99    9.80
 -11   0   3   81.09   10.00
 -10   0   3    5.80    3.50
 -10   0   3    2.50    2.70
 -10   0   3    1.70    2.40
  10   0  -3    8.10    3.10
  10   0  -3    3.20    2.50
 -10   0   3    5.40    3.00
  -9   0   3   43.40    7.30
  -9   0   3   47.10    6.20
  -9   0   3   42.10    6.90
  -9   0   3   48.50    5.80
   9   0  -3   52.29    6.40
   8   0  -3  238.08   18.20
  -8   0   3  193.58   17.70
  -8   0   3  234.28   17.60
  -8   0   3  204.48   18.80
  -8   0   3  220.88   18.30
  -7   0   3  139.49   13.10
   7   0  -3  159.78   12.70
  -7   0   3  119.19   12.20
  -7   0   3  150.58   12.00
  -6   0   3   10.30    2.50
  -6   0   3    9.10    2.70
  -6   0   3   10.10    2.80
  -6   0   3   11.40    3.20
   6   0  -3    7.10    2.40
   6   0  -3   11.70    3.00
  -6   0   3    8.30    3.00
  -5   0   3  123.09    9.60
   5   0  -3  129.49   10.40
  -5   0   3  111.89    9.90
  -5   0   3  122.99   11.10
  -5   0   3  106.29    9.70
  -5   0   3  114.69   10.10
   5   0  -3  121.99    9.80
  -4   0   3 2253.37  167.78
   4   0  -3 2322.87  167.88
  -4   0   3 2755.22  223.58
   3   0  -3 1123.49   73.39
  -3   0   3 1006.60   72.89
   3   0  -3 1014.90   72.89
  -2   0   3  644.64   43.40
   2   0  -3  632.64   42.70
   2   0  -3  670.73   43.30
  -2   0   3  565.94   43.00
  -2   0   3  560.94   43.00
   1   0  -3    1.90    0.70
  -1   0   3    1.90    0.80
  -1   0   3    0.70    0.60
   1   0  -3    2.50    0.90
   0   0  -3 4214.38  354.56
   0   0   3 4431.56  358.36
   1   0   3 9101.39  682.93
  -1   0  -3 8586.84  676.93
  -2   0  -3  383.26   27.10
   2   0   3  412.86   27.20
  -2   0  -3  328.97   26.50
   3   0   3   89.79    8.40
   3   0   3  103.49    8.40
  -3   0  -3   91.59    8.20
  -3   0  -3   86.39    8.30
  -3   0  -3  100.09    8.20
   4   0   3    1.40    1.30
   4   0   3    5.70    2.10
  -4   0  -3    2.50    1.80
  -4   0  -3    5.60    2.00
   4   0   3    3.00    1.80
   4   0   3    4.40    2.00
  -4   0  -3    4.10    2.10
  -5   0  -3  137.89   11.80
   5   0   3  120.09   11.60
   5   0   3  137.59   11.20
  -5   0  -3  126.09   11.30
  -6   0  -3  370.86   27.80
  -6   0  -3  354.46   27.90
   6   0   3  360.36   28.20
   6   0   3  352.96   27.10
   7   0   3  104.69   11.40
  -7   0  -3  122.89   11.50
  -7   0  -3  112.99   10.90
   7   0   3  108.69   10.30
  -8   0  -3   45.40    6.20
  -8   0  -3   39.70    6.30
  -8   0  -3   37.20    6.50
   8   0   3   41.10    5.70
   8   0   3   50.99    8.00
   8   0   3   56.19    6.10
   9   0   3   25.40    4.60
  -9   0  -3   23.50    5.10
   9   0   3   18.60    5.10
   9   0   3   25.20    5.30
   9   0   3   27.00    4.90
  -9   0  -3   17.70    4.80
  -9   0  -3   15.20    4.70
  10   0   3  168.28   17.50
 -10   0  -3  161.08   16.80
  10   0   3  193.38   15.50
 -10   0  -3  176.08   16.20
  10   0   3  157.68   15.20
 -11   0  -3    5.80    3.00
 -11   0  -3    6.60    3.60
  11   0   3    9.60    3.50
  11   0   3    9.50    3.20
  11   0   3   14.70    5.00
  11   0   3    6.30    3.30
 -11   0  -3   10.70    4.40
 -12   0  -3   39.20    6.70
  12   0   3   45.40    6.50
  12   0   3   38.00    6.60
 -12   0  -3   42.00    8.50
 -12   0  -3   38.10    7.80
  12   0   3   56.89   10.50
  13   0   3    6.00    5.80
 -13   0  -3   14.80    5.30
  13   0   3   17.40    5.60
 -13   0  -3    7.60    3.60
  13   0   3   17.00    4.70
 -13   0  -3    6.50    4.80
 -13   0  -3   14.80    6.20
  14   0   3   35.60    9.10
  14   0   3   23.00    5.50
  14   0   3   31.20    6.00
  14   0   3   35.90    6.70
  14   0   3   34.70    8.10
 -14   0  -3   34.10    8.30
 -14   0  -3   48.10    9.30
 -15  -1   3    0.60    3.70
  15  -1  -3   -5.90    3.90
 -15  -1   3    5.30    3.70
 -15  -1   3    7.00    2.90
  15  -1  -3    2.50    4.00
 -15  -1   3    0.90    3.90
 -15  -1   3    6.60    3.50
 -15   1   3    5.90    3.40
 -15   1   3    4.90    3.60
  15   1  -3   -3.30    1.80
 -15   1   3    2.80    4.40
 -15   1   3   -0.80    4.80
 -14  -1   3    0.80    2.80
  14  -1  -3   -6.90    2.40
  14  -1  -3   -8.40    3.30
 -14  -1   3   -2.50    3.50
 -14  -1   3    7.00    3.60
 -14  -1   3   -0.70    2.00
 -14  -1   3   -3.10    3.00
  14   1  -3   -1.90    1.60
 -14   1   3    2.00    2.60
 -14   1   3    1.30    2.60
  14   1  -3   -2.60    1.70
 -14   1   3   -0.70    3.00
 -14   1   3    6.60    3.80
 -13  -1   3    5.10    3.20
 -13  -1   3    3.90    3.00
 -13  -1   3   11.60    4.80
 -13  -1   3    8.90    4.90
  13  -1  -3    1.90    2.80
 -13   1   3   17.00    5.30
 -13   1   3    9.60    3.40
 -13   1   3    8.80    3.70
  13   1  -3    7.60    3.10
 -12  -1   3   29.00    8.40
 -12  -1   3   39.70    5.80
  12  -1  -3   40.40    7.20
 -12  -1   3   38.60    6.90
 -12  -1   3   33.20    6.10
 -12   1   3   41.70    7.70
 -12   1   3   46.30    8.70
  12   1  -3   35.90    4.40
 -12   1   3   39.30    7.60
 -12   1   3   35.80    7.60
  12   1  -3   34.20    5.70
 -11  -1   3   86.19   10.60
 -11  -1   3   93.99   10.30
 -11  -1   3   93.19    9.00
  11  -1  -3   93.59   11.80
 -11  -1   3   77.29    8.90
  11   1  -3   89.29    9.10
 -11   1   3  100.59   11.60
 -11   1   3   83.19   10.40
 -11   1   3   74.79   10.50
  11   1  -3   97.99    7.80
 -11   1   3   71.09   10.40
 -10  -1   3   -1.30    1.40
  10  -1  -3   -1.10    2.00
  10  -1  -3    0.70    1.30
 -10  -1   3   -1.40    1.90
  10  -1  -3    0.20    2.60
 -10  -1   3   -2.10    1.50
  10  -1  -3    1.10    1.30
 -10  -1   3   -1.80    2.20
 -10   1   3   -1.10    2.30
 -10   1   3   -1.40    2.30
 -10   1   3   -0.20    1.80
  10   1  -3    0.10    1.40
 -10   1   3    0.80    2.60
  10   1  -3    1.90    1.20
   9  -1  -3  113.09   10.70
  -9  -1   3   75.29    8.50
   9  -1  -3   81.29    9.40
  -9  -1   3   90.19   10.00
  -9  -1   3  100.79    8.40
  -9  -1   3   84.19    9.20
  -9   1   3   81.19    9.80
   9   1  -3   91.09    8.70
   9   1  -3   97.49    7.50
  -9   1   3   93.79    9.90
  -9   1   3   88.79   10.10
  -9   1   3   79.29   10.40
  -8  -1   3  748.53   53.49
  -8  -1   3  730.03   52.39
   8  -1  -3  745.23   53.09
   8  -1  -3  715.33   54.39
  -8  -1   3  645.34   51.39
   8   1  -3  800.72   50.49
  -8   1   3  704.43   52.99
  -8   1   3  681.03   53.19
  -8   1   3  698.23   53.89
   8   1  -3  736.83   51.99
   7  -1  -3  223.58   18.30
   7  -1  -3  230.48   18.30
  -7  -1   3  212.98   17.40
  -7  -1   3  200.88   16.60
   7  -1  -3  210.68   17.30
  -7  -1   3  209.58   18.20
  -7   1   3  221.88   18.20
  -7   1   3  231.98   19.10
   7   1  -3  244.38   15.70
  -7   1   3  194.78   18.00
  -7   1   3  191.48   18.10
   7   1  -3  231.38   17.20
  -6  -1   3  364.76   30.60
  -6  -1   3  386.36   29.20
   6  -1  -3  429.16   31.00
  -6  -1   3  386.76   29.00
   6  -1  -3  383.36   30.70
  -6  -1   3  424.76   30.20
   6   1  -3  452.75   30.10
  -6   1   3  408.46   31.10
  -6   1   3  404.96   30.90
  -6   1   3  421.06   31.30
  -6   1   3  447.56   31.80
  -5  -1   3  919.11   60.39
  -5  -1   3  829.02   60.89
  -5  -1   3  820.62   59.29
   5  -1  -3  872.21   61.09
  -5   1   3  893.11   61.69
  -5   1   3  864.61   61.09
  -5   1   3  814.22   62.29
   5   1  -3  809.52   58.79
  -5   1   3  830.22   61.39
  -5   1   3  783.32   61.39
   5   1  -3  948.31   58.69
  -4  -1   3  393.36   30.40
   4  -1  -3  406.56   31.00
  -4  -1   3  461.65   30.20
   4  -1  -3  432.46   30.80
  -4   1   3  380.56   30.90
  -4   1   3  433.96   31.00
  -4   1   3  410.26   30.80
   3  -1  -3  989.30   67.39
   3  -1  -3  962.90   67.59
   3  -1  -3  986.20   67.79
   3  -1  -3  949.21   67.19
  -3   1   3  995.70   67.49
  -3   1   3  888.71   67.39
  -3   1   3  918.71   67.59
   2  -1  -3  311.47   25.20
  -2  -1   3  336.77   24.10
   2  -1  -3  339.77   25.00
   2  -1  -3  331.07   25.30
   2  -1  -3  360.96   25.60
  -2   1   3  385.46   25.80
  -2   1   3  364.26   25.80
   2   1  -3  350.46   24.10
  -2   1   3  316.17   25.40
  -2   1   3  340.07   25.10
   1  -1  -3 2800.62  191.48
  -1   1   3 2616.84  190.68
   0  -1  -3  885.51   65.29
   0   1   3  951.50   65.29
   0   1   3  972.20   65.99
   1  -1   3  980.50   69.39
  -1  -1  -3  991.80   69.69
   1   1   3  984.50   70.09
   1   1   3 1003.10   70.09
   1   1   3 1029.10   69.79
   2  -1   3  278.87   20.60
  -2  -1  -3  262.37   20.60
  -2  -1  -3  294.27   20.60
  -2   1  -3  277.67   20.80
   2   1   3  284.77   20.90
   2   1   3  256.57   20.70
   2   1   3  276.57   20.80
   2   1   3  299.07   20.60
  -2   1  -3  280.27   21.00
  -3  -1  -3  696.73   44.30
  -3  -1  -3  613.04   44.40
   3  -1   3  585.54   44.50
   3  -1   3  553.34   44.20
  -3   1  -3  660.33   44.50
   3   1   3  622.44   44.20
   3   1   3  591.44   44.40
   3   1   3  643.44   44.30
  -3   1  -3  584.84   44.30
  -3   1  -3  643.04   44.90
  -4  -1  -3  389.46   30.00
   4  -1   3  392.96   28.30
   4  -1   3  368.26   28.10
  -4   1  -3  372.56   29.10
   4   1   3  382.36   27.60
   4   1   3  376.26   26.90
  -4   1  -3  369.16   27.90
   4   1   3  340.27   27.40
  -4   1  -3  361.46   28.30
   4   1   3  402.96   28.30
  -5  -1  -3  232.58   16.90
   5  -1   3  207.38   17.20
   5  -1   3  213.28   17.50
  -5  -1  -3  227.08   17.30
  -5   1  -3  202.98   16.90
   5   1   3  204.48   17.20
   5   1   3  204.48   17.40
  -5   1  -3  191.38   17.40
  -5   1  -3  216.68   17.40
   5   1   3  190.88   16.30
   5   1   3  228.68   16.70
  -6  -1  -3   23.80    4.20
   6  -1   3   17.90    4.10
  -6  -1  -3   15.60    3.50
   6  -1   3   15.60    3.90
  -6  -1  -3   11.20    2.70
  -6   1  -3   15.10    4.00
  -6   1  -3   17.70    3.70
   6   1   3   20.10    3.10
   6   1   3   14.00    3.70
   6   1   3   16.40    2.70
  -6   1  -3   15.00    3.80
  -7  -1  -3   99.89    9.00
  -7  -1  -3   90.79    8.80
   7  -1   3   80.69    9.10
  -7  -1  -3   85.79    9.00
   7  -1   3   77.39    8.70
  -7   1  -3   85.59    9.40
   7   1   3   67.69    7.30
   7   1   3   93.09    8.40
  -7   1  -3   82.39    8.70
   7   1   3   69.69    8.80
   7   1   3   84.49    8.10
  -7   1  -3   77.99    9.00
   8  -1   3    9.30    3.50
   8  -1   3   10.40    3.50
  -8  -1  -3    8.60    3.40
  -8  -1  -3   17.00    3.90
  -8  -1  -3   10.40    3.60
   8  -1   3   20.50    5.30
  -8   1  -3   10.70    3.60
   8   1   3   12.70    3.20
   8   1   3   13.70    3.20
  -8   1  -3    8.40    3.50
   8   1   3    9.60    2.40
   8   1   3    8.70    3.30
  -8   1  -3   10.00    3.20
   9  -1   3   61.09    9.00
  -9  -1  -3   93.19    9.50
  -9  -1  -3   79.29    9.10
   9  -1   3   72.29    8.80
  -9  -1  -3   72.79    9.40
  -9   1  -3   82.89    9.90
   9   1   3   96.09    8.80
   9   1   3   66.99    7.50
   9   1   3   78.39    8.10
  -9   1  -3   66.19    9.10
   9   1   3   82.89   10.30
 -10  -1  -3   72.89    9.80
  10  -1   3   73.29    9.80
  10  -1   3   77.69    9.30
 -10  -1  -3   69.69    9.10
 -10   1  -3   66.39    9.20
  10   1   3   85.89    8.80
 -10   1  -3   75.09    9.40
  10   1   3   75.29    7.90
 -10   1  -3   85.29   10.00
  10   1   3   69.99    8.10
  10   1   3   78.79   10.60
  11  -1   3  139.69   15.30
 -11  -1  -3  119.99   13.10
 -11  -1  -3  151.88   14.40
  11  -1   3  146.79   14.10
 -11  -1  -3  132.49   16.40
 -11   1  -3  135.59   14.50
  11   1   3  129.69   11.70
 -11   1  -3  120.19   13.90
 -11   1  -3  118.79   13.30
  11   1   3  125.99   14.40
  11   1   3  119.19   11.90
 -12  -1  -3   65.79    9.10
 -12  -1  -3   56.79    8.10
 -12  -1  -3   80.59    9.80
 -12  -1  -3   57.69    9.70
  12  -1   3   50.09   10.00
  12  -1   3   55.09    8.90
  12   1   3   64.89   11.20
 -12   1  -3   65.59    9.20
 -12   1  -3   41.50    8.40
  12   1   3   57.59    7.10
 -12   1  -3   61.29   10.50
  12   1   3   62.89   10.00
  13  -1   3   13.50    4.80
  13  -1   3   20.10    5.70
 -13  -1  -3   15.10    5.00
  13  -1   3    2.30    3.60
 -13  -1  -3    9.50    4.80
 -13  -1  -3    9.70    4.60
 -13  -1  -3   18.40    6.00
  13  -1   3   18.50    7.70
  13   1   3    8.10    3.20
  13   1   3   11.90    6.10
  13   1   3   14.20    4.60
 -13   1  -3   17.10    5.80
  13   1   3    6.90    2.70
 -13   1  -3   14.00    5.20
 -13   1  -3   14.80    5.00
  13   1   3   11.80    3.40
  14  -1   3   19.20    8.30
  14  -1   3    8.50    4.90
  14  -1   3    9.90    4.70
 -14  -1  -3    5.30    4.00
 -14  -1  -3   12.60    4.60
  14  -1   3    7.30    4.00
 -14  -1  -3    7.50    4.90
 -14  -1  -3   17.80    5.50
 -14   1  -3   11.40    5.10
 -14   1  -3   12.30    4.80
  14   1   3   14.90    4.90
  14   1   3   11.20    5.20
  14   1   3    6.20    2.90
 -14   1  -3   15.10    5.10
  15  -2  -3    4.10    5.20
 -15  -2   3    7.70    3.70
  15  -2  -3    4.30    6.20
 -15  -2   3   14.20    5.70
 -15  -2   3    4.00    3.00
 -15  -2   3   -1.80    3.70
 -15  -2   3    9.30    2.80
 -15   2   3    6.70    4.60
 -15   2   3   13.40    6.30
 -15   2   3   14.10    4.00
 -15   2   3   17.20    5.80
 -14  -2   3   13.10    3.40
 -14  -2   3    7.20    3.10
 -14  -2   3   11.10    4.40
  14  -2  -3   18.70    6.60
  14  -2  -3   19.40    6.10
 -14  -2   3   12.50    4.90
  14   2  -3    6.80    2.40
 -14   2   3   18.40    6.10
 -14   2   3    8.30    3.90
 -14   2   3   15.90    5.50
 -13  -2   3   30.50    6.00
  13  -2  -3   47.00    9.20
  13  -2  -3   35.20    5.30
 -13  -2   3   36.20    6.50
 -13  -2   3   41.00    7.80
  13  -2  -3   27.90    6.80
 -13  -2   3   35.50    5.40
 -13  -2   3   41.10    6.20
 -13   2   3   32.10    7.60
  13   2  -3   25.10    3.80
 -13   2   3   28.20    7.00
 -13   2   3   37.50    7.80
 -13   2   3   25.70    6.50
 -12  -2   3    0.70    2.30
 -12  -2   3   -1.60    1.20
 -12  -2   3    1.50    2.20
  12  -2  -3   -3.70    2.80
  12  -2  -3    0.60    2.10
 -12  -2   3   -1.70    2.00
 -12  -2   3    5.00    3.70
 -12   2   3    5.90    3.20
 -12   2   3    2.80    3.30
 -12   2   3    3.30    3.30
  12   2  -3   -0.20    1.10
 -12   2   3    0.90    4.00
 -11  -2   3   66.89    7.80
  11  -2  -3   67.89    7.90
 -11  -2   3   57.49    7.60
  11  -2  -3   74.59    9.20
 -11  -2   3   55.19    6.80
 -11  -2   3   55.09    9.00
 -11   2   3   62.09   10.20
 -11   2   3   53.99    8.50
  11   2  -3   64.19    5.60
 -11   2   3   56.49    8.80
 -11   2   3   59.49    9.90
  10  -2  -3   35.50    7.40
 -10  -2   3   34.20    6.20
 -10  -2   3   31.30    5.30
  10  -2  -3   32.40    6.10
 -10  -2   3   26.30    5.00
  10  -2  -3   29.40    5.90
 -10   2   3   25.90    6.60
 -10   2   3   30.70    6.60
  10   2  -3   27.00    3.10
 -10   2   3   25.30    6.20
 -10   2   3   20.90    6.00
   9  -2  -3  112.39   12.10
  -9  -2   3  124.09   10.80
   9  -2  -3  134.59   13.10
  -9  -2   3  106.29    9.80
  -9  -2   3  113.09   11.70
  -9  -2   3  111.29   10.60
   9  -2  -3  106.69   11.30
  -9   2   3  111.59   12.50
  -9   2   3  116.29   12.20
  -9   2   3  109.99   12.50
   9   2  -3  114.59    8.80
  -9   2   3  122.29   13.20
  -8  -2   3    2.70    1.90
  -8  -2   3    2.90    1.30
   8  -2  -3    7.00    3.40
   8  -2  -3    2.40    2.40
   8  -2  -3    4.10    2.80
  -8  -2   3    3.30    2.40
  -8  -2   3    5.60    2.20
   8  -2  -3    3.40    2.70
  -8   2   3    7.50    3.40
  -8   2   3    2.60    2.60
   8   2  -3    3.90    0.80
  -8   2   3    0.40    1.70
  -8   2   3    2.40    2.90
   7  -2  -3   78.29    9.20
   7  -2  -3   77.89    9.00
   7  -2  -3   80.59    9.00
  -7  -2   3   81.59    6.60
  -7  -2   3   80.69    7.60
  -7  -2   3   84.39    8.50
  -7  -2   3   85.89    7.70
  -7   2   3   92.09    9.60
  -7   2   3   73.29    9.00
  -7   2   3   88.99    9.70
  -7   2   3   70.69    9.20
   6  -2  -3   69.69    8.30
   6  -2  -3   70.89    7.90
  -6  -2   3   72.39    6.70
  -6  -2   3   73.59    5.60
  -6  -2   3   67.99    6.70
  -6  -2   3   70.59    8.30
   6  -2  -3   66.89    8.00
  -6   2   3   79.39    8.30
  -6   2   3   71.49    8.50
  -6   2   3   67.59    8.40
  -6   2   3   81.89    8.50
   5  -2  -3    4.20    2.50
  -5  -2   3    1.40    1.20
   5  -2  -3    1.50    2.30
   5  -2  -3    2.40    2.40
  -5  -2   3    0.20    1.10
  -5  -2   3    2.40    0.50
   5  -2  -3    2.90    1.90
  -5  -2   3    4.20    1.80
  -5   2   3    2.80    2.40
  -5   2   3   -0.30    2.00
  -5   2   3    1.70    2.30
  -5   2   3    1.50    2.40
  -4  -2   3  119.69    9.30
   4  -2  -3  114.29   10.20
   4  -2  -3  116.49   11.10
   4  -2  -3  108.09   10.90
   4  -2  -3  110.49   10.50
  -4  -2   3  112.99    8.20
  -4  -2   3  124.69    8.10
   4  -2  -3  101.29   10.60
  -4  -2   3  103.99    9.30
  -4   2   3  100.69   10.50
  -4   2   3  102.89   10.80
  -3  -2   3   85.99    7.50
   3  -2  -3   95.99    9.50
   3  -2  -3   89.79    9.30
  -3  -2   3   96.59    7.70
   3  -2  -3   98.19    9.40
   3  -2  -3   96.69    9.30
   3  -2  -3   97.19    8.70
  -3  -2   3   94.49    7.20
  -3   2   3   89.39    8.70
  -3   2   3   93.29    9.30
  -3   2   3   77.89    8.30
  -3   2   3   89.69    9.30
  -2  -2   3  497.15   34.20
   2  -2  -3  480.15   35.90
   2  -2  -3  498.65   36.10
   2  -2  -3  473.55   35.90
   2  -2  -3  487.45   35.00
  -2  -2   3  469.75   34.00
   2  -2  -3  507.65   35.20
  -2   2   3  463.85   35.00
  -2   2   3  471.35   36.10
  -2   2   3  513.05   35.30
   2   2  -3  447.96   34.10
  -2   2   3  506.75   36.10
  -2   2   3  419.36   35.60
   2   2  -3  510.35   34.00
   1  -2  -3  503.55   38.80
  -1  -2   3  565.94   37.80
   1  -2  -3  531.55   38.90
   1  -2  -3  560.34   38.20
   1  -2  -3  561.54   37.80
   1  -2  -3  541.65   39.00
  -1  -2   3  528.45   36.60
   1   2  -3  528.25   37.80
  -1   2   3  575.44   38.10
  -1   2   3  490.35   38.60
  -1   2   3  491.15   37.90
  -1   2   3  511.15   39.00
   1   2  -3  464.55   36.90
   0  -2   3  351.26   24.10
   0  -2   3  322.67   22.90
   0  -2  -3  329.57   23.80
   0  -2  -3  311.37   23.70
   0  -2   3  334.57   24.00
   0  -2  -3  339.07   24.70
   0  -2  -3  313.77   24.40
   0  -2   3  317.27   22.60
   0   2   3  309.07   24.40
   0   2   3  333.57   23.40
   0   2   3  324.47   24.90
   0   2  -3  304.17   22.50
   0   2  -3  301.27   24.00
   0   2  -3  294.47   22.80
   0   2   3  302.87   23.60
  -1   2  -3 1675.83  119.69
   1   2   3 1747.93  118.89
  -2  -2  -3  577.84   40.90
  -2  -2  -3  508.45   40.90
  -2  -2  -3  658.33   41.90
   2  -2   3  657.43   42.40
   2  -2   3  571.04   40.60
   2  -2   3  561.64   41.60
   2   2   3  504.05   40.80
   2   2   3  600.04   39.90
   2   2   3  587.94   42.00
  -2   2  -3  516.45   41.70
  -2   2  -3  573.14   40.60
   2   2   3  552.64   40.80
   2   2   3  578.44   41.70
  -2   2  -3  542.65   41.90
   3  -2   3 1075.49   77.09
  -3  -2  -3 1027.40   76.19
   3  -2   3 1060.59   76.29
  -3  -2  -3 1158.28   77.89
  -3   2  -3 1010.90   77.39
  -3   2  -3 1136.69   76.39
   3   2   3 1074.29   74.79
   3   2   3 1006.30   76.69
   3   2   3 1222.88   76.69
   3   2   3 1072.09   77.09
   3   2   3 1086.69   76.39
   4  -2   3  349.17   26.70
  -4  -2  -3  351.96   25.90
   4  -2   3  358.16   26.10
  -4  -2  -3  322.47   25.70
   4   2   3  325.97   25.70
  -4   2  -3  337.37   27.10
   4   2   3  361.66   26.10
   4   2   3  343.17   26.30
   4   2   3  348.77   24.00
  -4   2  -3  318.77   26.40
  -5  -2  -3  414.16   30.90
   5  -2   3  420.46   31.30
  -5  -2  -3  430.16   30.90
   5  -2   3  445.26   31.90
   5   2   3  410.26   31.00
  -5   2  -3  384.96   31.30
   5   2   3  403.86   28.70
   5   2   3  384.66   30.40
  -5   2  -3  360.46   31.70
  -5   2  -3  450.15   31.50
   5   2   3  429.46   31.20
   6  -2   3   61.79    7.80
  -6  -2  -3   68.99    7.30
   6  -2   3   53.89    7.30
  -6  -2  -3   71.19    7.30
  -6   2  -3   75.19    7.90
   6   2   3   62.09    7.40
   6   2   3   62.39    5.10
  -6   2  -3   59.79    7.20
  -6   2  -3   55.49    7.60
   6   2   3   58.49    6.30
   6   2   3   59.89    6.90
   7  -2   3   84.29    9.80
   7  -2   3   89.69   10.00
  -7  -2  -3   99.69    9.70
  -7  -2  -3   94.29    9.30
   7   2   3   96.49    7.20
   7   2   3   82.79    8.40
   7   2   3   87.69    9.80
  -7   2  -3  103.09   10.30
   7   2   3   90.99    9.90
  -7   2  -3   76.29    9.30
  -7   2  -3   85.39   10.30
   8  -2   3    1.70    2.30
  -8  -2  -3    5.30    2.30
   8  -2   3    2.20    2.10
   8  -2   3    5.80    4.70
   8  -2   3   11.90    4.50
  -8  -2  -3    7.70    3.30
  -8  -2  -3    9.40    3.80
  -8  -2  -3    3.40    2.00
  -8   2  -3    5.70    3.20
  -8   2  -3    0.00    2.70
   8   2   3    4.20    2.70
   8   2   3    4.70    1.50
  -8   2  -3    3.80    3.10
  -9  -2  -3   35.80    6.70
   9  -2   3   48.80    7.90
  -9  -2  -3   29.40    5.40
  -9  -2  -3   44.80    6.20
   9  -2   3   40.80    7.10
  -9   2  -3   27.30    6.00
  -9   2  -3   34.30    7.30
  -9   2  -3   42.30    7.60
   9   2   3   31.60    6.80
   9   2   3   33.80    3.80
  10  -2   3   57.09    9.60
  10  -2   3   50.49    8.80
 -10  -2  -3   72.39    9.00
 -10  -2  -3   75.49    9.00
 -10  -2  -3   64.49    8.20
 -10   2  -3   45.50    7.70
  10   2   3   64.69    7.20
 -10   2  -3   67.99    9.60
 -10   2  -3   55.99    9.00
  10   2   3   50.39    9.20
  10   2   3   55.19    5.50
 -11  -2  -3    4.60    3.30
 -11  -2  -3    8.10    4.50
 -11  -2  -3    3.00    3.10
  11  -2   3    1.70    3.20
 -11  -2  -3    6.10    3.80
  11  -2   3    8.00    5.20
  11  -2   3    3.10    3.10
  11  -2   3    3.20    5.00
  11   2   3    3.90    1.40
  11   2   3    2.30    3.70
  11   2   3    2.80    2.40
 -11   2  -3    2.30    3.50
  11   2   3    1.70    1.80
 -11   2  -3    3.60    3.30
 -11   2  -3    0.40    3.00
  12  -2   3    4.40    3.40
 -12  -2  -3    6.60    3.70
 -12  -2  -3    7.40    4.20
  12  -2   3    8.60    4.20
  12  -2   3   18.80    6.30
 -12  -2  -3    7.80    4.10
  12  -2   3    9.40    6.90
 -12  -2  -3   16.60    5.80
  12   2   3    6.10    1.70
  12   2   3   12.80    5.50
 -12   2  -3    4.80    4.20
  12   2   3    4.10    2.30
 -12   2  -3    7.00    4.00
  12   2   3    5.50    1.60
 -12   2  -3    5.00    3.90
  13  -2   3   15.60    6.20
 -13  -2  -3    6.10    4.10
  13  -2   3   18.20    6.60
 -13  -2  -3   12.50    4.80
 -13  -2  -3   10.00    4.20
 -13  -2  -3    9.40    5.00
  13  -2   3   18.80    7.60
  13  -2   3   12.70    5.30
 -13   2  -3   10.50    5.30
  13   2   3    8.00    3.60
 -13   2  -3    8.70    4.80
  13   2   3    5.30    1.90
  13   2   3    3.20    4.10
 -13   2  -3   15.60    5.70
  14  -2   3   10.00    7.70
 -14  -2  -3    6.70    4.20
 -14  -2  -3    5.00    3.50
 -14  -2  -3    5.60    5.10
 -14  -2  -3    3.80    4.00
  14  -2   3    6.20    5.80
  14  -2   3    3.40    4.10
  14  -2   3    5.10    4.40
 -14   2  -3    9.90    4.50
  14   2   3    2.90    1.70
  14   2   3    3.90    6.40
 -14   2  -3    3.40    5.30
 -14   2  -3    8.00    4.10
  14  -3  -3   -0.40    2.90
  14  -3  -3   -4.20    3.50
 -14  -3   3   -2.60    3.60
 -14  -3   3   -1.80    2.60
  14  -3  -3   -5.70    4.60
  14  -3  -3   -2.00    3.40
 -14  -3   3    0.00    2.80
 -14  -3   3    3.70    1.90
 -14  -3   3   -3.40    1.70
 -14   3   3    5.60    4.00
 -14   3   3    5.00    3.90
 -14   3   3   -1.70    3.20
 -14   3   3    1.30    3.70
 -13  -3   3    7.20    2.30
  13  -3  -3    3.80    4.40
 -13  -3   3    1.30    3.10
 -13  -3   3   -0.70    2.20
  13  -3  -3    4.60    3.60
  13  -3  -3    3.90    4.70
 -13  -3   3    3.50    3.60
  13  -3  -3    5.60    3.60
 -13   3   3    1.10    4.50
 -13   3   3   10.00    3.80
 -13   3   3   -3.00    2.80
 -13   3   3    9.20    4.40
 -12  -3   3    6.00    2.30
  12  -3  -3   11.90    5.30
 -12  -3   3    5.20    2.70
  12  -3  -3    5.80    3.60
 -12  -3   3    3.90    2.60
 -12  -3   3    8.60    3.40
 -12  -3   3    4.70    3.50
  12  -3  -3    3.90    4.00
  12  -3  -3    1.40    3.50
 -12   3   3    7.40    4.20
 -12   3   3    6.50    3.30
 -12   3   3    7.10    4.50
 -12   3   3   10.20    4.70
  11  -3  -3   29.00    7.10
 -11  -3   3   13.00    2.80
 -11  -3   3   13.10    3.30
 -11  -3   3   16.20    4.50
 -11  -3   3    8.90    3.10
  11  -3  -3   20.40    5.90
  11  -3  -3   14.90    5.10
 -11   3   3   12.60    5.10
 -11   3   3   14.50    5.30
 -11   3   3    9.50    4.60
 -11   3   3   18.70    6.10
 -10  -3   3    3.80    3.20
  10  -3  -3   11.30    4.70
  10  -3  -3   12.80    5.60
 -10  -3   3   12.90    3.00
 -10  -3   3    5.40    3.30
 -10  -3   3    5.80    2.80
  10  -3  -3   11.00    4.40
  10  -3  -3    8.30    4.20
 -10  -3   3    4.00    1.80
 -10   3   3    9.80    4.60
 -10   3   3    1.30    4.80
 -10   3   3    6.70    4.20
 -10   3   3   10.00    4.00
   9  -3  -3   46.00    7.60
  -9  -3   3   57.79    7.20
  -9  -3   3   57.19    6.00
   9  -3  -3   38.20    7.40
  -9  -3   3   47.00    4.80
  -9  -3   3   38.10    5.90
   9  -3  -3   48.60    9.00
  -9   3   3   58.49    9.10
  -9   3   3   52.69    8.70
  -9   3   3   52.79   11.20
  -8  -3   3  130.79   12.00
   8  -3  -3  122.09   12.80
   8  -3  -3  100.69   12.80
  -8  -3   3  131.49   11.00
  -8  -3   3  123.79   11.40
   8  -3  -3  128.99   14.00
  -8  -3   3  130.19    9.70
  -8  -3   3  134.09   10.80
  -8   3   3  113.19   13.50
  -8   3   3  113.39   12.70
  -8   3   3  138.99   13.80
  -8   3   3  119.89   13.80
   7  -3  -3   27.60    6.40
  -7  -3   3   24.20    3.10
  -7  -3   3   26.10    3.40
   7  -3  -3   23.60    5.90
   7  -3  -3   31.60    6.20
   7  -3  -3   20.70    5.20
  -7  -3   3   24.80    4.40
  -7  -3   3   16.00    3.50
  -7   3   3   28.70    6.50
  -7   3   3   22.10    6.10
  -7   3   3   20.90    4.90
  -7   3   3   21.90    5.20
   6  -3  -3   85.39    9.40
   6  -3  -3   63.69    9.30
  -6  -3   3   72.59    6.60
   6  -3  -3   66.99    8.30
  -6  -3   3   79.79    7.40
   6  -3  -3   76.59    9.50
  -6  -3   3   70.09    6.20
  -6  -3   3   69.49    7.30
  -6   3   3   78.59    9.70
  -6   3   3   71.29    8.60
  -6   3   3   66.09    9.10
  -6   3   3   70.59    8.70
   5  -3  -3   55.39    7.70
  -5  -3   3   58.99    5.70
  -5  -3   3   59.69    4.80
  -5  -3   3   57.19    6.00
   5  -3  -3   44.60    7.40
  -5  -3   3   48.20    5.00
   5  -3  -3   52.99    7.00
   5  -3  -3   49.80    7.50
   5  -3  -3   67.79    8.10
  -5   3   3   54.59    6.80
  -5   3   3   52.29    7.70
  -5   3   3   53.49    7.00
   4  -3  -3  559.74   42.10
   4  -3  -3  524.15   42.30
   4  -3  -3  545.75   42.50
  -4  -3   3  577.44   39.30
   4  -3  -3  557.34   41.30
  -4  -3   3  552.94   40.10
  -4  -3   3  554.54   39.40
  -4  -3   3  544.95   39.50
   4  -3  -3  512.95   42.20
   4   3  -3  619.24   40.10
  -4   3   3  535.45   41.20
  -4   3   3  537.25   41.40
  -3  -3   3  290.27   22.80
   3  -3  -3  304.27   25.20
   3  -3  -3  307.87   23.90
  -3  -3   3  301.97   21.90
   3  -3  -3  323.87   25.30
  -3  -3   3  309.07   23.00
   3  -3  -3  299.87   25.30
   3  -3  -3  341.27   25.70
  -3  -3   3  325.07   23.10
  -3   3   3  262.97   25.00
  -3   3   3  304.47   25.10
   3   3  -3  334.17   22.90
  -3   3   3  296.67   24.10
  -3   3   3  290.07   23.90
   2  -3  -3  182.98   17.50
  -2  -3   3  181.78   15.70
   2  -3  -3  199.98   16.30
   2  -3  -3  212.48   17.80
   2  -3  -3  218.58   17.90
   2  -3  -3  198.68   17.70
  -2  -3   3  196.68   15.50
   2  -3  -3  220.98   16.80
  -2  -3   3  196.78   14.00
  -2  -3   3  213.88   16.10
   2   3  -3  206.88   15.40
  -2   3   3  185.68   17.50
  -2   3   3  186.68   16.30
  -2   3   3  216.58   18.00
   1  -3  -3  270.87   21.40
   1  -3  -3  262.27   19.60
   1  -3  -3  277.07   21.40
  -1  -3   3  229.08   18.90
   1  -3  -3  277.57   20.30
  -1  -3   3  275.17   20.10
  -1  -3   3  219.48   19.60
   1  -3  -3  260.27   21.00
   1   3  -3  234.08   19.70
  -1   3   3  232.68   20.90
  -1   3   3  272.37   19.90
  -1   3   3  253.97   20.00
  -1   3   3  234.98   20.60
   1   3  -3  249.08   18.90
   0  -3   3  171.68   13.60
   0  -3  -3  151.18   13.80
   0  -3   3  158.18   11.10
   0  -3  -3  151.08   13.00
   0  -3  -3  159.08   14.30
   0  -3  -3  163.58   12.40
   0  -3   3  149.69   12.20
   0   3  -3  147.49   13.40
   0   3  -3  137.69   12.00
   0   3   3  137.89   13.70
   0   3  -3  135.29   12.70
   0   3  -3  157.38   11.00
   0   3   3  159.58   12.50
   0   3   3  148.99   12.90
   1  -3   3  164.28   12.40
  -1  -3  -3  178.38   12.70
  -1  -3  -3  163.28   14.60
   1  -3   3  167.48   14.80
  -1  -3  -3  145.79   13.50
  -1  -3  -3  185.28   14.80
   1  -3   3  166.78   14.00
   1   3   3  158.48   16.00
   1   3   3  153.58   12.90
   1   3   3  164.88   14.50
  -1   3  -3  152.78   13.00
   1   3   3  171.88   13.90
  -1   3  -3  175.88   12.30
   1   3   3  155.98   12.80
  -1   3  -3  166.08   14.80
  -1   3  -3  140.69   14.00
   2  -3   3  367.06   28.50
  -2  -3  -3  418.86   30.30
   2  -3   3  431.46   30.90
   2  -3   3  421.36   31.00
  -2  -3  -3  433.76   28.00
  -2  -3  -3  356.36   29.40
  -2  -3  -3  402.66   30.60
  -2   3  -3  391.66   30.80
   2   3   3  392.46   28.10
   2   3   3  374.16   30.60
   2   3   3  405.36   28.90
  -2   3  -3  404.36   28.50
  -2   3  -3  373.16   30.50
   2   3   3  338.67   29.20
   2   3   3  375.76   30.30
   3  -3   3  690.13   51.09
  -3  -3  -3  740.73   52.69
  -3  -3  -3  804.62   52.49
  -3  -3  -3  639.14   50.79
   3  -3   3  716.33   52.39
   3  -3   3  761.62   53.39
   3   3   3  736.03   51.19
  -3   3  -3  722.03   53.19
  -3   3  -3  650.73   52.89
   3   3   3  723.93   49.60
   3   3   3  676.93   52.29
   3   3   3  668.63   52.39
   3   3   3  766.52   51.79
  -3   3  -3  700.33   50.99
   4  -3   3  112.09   11.40
   4  -3   3   82.89    9.00
  -4  -3  -3   91.89    8.90
   4  -3   3   94.89   10.10
   4  -3   3  102.09   11.30
  -4  -3  -3  117.69   10.50
   4   3   3   90.49    9.90
  -4   3  -3   92.89   10.70
   4   3   3  112.29    9.70
  -4   3  -3   96.49    9.20
   4   3   3   90.89    9.70
  -4   3  -3   95.69   10.50
   4   3   3   99.59    9.20
   5  -3   3    0.50    2.30
   5  -3   3    2.90    3.30
  -5  -3  -3    1.10    1.70
   5  -3   3    0.50    2.00
  -5  -3  -3    1.10    2.00
  -5  -3  -3    1.70    2.10
   5  -3   3   -1.40    1.00
  -5  -3  -3    1.40    1.60
  -5   3  -3   -1.40    1.90
   5   3   3    2.20    1.90
   5   3   3    0.60    1.40
  -5   3  -3   -0.10    1.80
   5   3   3    0.60    2.20
   5   3   3    0.60    1.60
  -5   3  -3   -0.30    1.40
  -6  -3  -3   13.20    3.40
   6  -3   3   22.00    5.00
   6  -3   3   16.00    3.90
   6  -3   3   16.20    5.50
   6  -3   3   22.70    6.10
  -6  -3  -3   26.20    4.60
  -6  -3  -3   14.00    3.40
  -6  -3  -3   24.00    5.10
   6   3   3   15.40    3.70
   6   3   3   14.40    3.50
  -6   3  -3   17.40    4.60
   6   3   3   15.50    4.00
  -6   3  -3   14.20    4.80
  -6   3  -3   15.60    4.00
   7  -3   3    1.20    2.40
  -7  -3  -3    2.40    1.80
   7  -3   3    7.10    4.10
   7  -3   3    6.70    3.70
  -7  -3  -3    4.30    2.50
  -7  -3  -3    4.60    3.40
  -7  -3  -3    4.60    2.50
   7  -3   3    0.70    2.60
  -7   3  -3    1.00    2.20
   7   3   3    4.10    2.30
  -7   3  -3    4.00    2.90
   7   3   3    2.10    2.00
  -7   3  -3    2.30    2.20
   8  -3   3   15.00    6.10
  -8  -3  -3    6.80    3.00
   8  -3   3    9.20    5.60
  -8  -3  -3    7.30    2.90
  -8  -3  -3   10.90    3.80
  -8  -3  -3   14.10    4.80
   8  -3   3    3.40    3.00
  -8   3  -3    7.50    3.80
  -8   3  -3    8.10    3.50
   8   3   3    8.00    3.90
  -8   3  -3   10.80    3.70
   8   3   3    6.50    2.80
  -9  -3  -3  114.79   11.90
   9  -3   3  125.09   13.40
  -9  -3  -3  139.19   12.70
   9  -3   3  110.99   12.80
  -9   3  -3  124.09   12.80
   9   3   3   93.19   10.50
   9   3   3  117.79   10.70
  -9   3  -3  113.49   13.60
  -9   3  -3  102.79   12.40
   9   3   3  132.99   13.20
 -10  -3  -3    9.50    4.60
 -10  -3  -3    2.00    2.50
  10  -3   3    1.20    3.00
 -10  -3  -3    2.30    3.10
  10  -3   3   10.50    6.20
 -10  -3  -3    5.40    3.10
  10  -3   3    9.20    5.10
  10  -3   3   -2.40    3.10
  10   3   3    7.60    4.40
  10   3   3    1.40    1.60
 -10   3  -3    2.50    3.10
 -10   3  -3    5.50    3.20
 -10   3  -3    2.60    3.40
  10   3   3    3.90    2.20
  11  -3   3   27.60    8.40
 -11  -3  -3    8.10    3.40
 -11  -3  -3   17.80    5.90
 -11  -3  -3    7.70    3.80
 -11  -3  -3   13.60    4.50
  11  -3   3   15.10    5.50
  11  -3   3   10.20    5.20
 -11   3  -3   11.50    4.40
 -11   3  -3   12.00    4.70
 -11   3  -3   10.70    5.30
  11   3   3   11.70    3.50
  11   3   3    9.70    4.60
 -12  -3  -3   19.90    5.50
  12  -3   3   42.50    9.70
  12  -3   3   27.20    6.90
 -12  -3  -3   23.10    5.70
  12  -3   3   24.50    6.90
 -12  -3  -3   26.00    5.90
 -12   3  -3   27.40    7.00
 -12   3  -3   15.40    5.30
  12   3   3   21.20    4.90
  12   3   3    9.80    5.00
 -12   3  -3   23.60    6.70
 -13  -3  -3    4.00    3.20
  13  -3   3    4.60    4.30
  13  -3   3    4.90    5.30
 -13  -3  -3    9.90    4.00
  13  -3   3   14.30    6.50
 -13  -3  -3    4.60    3.90
  13  -3   3    1.60    7.00
  13  -3   3   10.20    5.10
 -13  -3  -3    5.60    5.10
 -13   3  -3   13.80    5.30
 -13   3  -3    6.70    3.70
  13   3   3   -3.00    2.90
 -13   3  -3    3.10    4.20
  13   3   3    3.60    2.60
  14  -4  -3   21.50    7.70
  14  -4  -3   14.40    7.40
  14  -4  -3    7.50    6.40
  14  -4  -3   18.70    7.60
 -14   4   3   19.50    5.60
 -14   4   3   23.40    7.60
 -14   4   3   20.70    6.00
 -14   4   3   13.20    5.80
 -13  -4   3   13.00    3.90
 -13  -4   3   16.40    5.40
  13  -4  -3   21.60    7.10
  13  -4  -3   26.40    7.70
  13  -4  -3   11.30    6.30
 -13  -4   3   17.20    2.70
 -13  -4   3   20.10    5.10
  13  -4  -3   14.40    5.30
 -13   4   3   17.40    5.80
 -13   4   3    5.40    5.10
 -13   4   3   18.80    5.90
 -13   4   3    8.60    4.80
 -12  -4   3   28.60    6.30
  12  -4  -3   33.40    7.20
 -12  -4   3   27.20    3.40
  12  -4  -3   31.40    7.90
 -12  -4   3   19.40    3.30
  12  -4  -3   31.40    7.90
 -12   4   3   14.50    5.10
 -12   4   3   34.10    9.30
 -12   4   3   17.00    6.20
 -12   4   3   25.30    6.30
 -11  -4   3   25.40    5.50
 -11  -4   3   43.70    7.50
 -11  -4   3   28.10    3.80
 -11  -4   3   36.70    4.50
  11  -4  -3   34.70    8.50
  11  -4  -3   48.40   10.20
  11  -4  -3   35.90    7.70
 -11   4   3   43.00    9.60
 -11   4   3   35.40    7.80
 -11   4   3   30.50    8.50
 -11   4   3   26.40    7.10
  10  -4  -3  125.19   21.70
 -10  -4   3  150.48   14.40
  10  -4  -3  167.58   17.60
  10  -4  -3  154.68   16.20
 -10  -4   3  130.19   13.50
 -10  -4   3  150.78   11.70
 -10  -4   3  177.38   12.70
 -10   4   3  161.58   16.50
 -10   4   3  125.99   15.80
 -10   4   3  143.49   16.60
 -10   4   3  135.59   16.30
   9  -4  -3   74.79    9.90
  -9  -4   3   66.99    7.10
   9  -4  -3   59.69   10.10
  -9  -4   3   62.19    6.40
  -9  -4   3   73.49    6.10
  -9  -4   3   63.09    8.00
   9  -4  -3   86.99   11.00
   9  -4  -3   70.89   11.20
  -9  -4   3   51.09    7.40
  -9   4   3   55.39    9.60
  -9   4   3   65.39   10.00
  -9   4   3   61.39   10.40
  -9   4   3   58.09    9.80
  -8  -4   3   91.89    8.20
  -8  -4   3   96.29    8.90
  -8  -4   3   99.09    9.60
   8  -4  -3  105.69   11.60
   8  -4  -3   81.69   11.60
   8  -4  -3   91.09   12.20
   8  -4  -3   79.59   10.60
  -8  -4   3   86.79    9.50
  -8   4   3   78.49   10.60
  -8   4   3   99.29   11.70
  -8   4   3   99.59   11.80
  -8   4   3   91.89   12.00
  -8   4   3   87.09   12.10
  -7  -4   3   74.89    7.10
   7  -4  -3   54.09    8.90
  -7  -4   3   68.09    6.20
  -7  -4   3   56.09    6.60
   7  -4  -3   61.99   11.00
  -7  -4   3   61.69    6.10
   7  -4  -3   64.99    9.50
  -7  -4   3   58.29    7.30
  -7   4   3   67.99    9.20
  -7   4   3   53.19    8.90
  -7   4   3   55.39   10.10
  -7   4   3   61.39    8.20
   6  -4  -3   78.89   10.20
   6  -4  -3   74.99    9.00
   6  -4  -3   68.09   10.00
  -6  -4   3   79.29    8.20
  -6  -4   3   65.19    6.90
   6  -4  -3   81.99   10.80
  -6  -4   3   78.59    6.70
  -6  -4   3   69.39    7.40
   6  -4  -3   73.19    9.40
  -6  -4   3   79.19    7.20
  -6   4   3   74.09    8.90
  -6   4   3   71.09    9.80
  -6   4   3   79.69    9.10
  -6   4   3   73.39    9.10
  -5  -4   3   41.80    4.20
   5  -4  -3   34.90    7.50
  -5  -4   3   36.80    5.30
  -5  -4   3   39.00    4.90
   5  -4  -3   47.90    8.60
  -5  -4   3   41.10    4.60
   5  -4  -3   34.40    7.80
   5  -4  -3   41.00    6.90
   5  -4  -3   37.40    7.80
  -5   4   3   39.60    8.00
  -5   4   3   36.20    6.30
   5   4  -3   51.99    5.70
  -5   4   3   33.60    7.10
   4  -4  -3   50.69    6.70
   4  -4  -3   44.60    7.50
   4  -4  -3   36.70    7.30
   4  -4  -3   44.20    8.60
  -4  -4   3   48.20    5.70
  -4  -4   3   41.30    5.20
   4  -4  -3   44.60    7.30
  -4  -4   3   44.70    3.90
  -4  -4   3   43.80    5.40
  -4   4   3   51.89    6.70
  -4   4   3   33.00    5.90
   4   4  -3   54.89    5.70
  -4   4   3   43.90    7.00
   3  -4  -3  396.26   29.30
   3  -4  -3  366.26   30.90
   3  -4  -3  368.26   30.60
  -3  -4   3  382.56   28.10
  -3  -4   3  370.56   28.40
   3  -4  -3  337.97   30.30
  -3  -4   3  354.66   28.30
  -3  -4   3  379.36   28.30
  -3   4   3  373.36   29.20
  -3   4   3  379.56   30.40
   3   4  -3  386.96   27.90
  -3   4   3  352.56   28.90
   2  -4  -3 1053.09   74.69
  -2  -4   3  894.41   71.99
   2  -4  -3 1059.29   74.49
   2  -4  -3  935.01   73.89
   2  -4  -3  917.81   72.49
   2  -4  -3 1106.59   72.69
   2  -4  -3 1035.40   74.79
  -2  -4   3 1095.29   72.69
  -2   4   3 1041.80   72.69
  -2   4   3  922.01   74.09
  -2   4   3  961.20   72.49
   2   4  -3 1095.69   71.59
  -1  -4   3   25.40    4.20
   1  -4  -3   25.50    4.50
   1  -4  -3   25.50    4.80
  -1  -4   3   26.10    4.60
  -1  -4   3   32.50    5.90
   1  -4  -3   28.50    6.30
   1  -4  -3   23.50    5.50
   1  -4  -3   22.90    5.70
   1  -4  -3   20.80    5.80
  -1   4   3   29.00    4.80
   1   4  -3   24.30    4.80
   1   4  -3   29.00    3.90
  -1   4   3   24.60    4.60
  -1   4   3   29.10    6.30
   0  -4   3  190.68   16.60
   0  -4  -3  175.68   15.80
   0  -4  -3  194.18   15.20
   0  -4  -3  206.48   17.60
   0  -4   3  182.98   15.80
   0  -4  -3  192.78   17.60
   0  -4   3  200.98   16.90
   0  -4  -3  184.98   16.90
   0   4  -3  170.68   16.20
   0   4   3  175.18   16.80
   0   4   3  186.78   15.20
   0   4  -3  191.18   15.10
   0   4   3  180.88   15.90
   0   4   3  162.78   16.80
   0   4  -3  178.48   15.70
   1  -4   3    2.30    2.20
  -1  -4  -3    5.10    3.20
   1  -4   3    0.90    2.70
  -1  -4  -3    2.30    2.50
  -1  -4  -3    3.40    1.50
  -1  -4  -3    1.00    1.60
   1  -4   3    3.50    2.70
  -1   4  -3    1.20    1.80
   1   4   3    4.90    1.80
   1   4   3    1.40    2.40
  -1   4  -3    0.00    1.90
  -1   4  -3    1.70    0.90
  -1   4  -3   -0.30    1.20
   1   4   3    1.40    1.50
   1   4   3    0.80    1.70
   1   4   3    0.60    1.50
  -2  -4  -3    7.40    1.80
   2  -4   3    7.00    3.20
  -2  -4  -3    4.90    2.30
  -2  -4  -3    4.70    2.80
  -2  -4  -3    9.80    3.50
   2  -4   3    6.00    3.10
   2  -4   3    6.90    3.20
   2   4   3    3.40    2.00
   2   4   3    6.60    1.80
   2   4   3    5.80    3.00
   2   4   3    7.30    2.00
   2   4   3    4.90    3.00
  -2   4  -3    7.40    3.20
  -2   4  -3    8.30    2.00
  -2   4  -3    3.10    1.70
  -2   4  -3    4.90    2.90
   3  -4   3  181.58   16.00
   3  -4   3  202.78   17.50
  -3  -4  -3  151.08   15.00
  -3  -4  -3  183.88   13.00
   3  -4   3  172.68   16.60
  -3  -4  -3  185.28   16.00
   3  -4   3  177.38   14.30
  -3  -4  -3  183.58   16.50
  -3   4  -3  175.68   15.00
   3   4   3  165.58   13.10
   3   4   3  156.98   15.90
   3   4   3  163.98   15.90
   3   4   3  184.58   14.30
   3   4   3  173.58   15.20
  -3   4  -3  191.18   14.30
  -3   4  -3  160.68   16.70
  -3   4  -3  165.98   16.40
  -4  -4  -3   24.70    5.50
   4  -4   3   19.80    4.90
  -4  -4  -3   19.40    3.70
  -4  -4  -3   18.10    4.30
  -4  -4  -3   32.00    5.60
   4  -4   3   24.40    4.30
   4  -4   3   25.10    5.90
   4  -4   3   28.60    6.60
   4   4   3   32.00    4.20
   4   4   3   22.40    4.50
   4   4   3   19.60    5.00
  -4   4  -3   29.40    6.40
  -4   4  -3   19.90    5.80
   4   4   3   25.20    5.50
  -4   4  -3   19.60    4.20
  -4   4  -3   24.80    4.20
  -5  -4  -3   43.70    6.70
  -5  -4  -3   30.80    5.00
   5  -4   3   43.70    7.20
   5  -4   3   40.80    8.10
  -5  -4  -3   29.50    5.50
   5  -4   3   34.30    5.50
   5  -4   3   33.80    6.90
   5   4   3   45.90    5.60
  -5   4  -3   34.10    5.40
   5   4   3   32.00    5.40
   5   4   3   32.40    6.20
  -5   4  -3   38.00    6.50
   5   4   3   31.70    5.70
  -5   4  -3   31.50    7.20
  -5   4  -3   29.40    5.30
  -6  -4  -3   58.49    7.90
   6  -4   3   74.99    8.70
  -6  -4  -3   61.49    7.50
   6  -4   3   89.69   11.00
   6  -4   3   95.89   11.60
  -6  -4  -3   85.29    9.50
  -6   4  -3   64.89   16.60
  -6   4  -3   68.89   10.20
  -6   4  -3   72.19    8.40
   6   4   3   66.19    7.90
   7  -4   3   38.00    6.90
   7  -4   3   39.70    8.80
  -7  -4  -3   35.90    5.90
   7  -4   3   37.30    7.30
  -7  -4  -3   30.10    5.80
  -7   4  -3   35.30    8.30
   7   4   3   37.60    5.40
  -7   4  -3   34.50    6.40
  -7   4  -3   36.90    7.70
   7   4   3   34.30    6.10
   8  -4   3   37.40    7.80
  -8  -4  -3   42.20    6.80
   8  -4   3   47.70    8.10
  -8  -4  -3   34.90    6.30
   8   4   3   46.50    7.40
  -8   4  -3   51.69    8.20
   8   4   3   43.20    5.50
  -8   4  -3   40.50    8.40
   8   4   3   38.20    6.00
  -8   4  -3   42.10    8.80
   9  -4   3   44.70    8.50
   9  -4   3   69.59   12.10
  -9  -4  -3   50.79    7.80
  -9  -4  -3   35.60    7.20
   9  -4   3   54.89    9.00
  -9   4  -3   36.90    9.00
   9   4   3   41.40    7.50
  -9   4  -3   45.80    7.80
  -9   4  -3   36.50    8.00
   9   4   3   37.20    6.90
  10  -4   3   30.70    7.50
 -10  -4  -3   35.70    6.50
 -10  -4  -3   43.50    7.40
  10  -4   3   41.40    7.90
  10   4   3   28.40    5.90
 -10   4  -3   32.70    7.50
  10   4   3   34.10    7.20
 -10   4  -3   29.90    7.70
 -10   4  -3   44.90    9.90
 -11  -4  -3   26.50    6.20
 -11  -4  -3   45.10    7.40
  11  -4   3   49.40   11.60
 -11  -4  -3   15.40    4.80
  11  -4   3   30.20    7.70
  11   4   3   18.20    6.00
 -11   4  -3   28.00    7.80
 -11   4  -3   30.50    7.10
 -12  -4  -3   11.50    4.50
  12  -4   3    5.20    6.70
 -12  -4  -3    5.10    3.60
 -12  -4  -3   15.40    6.90
  12  -4   3    9.00    6.10
  12  -4   3   18.60    8.70
 -12  -4  -3    7.30    4.00
  12   4   3    3.50    3.00
 -12   4  -3    8.10    3.80
 -12   4  -3    5.70    4.90
 -12   4  -3    7.20    3.40
  12   4   3   13.00    4.60
  13  -4   3   -2.70    4.10
  13  -4   3    9.70    6.40
  13  -4   3  -10.00    5.20
 -13  -4  -3   -4.30    1.80
 -13  -4  -3   -4.80    2.80
  13  -4   3   -7.80    6.30
 -13  -4  -3   -9.10    4.10
 -13  -4  -3   -3.30    3.30
 -13   4  -3   -0.10    3.80
  13   4   3    0.10    2.50
  13   4   3   -7.90    2.60
  13  -5  -3   -0.40    5.10
 -13  -5   3   -1.20    3.70
 -13  -5   3    0.70    2.90
  13  -5  -3   -3.80    5.40
 -13  -5   3    5.00    3.90
  13  -5  -3   -1.20    5.60
 -13   5   3   11.30    6.10
 -13   5   3    7.50    4.90
 -13   5   3   19.90    6.10
 -12  -5   3    3.80    3.10
  12  -5  -3    4.10    3.70
  12  -5  -3    8.10    5.60
  12  -5  -3    6.90    5.80
  12  -5  -3   10.20    7.20
 -12  -5   3    6.60    1.50
 -12  -5   3    6.90    1.80
 -12  -5   3    8.20    4.20
  12  -5  -3    6.90    5.70
 -12  -5   3    7.20    3.30
 -12   5   3    4.00    2.80
 -12   5   3   12.40    6.10
 -12   5   3   17.60    6.80
 -12   5   3    1.60    5.50
  11  -5  -3   29.90    9.30
  11  -5  -3   41.90   10.40
 -11  -5   3   29.60    3.60
  11  -5  -3   25.10    7.80
 -11  -5   3   32.60    6.30
 -11  -5   3   25.60    2.40
 -11  -5   3   38.10    6.40
 -11  -5   3   40.70    6.10
 -11  -5   3   33.00    3.90
 -11   5   3   34.10    8.00
 -11   5   3   22.10    7.60
 -11   5   3   42.50    8.60
 -11   5   3   34.30    8.30
 -11   5   3   35.90   10.20
 -10  -5   3   88.69    9.40
  10  -5  -3   94.69   13.90
 -10  -5   3   94.69    7.50
  10  -5  -3   80.39   12.30
 -10  -5   3   72.99    9.90
 -10  -5   3   75.79    7.60
 -10  -5   3   76.69    9.00
  10  -5  -3  103.09   12.60
 -10  -5   3   77.59    6.90
  10  -5  -3   64.89   12.80
 -10   5   3   89.29   11.90
 -10   5   3   76.49   10.90
 -10   5   3   96.49   14.00
 -10   5   3   85.19   12.90
 -10   5   3   67.79   12.00
   9  -5  -3   28.50    8.40
   9  -5  -3   33.70    9.20
  -9  -5   3   35.70    4.00
  -9  -5   3   28.60    4.40
  -9  -5   3   32.40    6.00
  -9  -5   3   42.70    5.40
   9  -5  -3   18.90    6.70
   9  -5  -3   44.20    9.20
   9  -5  -3   32.30    7.20
  -9   5   3   26.10    6.40
  -9   5   3   34.10    7.60
  -9   5   3   36.80    7.80
  -9   5   3   29.60    8.00
  -9   5   3   27.50    7.90
  -8  -5   3  129.09   10.20
  -8  -5   3  116.29   10.80
   8  -5  -3  104.99   14.40
  -8  -5   3  121.69   12.50
  -8  -5   3  115.19   10.80
   8  -5  -3  124.59   15.60
   8  -5  -3  145.19   14.80
   8  -5  -3  143.79   15.00
  -8  -5   3  123.29   12.00
   8  -5  -3  101.89   14.50
  -8   5   3  125.39   13.90
  -8   5   3  106.49   14.50
  -8   5   3  122.69   13.40
  -8   5   3  124.39   14.30
   7  -5  -3   82.59   10.30
   7  -5  -3   79.59   10.80
  -7  -5   3   80.99    7.10
  -7  -5   3   72.59    7.30
  -7  -5   3   67.89    8.70
  -7  -5   3   72.69    7.90
   7  -5  -3   76.39   11.70
  -7  -5   3   65.99    8.60
   7  -5  -3   80.29   11.60
   7  -5  -3   74.29   10.90
  -7   5   3   78.49   10.30
  -7   5   3   78.99   10.00
  -7   5   3   85.89   12.20
  -7   5   3   87.39   10.10
  -6  -5   3   30.80    4.20
   6  -5  -3   22.50    5.70
   6  -5  -3   31.70    8.00
   6  -5  -3   26.60    6.80
   6  -5  -3   29.90    7.30
   6  -5  -3   20.60    7.10
  -6  -5   3   23.70    4.60
  -6  -5   3   25.50    5.20
  -6  -5   3   22.00    4.70
  -6  -5   3   26.30    3.30
   6   5  -3   23.50    4.60
  -6   5   3   25.10    5.80
  -6   5   3   21.90    6.20
  -6   5   3   19.20    4.90
  -6   5   3   30.60    7.70
  -5  -5   3   37.10    5.40
   5  -5  -3   25.10    7.40
  -5  -5   3   32.50    4.80
   5  -5  -3   34.00    8.10
  -5  -5   3   29.10    5.80
  -5  -5   3   31.50    5.40
   5  -5  -3   27.30    9.50
   5  -5  -3   28.50    7.00
  -5  -5   3   28.10    3.00
  -5   5   3   22.30    5.50
  -5   5   3   36.20    8.20
  -5   5   3   35.50    6.30
   5   5  -3   30.80    5.00
  -5   5   3   26.90    6.20
  -4  -5   3   46.90    6.30
   4  -5  -3   45.00    9.20
   4  -5  -3   48.90    9.70
  -4  -5   3   48.40    6.40
  -4  -5   3   47.90    5.70
   4  -5  -3   37.30    8.20
  -4  -5   3   46.40    6.20
  -4  -5   3   54.09    6.50
   4  -5  -3   55.89    7.40
   4  -5  -3   48.80    9.70
   4   5  -3   52.39    6.20
  -4   5   3   42.90    9.20
  -4   5   3   45.50    7.90
  -4   5   3   47.70    6.90
   3  -5  -3   12.90    5.00
   3  -5  -3   16.00    4.20
   3  -5  -3   15.90    5.80
   3  -5  -3   16.20    5.50
  -3  -5   3   13.30    3.80
   3  -5  -3   15.30    5.10
   3  -5  -3   13.20    3.60
  -3  -5   3   14.10    3.50
  -3  -5   3   12.80    3.20
  -3  -5   3    9.70    3.40
  -3  -5   3   14.20    3.80
  -3   5   3   19.80    4.60
   3   5  -3   12.20    2.90
  -3   5   3   13.00    4.00
   2  -5  -3   82.79    9.20
  -2  -5   3   72.69    8.00
  -2  -5   3   69.49    8.00
  -2  -5   3   72.69    8.60
   2  -5  -3   80.19   10.70
   2  -5  -3   67.39   10.10
   2  -5  -3   77.09   10.80
  -2  -5   3   73.09    8.90
  -2  -5   3   79.89    9.30
   2  -5  -3   77.89   10.50
  -2   5   3   77.49    8.90
   2   5  -3   78.19    8.00
  -2   5   3   78.89    9.10
   1  -5  -3   41.70    8.30
  -1  -5   3   43.20    6.10
  -1  -5   3   40.40    6.70
   1  -5  -3   51.99    6.50
   1  -5  -3   46.70    6.50
  -1  -5   3   42.80    7.00
   1  -5  -3   43.00    7.10
  -1  -5   3   50.99    6.20
   1  -5  -3   39.90    8.30
   1  -5  -3   39.60    8.00
  -1   5   3   54.09    6.60
  -1   5   3   46.80    6.40
   1   5  -3   50.09    6.00
   0  -5  -3  212.08   17.90
   0  -5   3  235.88   17.40
   0  -5  -3  184.88   19.00
   0  -5  -3  171.98   18.30
   0  -5  -3  191.48   18.90
   0  -5   3  203.08   17.40
   0  -5  -3  224.38   17.00
   0  -5   3  203.08   18.40
   0  -5   3  225.38   19.00
   0  -5  -3  205.68   19.00
   0   5  -3  172.48   16.30
   0   5   3  197.38   17.50
   0   5   3  184.88   16.50
   0   5  -3  176.18   17.80
  -1  -5  -3  132.79   13.70
  -1  -5  -3  120.09   12.50
   1  -5   3  136.89   12.90
  -1  -5  -3  145.69   11.60
  -1  -5  -3  127.49   14.30
   1  -5   3  122.39   13.30
   1  -5   3  138.79   14.10
  -1  -5  -3  141.19   14.20
  -1   5  -3  123.29   11.80
   1   5   3  121.69   12.30
  -1   5  -3  122.49   12.90
  -1   5  -3  124.79    9.60
   1   5   3  137.09   11.10
  -1   5  -3  106.59   12.90
   2  -5   3   73.89    9.70
   2  -5   3   65.69    8.50
  -2  -5  -3   71.29   10.10
  -2  -5  -3   61.09    8.10
  -2  -5  -3   74.39    7.10
   2  -5   3   84.49   10.10
  -2  -5  -3   85.69   10.30
  -2   5  -3   72.59    9.70
   2   5   3   71.29    7.10
  -2   5  -3   61.79    7.80
  -2   5  -3   80.59    6.60
   2   5   3   82.69    9.00
   2   5   3   68.79    9.30
   2   5   3   65.69    7.00
  -2   5  -3   79.79    9.80
   3  -5   3   64.39    8.90
   3  -5   3   67.69    9.70
  -3  -5  -3   73.99    9.80
  -3  -5  -3   56.29    8.10
  -3  -5  -3   75.89    6.30
  -3  -5  -3   78.29    9.20
   3  -5   3   77.99   10.10
  -3   5  -3   72.59    6.80
   3   5   3   68.39    7.00
  -3   5  -3   58.09    7.70
  -3   5  -3   71.99    9.60
   3   5   3   58.79    7.80
  -3   5  -3   55.79    9.30
  -4  -5  -3   68.59    8.20
  -4  -5  -3   48.50    7.00
  -4  -5  -3   53.59    8.10
   4  -5   3   56.89    9.00
   4  -5   3   65.89    9.60
  -4   5  -3   50.19    6.20
   4   5   3   41.80    8.00
   4   5   3   55.69    6.30
   4   5   3   46.70    8.30
  -4   5  -3   60.49   10.60
  -4   5  -3   47.60    9.50
  -4   5  -3   48.90    7.00
  -5  -5  -3   83.89   10.70
   5  -5   3  104.19   13.00
   5  -5   3   94.09   11.60
   5  -5   3  124.89   13.80
  -5  -5  -3  109.49   12.40
   5   5   3  113.99   11.20
  -5   5  -3  103.49   13.50
  -5   5  -3   91.09   12.10
  -5   5  -3   99.79   10.10
   5   5   3   92.69   11.20
   5   5   3   99.89    9.80
  -6  -5  -3   19.00    5.80
   6  -5   3   23.00    7.70
  -6  -5  -3   18.60    4.80
  -6  -5  -3   14.50    3.40
   6  -5   3   19.50    5.80
   6  -5   3   15.30    5.70
  -6  -5  -3   15.00    4.00
  -6   5  -3   18.50    4.50
   6   5   3   16.20    4.10
  -6   5  -3   12.80    3.60
   6   5   3   19.60    4.60
  -6   5  -3   19.30    6.20
  -6   5  -3   21.90    6.70
   7  -5   3   14.60    5.20
  -7  -5  -3   18.90    3.80
   7  -5   3   29.40    7.80
  -7  -5  -3   13.60    4.60
   7  -5   3   21.90    7.30
  -7   5  -3   13.70    5.50
  -7   5  -3   16.60    6.20
   7   5   3   14.70    4.20
   7   5   3   11.20    4.00
  -7   5  -3   21.60    5.00
  -7   5  -3   15.70    4.10
   7   5   3   23.90    5.20
  -8  -5  -3   92.29    9.90
   8  -5   3  126.29   15.40
   8  -5   3  108.59   12.90
  -8  -5  -3   86.29   10.80
   8   5   3   76.19   10.30
  -8   5  -3   78.39    9.90
   8   5   3   98.49   10.70
  -8   5  -3  116.89   11.70
  -8   5  -3  108.69   14.10
  -8   5  -3   86.39   12.50
  -9  -5  -3   61.99    8.00
  -9  -5  -3   66.79    8.90
   9  -5   3   60.39   11.20
   9   5   3   58.99    8.60
  -9   5  -3   79.69   11.70
  -9   5  -3   58.69    9.60
   9   5   3   66.19    8.90
  -9   5  -3   61.99    9.50
 -10  -5  -3   10.90    4.40
 -10  -5  -3   11.90    4.10
  10  -5   3    8.30    6.90
  10  -5   3   19.90    7.70
  10  -5   3   14.30    5.90
 -10  -5  -3    7.60    5.20
 -10  -5  -3    6.80    3.80
 -10   5  -3    9.70    4.60
 -10   5  -3    7.80    5.00
 -10   5  -3    8.50    5.00
  10   5   3    8.30    4.60
 -11  -5  -3    0.70    3.80
 -11  -5  -3   -1.30    4.60
  11  -5   3    0.50    4.40
  11  -5   3   -6.40    5.20
 -11  -5  -3   -0.60    2.50
  11  -5   3   12.00    6.20
 -11  -5  -3    2.50    2.50
  11  -5   3    2.80    5.20
  11   5   3    6.70    4.00
  11   5   3    1.50    3.10
 -11   5  -3    2.30    3.80
 -11   5  -3   -2.80    2.50
 -12  -5  -3    4.70    6.80
  12  -5   3    7.70    6.70
  12  -5   3    5.20    5.50
 -12  -5  -3   10.10    4.30
  12  -5   3   16.70    8.10
 -12  -5  -3    8.20    5.30
  12  -5   3    6.70    7.10
 -12  -5  -3    6.90    4.30
  12   5   3   -2.60    3.90
 -12   5  -3    7.70    5.10
  12   5   3   10.30    4.10
  12  -6  -3   -2.70    6.60
  12  -6  -3    6.50    6.40
 -12  -6   3    6.00    3.50
 -12  -6   3    6.60    1.40
 -12  -6   3    0.10    4.00
  12  -6  -3    8.50    5.90
 -12   6   3    9.50    5.00
 -12   6   3    3.20    3.90
 -11  -6   3   10.80    4.50
 -11  -6   3    7.40    2.20
  11  -6  -3   12.50    6.30
 -11  -6   3   10.70    4.30
  11  -6  -3   12.40    7.60
 -11  -6   3   11.30    3.40
 -11  -6   3   12.20    2.70
  11  -6  -3   21.30    7.60
  11  -6  -3   26.60    8.30
  11  -6  -3    7.80    5.30
 -11   6   3   19.70    6.60
 -11   6   3    8.60    4.80
 -11   6   3   14.30    5.20
 -11   6   3   12.80    4.80
  10  -6  -3   23.50    7.30
 -10  -6   3   17.30    3.80
  10  -6  -3   21.30    7.10
 -10  -6   3   18.00    3.70
  10  -6  -3   24.60    8.80
 -10  -6   3   24.00    3.80
 -10  -6   3   26.00    5.90
  10  -6  -3   25.00    8.50
  10  -6  -3   25.60    7.80
 -10  -6   3   17.10    5.00
 -10   6   3   19.50    6.80
 -10   6   3   31.50    8.80
 -10   6   3   10.70    5.00
 -10   6   3   29.70    7.60
   9  -6  -3   14.90    7.00
  -9  -6   3   14.00    4.70
   9  -6  -3   15.90    6.50
  -9  -6   3   12.10    2.90
   9  -6  -3    5.70    5.10
  -9  -6   3    9.40    1.70
  -9  -6   3   13.00    3.00
  -9  -6   3   14.30    3.40
   9  -6  -3    7.20    4.90
   9  -6  -3   12.40    5.70
  -9  -6   3    9.70    4.00
  -9   6   3   19.90    7.10
  -9   6   3    5.70    4.40
  -9   6   3   10.50    4.80
  -9   6   3   12.40    5.70
   8  -6  -3   16.30    6.70
   8  -6  -3   14.20    6.40
   8  -6  -3   16.90    6.10
  -8  -6   3    8.70    3.60
   8  -6  -3    9.90    6.30
   8  -6  -3    6.80    3.60
  -8  -6   3   12.60    3.30
  -8  -6   3   15.20    2.60
  -8  -6   3   12.30    3.70
  -8  -6   3   10.70    2.40
  -8  -6   3   12.20    4.60
  -8  -6   3   16.70    3.90
  -8   6   3   13.60    4.80
  -8   6   3   19.80    6.70
  -8   6   3   15.20    5.50
  -8   6   3    6.00    4.20
   7  -6  -3   20.00    7.50
  -7  -6   3   21.40    2.80
  -7  -6   3   14.70    4.50
   7  -6  -3   29.10    8.60
  -7  -6   3   18.50    4.90
   7  -6  -3   15.50    5.50
  -7  -6   3   20.30    4.50
  -7  -6   3   21.90    5.80
   7  -6  -3   19.10    6.00
  -7  -6   3   15.60    3.20
  -7   6   3   23.90    5.90
  -7   6   3   25.00    8.30
   7   6  -3   22.40    5.10
  -7   6   3   12.70    5.40
  -7   6   3   15.30    5.00
  -6  -6   3    4.70    3.20
   6  -6  -3    9.70    4.70
   6  -6  -3   10.40    5.40
  -6  -6   3   12.10    3.90
   6  -6  -3    5.10    5.30
   6  -6  -3    7.10    4.00
  -6  -6   3   13.70    3.20
  -6  -6   3    9.40    3.20
   6  -6  -3   12.60    6.30
  -6  -6   3    5.80    3.30
  -6   6   3    7.00    3.50
  -6   6   3    7.40    4.30
   6   6  -3   10.00    3.50
  -6   6   3    7.70    5.20
  -6   6   3    5.10    3.20
  -5  -6   3   14.00    4.10
   5  -6  -3    7.00    5.20
   5  -6  -3   11.00    6.30
  -5  -6   3   14.20    3.50
  -5  -6   3   16.00    4.20
   5  -6  -3   11.00    5.10
  -5  -6   3   12.30    4.00
   5  -6  -3   15.50    6.10
  -5  -6   3   14.30    4.10
   5  -6  -3   10.60    4.60
  -5  -6   3   17.60    5.10
  -5   6   3    9.20    4.20
   5   6  -3   11.30    4.50
  -5   6   3    6.80    3.70
  -5   6   3   15.30    6.00
  -5   6   3    6.80    3.40
  -4  -6   3   18.00    4.90
  -4  -6   3   17.80    4.10
   4  -6  -3   19.50    5.50
   4  -6  -3   24.30    7.40
  -4  -6   3   15.20    4.40
  -4  -6   3   28.40    6.30
   4  -6  -3   19.10    7.00
  -4  -6   3   14.50    4.30
   4  -6  -3   22.60    7.40
   4  -6  -3   15.30    5.50
  -4  -6   3   17.90    5.30
   4   6  -3   16.00    4.10
  -4   6   3    9.80    4.00
  -4   6   3   14.10    4.50
   3  -6  -3  168.38   17.90
  -3  -6   3  179.08   14.80
   3  -6  -3  155.98   17.90
  -3  -6   3  142.49   14.50
  -3  -6   3  151.48   15.40
   3  -6  -3  160.38   17.70
   3  -6  -3  154.88   17.30
  -3  -6   3  144.19   15.90
  -3  -6   3  162.48   15.40
   3  -6  -3  188.88   16.50
   3  -6  -3  175.78   16.00
  -3  -6   3  155.88   15.50
  -3   6   3  129.49   14.90
   3   6  -3  162.68   14.50
  -3   6   3  167.38   15.90
  -2  -6   3  223.98   19.40
  -2  -6   3  235.78   20.90
   2  -6  -3  235.48   23.10
   2  -6  -3  226.78   22.10
   2  -6  -3  273.27   20.90
   2  -6  -3  212.08   21.80
   2  -6  -3  230.18   20.60
  -2  -6   3  221.98   20.80
   2  -6  -3  208.48   21.70
  -2  -6   3  232.98   19.50
  -2  -6   3  200.48   20.10
  -2   6   3  230.38   20.50
  -2   6   3  234.48   20.10
   2   6  -3  230.18   19.20
   1  -6  -3   40.50    9.20
  -1  -6   3   35.80    6.50
  -1  -6   3   37.00    7.80
   1  -6  -3   36.90    8.00
   1  -6  -3   32.60    6.30
  -1  -6   3   43.40    8.30
  -1  -6   3   38.30    7.30
  -1  -6   3   33.00    5.70
   1  -6  -3   34.80    8.00
   1  -6  -3   41.10    6.80
   1  -6  -3   39.60    8.50
  -1   6   3   36.70    6.40
   1   6  -3   33.40    5.70
  -1   6   3   28.40    6.00
   0  -6   3   35.90    6.70
   0  -6   3   37.70    7.90
   0  -6  -3   34.30    6.10
   0  -6  -3   40.60    8.20
   0  -6  -3   31.40    7.40
   0  -6  -3   40.20    9.00
   0  -6  -3   35.70    6.80
   0  -6  -3   29.90    8.00
   0  -6   3   45.40    6.10
   0  -6   3   46.80    9.10
   0   6   3   44.00    6.70
   0   6   3   40.90    4.80
   0   6   3   36.20    6.60
   0   6  -3   31.20    5.60
  -1  -6  -3   91.29   12.10
  -1  -6  -3   84.79   11.50
   1  -6   3  101.29   12.50
   1  -6   3   90.19   10.80
   1  -6   3   94.79   12.00
  -1  -6  -3   84.49   12.10
  -1  -6  -3   86.29   12.70
  -1  -6  -3  113.59    9.90
  -1   6  -3   83.49    9.90
   1   6   3   97.99    9.70
   1   6   3   90.99    8.70
  -1   6  -3   90.29   11.70
   1   6   3   96.89   10.80
  -1   6  -3   98.69    6.90
   2  -6   3  120.59   13.20
  -2  -6  -3  131.59   14.30
  -2  -6  -3  135.99   11.20
  -2  -6  -3  107.59   13.80
   2  -6   3  133.89   14.90
  -2  -6  -3  103.59   12.40
  -2  -6  -3  135.79   15.00
   2  -6   3  120.69   14.80
  -2   6  -3  117.69   14.50
   2   6   3  108.29   10.40
  -2   6  -3  107.19   12.00
   2   6   3  138.79   13.30
  -2   6  -3  124.99    9.70
  -2   6  -3  128.79   14.10
  -3  -6  -3  165.48   22.30
   3  -6   3  150.68   17.20
   3  -6   3  168.08   18.00
   3  -6   3  154.68   15.90
  -3  -6  -3  164.38   12.90
  -3  -6  -3  162.68   17.40
  -3  -6  -3  141.89   15.10
  -3   6  -3  155.18   14.90
  -3   6  -3  143.09   16.80
   3   6   3  153.88   13.10
   3   6   3  160.28   15.30
  -3   6  -3  153.08   12.70
  -3   6  -3  137.39   20.80
  -4  -6  -3   32.80    4.30
   4  -6   3   30.80    8.00
   4  -6   3   28.10    7.90
  -4  -6  -3   24.60    7.00
  -4  -6  -3   28.90    6.30
   4  -6   3   25.30    6.30
  -4  -6  -3   27.00    6.50
   4   6   3   32.10    4.90
   4   6   3   27.20    5.80
  -4   6  -3   27.30    8.00
  -4   6  -3   28.50    7.40
  -4   6  -3   24.00    5.80
  -4   6  -3   27.60    4.60
   4   6   3   31.30    7.20
   5  -6   3    1.80    4.30
   5  -6   3    1.10    2.70
   5  -6   3   -1.90    3.80
  -5  -6  -3    0.50    3.30
  -5  -6  -3    0.00    1.80
  -5  -6  -3   -1.20    1.00
  -5   6  -3   -2.00    2.00
  -5   6  -3   -1.50    2.20
   5   6   3   -2.30    1.70
   5   6   3   -1.90    1.50
  -5   6  -3    0.40    1.80
  -5   6  -3    1.00    2.90
   6  -6   3   10.70    6.40
  -6  -6  -3    6.40    4.40
  -6  -6  -3    4.00    3.00
  -6  -6  -3    4.10    3.30
   6  -6   3   11.50    5.40
   6  -6   3    8.50    4.90
  -6   6  -3    8.20    4.90
   6   6   3    8.00    4.00
  -6   6  -3    8.00    3.40
   6   6   3    9.30    3.10
  -6   6  -3   10.90    5.80
  -7  -6  -3   60.99    9.60
   7  -6   3   50.29   10.80
  -7  -6  -3   40.30    7.60
  -7  -6  -3   52.59    8.80
   7  -6   3   49.00    9.50
   7  -6   3   54.19   11.20
  -7   6  -3   37.20    9.10
  -7   6  -3   46.80   10.60
   7   6   3   45.10    8.20
   7   6   3   51.89    7.00
   7   6   3   37.70    8.30
  -7   6  -3   45.60    7.40
  -8  -6  -3   13.90    4.70
  -8  -6  -3    5.60    3.30
   8  -6   3   10.20    4.50
   8  -6   3    8.00    6.70
   8  -6   3   10.80    6.00
  -8  -6  -3   11.00    5.60
  -8  -6  -3    1.00    1.90
  -8   6  -3    3.70    3.10
  -8   6  -3   10.50    3.50
   8   6   3    5.20    4.50
   8   6   3    5.80    4.30
  -8   6  -3    5.20    4.40
  -8   6  -3   14.30    6.00
  -9  -6  -3   15.50    5.70
   9  -6   3   12.00    5.40
  -9  -6  -3    8.40    4.00
   9  -6   3   20.50    6.80
  -9  -6  -3   15.60    6.10
  -9  -6  -3   15.20    4.30
   9  -6   3   26.70    8.20
  -9   6  -3   22.50    7.20
  -9   6  -3    8.40    3.70
   9   6   3    9.40    3.80
   9   6   3   14.50    5.00
  -9   6  -3   15.70    4.70
  -9   6  -3   18.50    7.10
 -10  -6  -3   10.30    4.10
 -10  -6  -3   11.50    6.30
  10  -6   3    3.40    5.60
 -10  -6  -3    4.80    3.10
  10  -6   3   21.40    8.10
 -10  -6  -3   21.70    5.90
  10  -6   3   15.70    7.60
  10  -6   3   18.20    7.30
  10   6   3   11.30    4.70
 -10   6  -3   25.90    6.70
  10   6   3   17.50    4.60
 -10   6  -3    9.40    5.00
 -10   6  -3    7.30    3.60
 -11  -6  -3   13.00    6.90
 -11  -6  -3    5.00    3.30
 -11  -6  -3   -4.20    3.60
  11  -6   3   13.10    8.10
  11  -6   3    0.60    6.00
  11  -6   3   -2.00    7.20
 -11  -6  -3    5.60    3.80
  11   6   3    3.00    4.10
 -11   6  -3   -0.70    3.50
 -11   6  -3    2.80    2.80
  11   6   3    4.50    3.90
  10  -7  -3    0.90    6.50
 -10  -7   3    3.10    4.10
  10  -7  -3    1.80    4.90
 -10  -7   3    2.00    2.60
 -10  -7   3    1.70    3.80
  10  -7  -3    7.50    5.60
 -10  -7   3    1.80    1.80
 -10  -7   3    0.50    1.30
  10  -7  -3    6.20    6.10
 -10   7   3    3.40    4.30
 -10   7   3    6.70    4.90
   9  -7  -3   -0.90    4.80
   9  -7  -3   10.70    5.30
   9  -7  -3   -3.40    2.90
  -9  -7   3    1.10    1.90
  -9  -7   3   -3.50    2.00
   9  -7  -3   -2.60    3.40
  -9  -7   3   -1.70    2.60
   9  -7  -3   -3.20    4.70
  -9   7   3    1.30    4.40
  -9   7   3   -0.30    4.10
  -9   7   3   -2.00    3.70
  -9   7   3    0.30    2.80
  -8  -7   3    1.50    4.80
  -8  -7   3    7.00    4.30
   8  -7  -3    9.90    5.90
   8  -7  -3    7.20    5.40
   8  -7  -3   -3.60    4.80
   8  -7  -3    4.80    6.00
  -8  -7   3    2.90    1.40
  -8  -7   3    4.00    1.50
   8  -7  -3    2.70    4.30
  -8  -7   3    7.10    3.10
  -8  -7   3    1.10    2.40
  -8   7   3   14.40    6.70
  -8   7   3    9.10    4.00
  -8   7   3    2.80    4.20
  -8   7   3    0.80    3.30
   7  -7  -3    7.20    5.20
  -7  -7   3    5.30    3.10
   7  -7  -3   -1.20    3.30
   7  -7  -3    8.50    5.40
   7  -7  -3    5.10    4.50
   7  -7  -3    5.70    4.80
  -7  -7   3    3.20    3.20
  -7  -7   3    5.50    4.20
  -7  -7   3    6.10    4.20
  -7   7   3    3.60    3.20
  -7   7   3    3.30    3.80
  -7   7   3    6.80    4.80
  -7   7   3    4.50    3.70
   7   7  -3   -2.00    2.80
  -6  -7   3   10.90    4.30
  -6  -7   3   10.10    4.00
  -6  -7   3   14.70    3.40
  -6  -7   3   14.20    4.40
   6  -7  -3    7.40    4.00
   6  -7  -3   20.20    7.10
   6  -7  -3   13.10    6.20
  -6  -7   3   16.60    5.40
   6  -7  -3    5.50    5.70
  -6  -7   3    5.10    3.70
   6  -7  -3   16.10    6.90
  -6   7   3   12.80    4.50
  -6   7   3   16.50    5.70
  -6   7   3   10.70    4.10
   6   7  -3   11.80    4.30
  -5  -7   3   37.10    7.10
   5  -7  -3   55.99    9.50
  -5  -7   3   35.90    8.20
   5  -7  -3   37.70    9.90
  -5  -7   3   43.20    5.90
  -5  -7   3   41.60    7.80
   5  -7  -3   44.40   10.00
  -5  -7   3   46.10    7.10
   5  -7  -3   49.10   10.40
  -5  -7   3   35.80    7.90
   5  -7  -3   47.80   11.10
  -5   7   3   33.60    8.30
   5   7  -3   35.20    6.40
  -5   7   3   38.60    6.70
  -5   7   3   43.90    8.60
  -4  -7   3   17.60    4.70
   4  -7  -3   31.00    9.40
  -4  -7   3   19.20    6.20
   4  -7  -3   21.20    7.30
   4  -7  -3   27.00    6.90
   4  -7  -3   24.20    7.90
  -4  -7   3   25.30    6.80
  -4  -7   3   25.60    6.20
   4  -7  -3   26.50    8.00
  -4  -7   3   23.90    5.10
   4   7  -3   20.60    4.80
  -4   7   3   30.40    5.50
  -4   7   3   17.70    6.00
  -4   7   3   29.70    6.70
  -3  -7   3    8.60    4.50
  -3  -7   3    4.80    3.10
  -3  -7   3    1.50    2.30
   3  -7  -3    9.20    5.50
   3  -7  -3    6.10    3.80
  -3  -7   3    8.90    3.50
   3  -7  -3    9.20    4.60
  -3  -7   3    7.30    4.10
  -3  -7   3    5.10    3.90
   3  -7  -3   -0.70    4.20
  -3   7   3    6.00    3.60
   3   7  -3    3.40    2.60
  -3   7   3    6.40    3.80
   2  -7  -3   51.79   10.40
   2  -7  -3   41.40    8.10
  -2  -7   3   63.69    8.00
  -2  -7   3   49.30    7.80
   2  -7  -3   52.49   11.50
   2  -7  -3   50.19   10.50
  -2  -7   3   51.79    9.70
   2  -7  -3   42.50    7.90
  -2  -7   3   40.50    8.20
  -2  -7   3   41.00    9.00
   2   7  -3   49.90    7.00
  -2   7   3   45.30    8.20
  -2   7   3   46.00    8.20
  -1  -7   3   58.99   10.40
  -1  -7   3   71.69   10.00
   1  -7  -3   72.79    9.60
   1  -7  -3   67.69   11.60
  -1  -7   3   61.29    8.60
   1  -7  -3   64.69   12.30
   1  -7  -3   62.99    8.70
  -1  -7   3   70.69   10.20
  -1  -7   3   66.39   10.50
   1  -7  -3   61.29   12.10
   1  -7  -3   63.49   10.20
  -1   7   3   70.79    9.30
  -1   7   3   73.09    9.00
   1   7  -3   65.79    8.40
   0  -7  -3   23.20    7.70
   0  -7   3   23.60    5.80
   0  -7  -3   21.50    4.90
   0  -7   3   32.10    6.10
   0  -7   3   27.50    7.30
   0  -7  -3   25.10    7.10
   0  -7  -3   15.40    4.50
   0  -7   3   29.90   11.70
   0  -7  -3   22.30    7.70
   0  -7  -3   22.60    7.40
   0  -7   3   21.70    6.90
   0  -7   3   23.60    6.80
   0   7   3   27.60    5.40
   0   7   3   32.40    4.60
   0   7   3   24.90    5.80
   0   7  -3   20.50    4.90
  -1  -7  -3   13.90    3.80
   1  -7   3   15.50    5.80
  -1  -7  -3   10.10    4.90
  -1  -7  -3    8.30    4.10
   1  -7   3   13.30    5.00
  -1  -7  -3    5.60    5.20
  -1  -7  -3    8.70    3.60
  -1  -7  -3   11.70    5.70
   1  -7   3   10.80    4.50
   1  -7   3    9.20    5.40
   1   7   3   12.90    3.00
  -1   7  -3   10.20    3.90
   1   7   3   13.30    4.50
  -2  -7  -3   11.10    5.20
  -2  -7  -3   11.00    5.00
  -2  -7  -3   13.20    6.10
  -2  -7  -3    7.90    3.20
   2  -7   3    9.70    5.40
   2  -7   3    8.00    5.30
  -2  -7  -3   10.90    4.60
   2  -7   3   13.80    5.00
  -2   7  -3   11.60    3.90
   2   7   3   12.20    3.90
   2   7   3   12.80    2.80
  -2   7  -3    8.50    1.60
  -3  -7  -3    8.00    4.60
  -3  -7  -3    4.00    2.90
  -3  -7  -3    4.50    3.90
  -3  -7  -3    3.10    3.90
   3  -7   3   -1.90    4.40
  -3  -7  -3   10.30    2.90
   3  -7   3    4.30    5.30
   3  -7   3    5.90    4.30
  -3  -7  -3    2.60    3.40
   3   7   3    2.70    3.20
  -3   7  -3    0.20    3.30
   3   7   3    6.30    1.90
  -3   7  -3    3.40    3.60
  -3   7  -3    6.60    1.90
  -3   7  -3    1.60    2.20
  -4  -7  -3   27.80    8.00
  -4  -7  -3   22.30    3.40
   4  -7   3   27.80    7.50
   4  -7   3   24.20    8.00
  -4  -7  -3   13.00    4.50
   4  -7   3   26.50    7.70
  -4  -7  -3   29.10    7.70
  -4   7  -3   18.00    5.10
  -4   7  -3   22.30    7.40
   4   7   3   20.40    3.90
   4   7   3   21.00    5.40
  -4   7  -3   32.60    9.10
  -4   7  -3   20.00    3.70
   5  -7   3   53.69   11.50
  -5  -7  -3   60.59    9.30
   5  -7   3   43.10   10.30
   5  -7   3   42.80    9.00
  -5  -7  -3   55.09   11.20
  -5  -7  -3   36.30    7.60
  -5   7  -3   40.50    6.20
   5   7   3   48.10    6.10
  -5   7  -3   38.00    9.40
   5   7   3   43.10    7.90
  -5   7  -3   46.10   11.40
  -5   7  -3   38.80    7.60
   6  -7   3   24.90    7.00
  -6  -7  -3   23.80    6.20
   6  -7   3   22.40    7.90
   6  -7   3   39.20   10.10
  -6  -7  -3   26.70    7.80
   6  -7   3   29.00    9.00
  -6  -7  -3   29.90    6.90
  -6   7  -3   21.80    4.80
   6   7   3   20.60    4.60
  -6   7  -3   27.50    8.20
   6   7   3   21.60    5.50
  -6   7  -3   25.00    7.50
  -6   7  -3   20.60    5.70
   7  -7   3    4.30    3.80
   7  -7   3   -1.10    4.90
  -7  -7  -3   -3.20    4.30
   7  -7   3   -4.10    4.70
  -7  -7  -3    2.60    2.40
  -7  -7  -3    1.80    3.60
   7  -7   3   -1.80    5.30
   7   7   3   -0.90    7.40
  -7   7  -3    9.30    4.90
  -7   7  -3   -1.70    2.40
   7   7   3    0.60    2.40
  -7   7  -3    6.60    4.70
  -7   7  -3   -0.90    2.20
   8  -7   3   42.20   10.60
   8  -7   3   28.30    9.20
  -8  -7  -3   38.20    8.10
  -8  -7  -3   34.80    9.10
   8  -7   3   30.40    8.10
   8  -7   3   31.40   11.30
  -8  -7  -3   24.10    6.10
  -8   7  -3   27.60    7.40
  -8   7  -3   16.20    5.20
   8   7   3   29.60    7.80
  -8   7  -3   35.10    8.90
   9  -7   3   19.60    7.70
  -9  -7  -3   38.10    9.60
  -9  -7  -3   33.00    7.20
  -9  -7  -3   14.70    5.00
   9  -7   3   22.30    8.90
  -9   7  -3   14.60    5.10
   9   7   3   21.60    5.90
  -9   7  -3   34.10    8.50
  -9   7  -3    7.60    3.70
  -8  -8   3    5.90    3.60
  -8  -8   3   15.50    5.30
   8  -8  -3    8.40    5.60
   8  -8  -3    3.90    5.90
  -8  -8   3    4.30    1.60
  -8  -8   3    8.30    5.30
  -8  -8   3    3.80    3.50
  -8  -8   3    5.10    3.40
   8  -8  -3    6.10    5.20
  -8  -8   3    3.90    1.50
  -8   8   3    8.70    4.20
  -8   8   3    6.40    4.60
  -7  -8   3   38.90    8.40
  -7  -8   3   21.00    6.30
  -7  -8   3   24.90    5.70
  -7  -8   3   19.90    3.90
   7  -8  -3   27.00    9.80
  -7  -8   3   21.20    7.30
   7  -8  -3   18.30    8.40
   7  -8  -3   26.90    7.90
  -7   8   3   26.00    6.40
   7   8  -3   16.50    5.90
  -7   8   3   14.50    6.10
  -7   8   3   22.40    6.80
  -6  -8   3   53.79    8.70
  -6  -8   3   39.70    7.90
  -6  -8   3   34.50    7.40
   6  -8  -3   35.70   11.30
   6  -8  -3   41.70   11.60
  -6  -8   3   48.40    6.10
   6  -8  -3   51.49   11.40
  -6  -8   3   45.40    8.40
   6  -8  -3   48.80   11.80
   6  -8  -3   59.89   12.40
  -6  -8   3   33.80    9.00
  -6   8   3   29.00    7.60
   6   8  -3   35.50    7.60
  -6   8   3   44.10    9.40
  -6   8   3   41.40    7.50
  -5  -8   3   12.10    4.80
   5  -8  -3   15.40    6.20
   5  -8  -3   32.10    9.00
  -5  -8   3   32.20    7.90
   5  -8  -3   22.20    7.30
   5  -8  -3   15.20    6.40
  -5  -8   3   16.50    5.50
   5  -8  -3   13.40    6.60
  -5  -8   3    8.30    5.00
  -5  -8   3   16.90    4.20
  -5  -8   3   17.40    5.10
  -5   8   3   19.90    4.50
  -5   8   3   10.80    5.20
  -5   8   3   15.70    5.40
   5   8  -3   11.10    4.50
   4  -8  -3   22.40    7.70
  -4  -8   3   24.20    7.50
  -4  -8   3   20.00    5.80
  -4  -8   3   17.90    5.30
  -4  -8   3   31.60    6.10
   4  -8  -3   28.20    8.80
  -4  -8   3   27.70    7.30
   4  -8  -3   15.70    5.50
  -4  -8   3   19.30    5.70
   4  -8  -3   24.50    7.10
  -4   8   3   29.10    7.10
  -4   8   3   23.70    5.10
  -4   8   3   27.50    7.10
   4   8  -3   21.50    5.50
   3  -8  -3   18.00    6.50
   3  -8  -3    8.60    5.00
  -3  -8   3   15.80    5.40
  -3  -8   3   16.00    5.50
   3  -8  -3   14.30    5.60
   3  -8  -3   17.90    6.90
   3  -8  -3   17.50    8.20
  -3  -8   3   14.60    5.40
  -3  -8   3   13.60    6.00
  -3   8   3   13.10    5.20
  -3   8   3    8.60    4.40
  -3   8   3   11.90    3.80
   2  -8  -3   28.00    9.00
  -2  -8   3   22.90    6.50
   2  -8  -3   31.70    9.00
   2  -8  -3   18.00    7.20
  -2  -8   3   18.40    5.20
  -2  -8   3   23.60    7.70
   2  -8  -3   25.30    7.80
  -2  -8   3   29.40    9.60
   2  -8  -3   25.50    6.30
  -2  -8   3   20.20    5.20
   2  -8  -3   16.80    5.40
  -2   8   3   25.00    6.70
   2   8  -3   27.70    6.00
  -2   8   3   26.00    6.30
  -1  -8   3    5.80    3.40
  -1  -8   3    2.00    3.70
  -1  -8   3    1.40    2.60
   1  -8  -3   -3.40    2.30
   1  -8  -3    3.30    4.50
   1  -8  -3    9.30    4.80
  -1  -8   3   -1.30    2.10
  -1  -8   3    2.40    3.50
   1  -8  -3    5.40    5.00
   1  -8  -3    7.20    5.00
   1  -8  -3    9.20    4.60
  -1  -8   3    6.10    4.40
  -1   8   3    4.50    3.80
   1   8  -3   -0.40    2.20
  -1   8   3    0.50    1.80
   0  -8  -3    2.20    3.10
   0  -8   3   -2.10    3.40
   0  -8  -3    8.20    5.50
   0  -8  -3    4.10    4.40
   0  -8   3    3.30    3.40
   0  -8  -3    1.30    2.50
   0  -8   3    5.30    4.50
   0  -8   3    3.60    3.20
   0  -8   3    9.70    4.80
   0  -8  -3    5.40    4.80
   0  -8   3    8.50    5.40
   0  -8  -3    3.30    3.80
   0   8  -3    8.30    3.90
   0   8   3    3.80    2.10
   0   8   3    8.60    4.00
   1  -8   3   57.59   11.70
  -1  -8  -3   43.90   11.00
   1  -8   3   49.99   11.30
   1  -8   3   55.19    9.70
   1  -8   3   49.90   10.60
  -1  -8  -3   57.59   11.70
  -1  -8  -3   56.69    9.60
  -1  -8  -3   55.39   11.70
   1  -8   3   54.99   12.10
  -1  -8  -3   55.99   11.10
  -1  -8  -3   59.39    7.80
  -1   8  -3   40.30    7.90
   1   8   3   54.19    6.00
   1   8   3   50.39    8.90
  -2  -8  -3   22.40    7.50
   2  -8   3   15.70    6.30
  -2  -8  -3   26.10    8.00
  -2  -8  -3   24.60    6.20
   2  -8   3   21.00    7.40
   2  -8   3   25.30    8.00
   2  -8   3   19.10    7.30
  -2  -8  -3   19.20    7.10
  -2  -8  -3   28.20    8.10
  -2  -8  -3   18.90    4.50
   2  -8   3   10.30    5.70
  -2   8  -3   16.00    5.20
   2   8   3   16.10    3.40
   2   8   3   19.90    5.80
  -3  -8  -3    1.90    5.10
  -3  -8  -3    8.00    2.80
  -3  -8  -3    7.40    5.70
  -3  -8  -3   11.90    4.90
   3  -8   3    9.90    5.30
   3  -8   3   15.20    6.70
  -3  -8  -3    3.30    4.70
  -3  -8  -3    9.80    5.10
   3  -8   3    7.60    5.60
   3  -8   3   14.40    7.00
   3   8   3    4.50    2.30
   3   8   3    4.50    3.40
  -3   8  -3   11.90    4.40
  -3   8  -3    7.50    1.70
  -4  -8  -3    5.80    4.20
   4  -8   3    5.40    4.50
   4  -8   3    3.20    4.00
  -4  -8  -3   -0.30    1.60
   4  -8   3    1.60    5.00
   4  -8   3    2.60    3.50
  -4  -8  -3    2.40    4.10
  -4  -8  -3    5.00    4.00
  -4  -8  -3    6.90    6.40
   4   8   3    0.10    1.90
   4   8   3   -5.20    4.00
  -4   8  -3    1.70    2.90
  -5  -8  -3    4.20    4.60
   5  -8   3    8.40    4.60
   5  -8   3    3.30    4.20
  -5  -8  -3    1.60    3.70
  -5  -8  -3    4.90    3.60
   5  -8   3    2.40    5.20
  -5  -8  -3   -4.00    4.80
  -5  -8  -3    3.10    3.10
  -5   8  -3    9.00    5.70
  -5   8  -3   -3.90    2.40
   5   8   3   -2.60    1.70
   5   8   3   -5.50    3.20
  -5   8  -3    9.00    4.40
  -5   8  -3    1.40    1.90
  -6  -8  -3   20.70    6.90
   6  -8   3   24.90    9.10
  -6  -8  -3   20.30    8.30
   6  -8   3   43.90   11.30
   6  -8   3   27.70    7.90
   6  -8   3   24.40    8.40
  -6  -8  -3   10.80    5.00
  -6  -8  -3   27.30    7.60
  -6   8  -3   24.90    7.90
   6   8   3   15.20    5.60
   6   8   3   14.40    3.90
  -6   8  -3   15.60    4.00
  -7  -8  -3    0.60    4.70
   7  -8   3   15.00    7.10
  -7  -8  -3   -0.10    1.90
   7  -8   3    3.50    6.10
  -7  -8  -3    3.40    3.90
  -7   8  -3    3.90    3.90
   7   8   3    0.20    2.80
  -7   8  -3   -1.50    2.70
   5  -9  -3   11.40    5.70
   5  -9  -3    8.40    6.80
  -5  -9   3    4.90    3.60
   5  -9  -3   11.70    6.40
  -5  -9   3    4.70    4.20
  -5  -9   3   -0.70    2.60
  -5  -9   3    2.90    2.90
  -5  -9   3    0.90    4.00
   5  -9  -3    1.70    4.70
  -5  -9   3   -0.10    3.20
  -5   9   3   -0.60    2.90
  -5   9   3    3.00    4.70
   5   9  -3   -5.00    3.60
   4  -9  -3   19.50    7.60
   4  -9  -3   19.90    7.40
  -4  -9   3   15.40    5.10
  -4  -9   3   13.60    5.70
   4  -9  -3    9.40    6.40
  -4  -9   3    7.60    4.50
  -4  -9   3    8.70    5.50
  -4  -9   3    6.50    4.10
   4  -9  -3    6.90    5.50
   4   9  -3   15.70    7.10
  -4   9   3    6.30    3.10
   3  -9  -3   19.50    6.00
   3  -9  -3   26.00    7.60
  -3  -9   3   19.10    6.80
   3  -9  -3   17.80    6.70
  -3  -9   3    8.80    4.20
  -3  -9   3   24.00    7.00
  -3  -9   3   22.70    6.10
  -3  -9   3   14.30    7.30
   3  -9  -3   17.50    6.70
  -3  -9   3   23.30    6.90
  -3   9   3   19.40    4.30
   3   9  -3   19.30    5.90
  -3   9   3   27.10    7.80
   2  -9  -3   -3.30    5.80
   2  -9  -3    7.00    4.40
  -2  -9   3    0.60    8.70
  -2  -9   3   -1.90    3.50
  -2  -9   3    1.50    3.70
  -2  -9   3   13.20    6.00
   2  -9  -3   12.30    6.40
   2  -9  -3    6.90    5.10
  -2  -9   3    3.30    3.90
  -2  -9   3   -2.50    3.10
   2  -9  -3    4.10    5.20
  -2   9   3   -0.20    1.90
  -2   9   3    6.20    5.00
  -2   9   3    1.80    2.20
   2   9  -3   -1.70    3.20
   1  -9  -3    3.90    4.20
  -1  -9   3   17.70    6.50
   1  -9  -3    6.00    3.60
  -1  -9   3   12.00    4.70
   1  -9  -3   15.00    5.70
  -1  -9   3    3.00    3.90
   1  -9  -3   10.60    5.60
   1  -9  -3    5.30    5.10
  -1  -9   3    7.10    4.70
  -1  -9   3    3.30    6.80
   1  -9  -3   12.50    6.10
  -1   9   3    8.00    2.80
  -1   9   3    7.00    4.80
  -1   9   3    9.70    3.20
   1   9  -3    0.40    3.90
   0  -9  -3   21.90    8.30
   0  -9   3   29.80    8.00
   0  -9   3   34.00    8.70
   0  -9   3   25.00    6.50
   0  -9  -3   21.40    5.60
   0  -9  -3   22.70    8.00
   0  -9  -3   33.80    8.90
   0  -9  -3   17.70    5.80
   0  -9  -3   22.80    7.20
   0  -9   3   29.30    8.30
   0  -9   3   27.60    9.00
   0   9   3   19.60    6.60
   0   9  -3   13.70    5.40
  -1  -9  -3   37.80    9.80
   1  -9   3   40.90    9.00
   1  -9   3   19.10    7.10
   1  -9   3   34.50    8.90
   1  -9   3   40.40   10.20
  -1  -9  -3   27.60    6.20
  -1  -9  -3   26.40    8.10
  -1  -9  -3   36.40    9.10
  -1  -9  -3   31.90    7.30
  -1  -9  -3   24.10    8.50
   1  -9   3   42.80    9.90
   1   9   3   27.90    7.60
  -1   9  -3   30.90    7.10
   1   9   3   24.20    4.00
  -2  -9  -3   30.80    9.60
  -2  -9  -3   25.20    5.60
   2  -9   3   21.70    7.70
  -2  -9  -3   17.80    7.00
  -2  -9  -3   10.50    5.30
   2  -9   3   25.60    7.80
   2  -9   3   22.50    7.60
  -2  -9  -3   23.30    7.50
   2  -9   3   31.80    9.50
   2   9   3    9.10    5.00
  -2   9  -3   15.70    5.30
   2   9   3   21.10    3.40
   3  -9   3    6.50    5.30
   3  -9   3    2.10    5.30
   3  -9   3   -0.50    2.70
  -3  -9  -3   -1.20    5.50
   3  -9   3   -5.40    3.90
  -3  -9  -3   -0.40    3.60
  -3  -9  -3   -2.80    2.20
  -3  -9  -3   -6.70    4.30
  -3  -9  -3    3.50    3.80
  -3  -9  -3    3.50    4.10
  -3   9  -3   -5.30    5.10
   3   9   3   -3.90    1.50
   4  -9   3   15.50    6.60
  -4  -9  -3    8.70    2.90
   4  -9   3   12.70    6.30
  -4  -9  -3    5.70    6.10
  -4  -9  -3    8.90    4.20
  -4  -9  -3   19.60    7.30
  -4  -9  -3    0.30    4.10
   4  -9   3    2.90    3.90
  -4  -9  -3   18.80    6.80
   4  -9   3   19.10    6.00
  -4   9  -3    5.90    1.60
  -4   9  -3    0.10    3.70
   4   9   3    9.70    2.60
 -15   0   4    0.30    3.00
 -15   0   4    1.60    3.20
  15   0  -4   -1.40    3.10
  15   0  -4    2.60    2.70
  15   0  -4   -4.20    2.50
 -15   0   4   11.00    5.70
  14   0  -4   -6.20    2.50
 -14   0   4    1.30    1.80
 -14   0   4    0.00    2.90
  14   0  -4   -0.30    2.50
 -14   0   4    3.90    3.10
 -14   0   4   -1.70    2.70
 -13   0   4   30.50    6.50
  13   0  -4   37.40    6.90
 -13   0   4   41.20    8.40
 -13   0   4   31.20    7.20
 -12   0   4    4.20    3.30
 -12   0   4    4.50    2.90
 -12   0   4    0.90    2.90
  12   0  -4    5.00    3.20
  12   0  -4    5.40    2.60
 -12   0   4    4.10    2.30
 -11   0   4    2.40    2.10
 -11   0   4   -0.80    2.40
 -11   0   4    1.50    2.40
  11   0  -4   -1.00    1.80
  11   0  -4   -0.20    2.00
 -10   0   4   58.79    8.90
 -10   0   4   65.99    8.30
  10   0  -4   55.79    7.40
 -10   0   4   53.19    7.40
 -10   0   4   64.09    7.40
  -9   0   4  154.98   15.90
   9   0  -4  180.28   15.20
  -9   0   4  181.08   15.70
  -9   0   4  176.78   14.70
  -9   0   4  160.38   14.80
  -8   0   4   96.69    9.80
  -8   0   4  113.99    9.80
   8   0  -4  113.09   10.30
   8   0  -4   97.19    9.40
  -8   0   4  100.39   10.80
  -8   0   4  100.79   10.30
  -7   0   4   40.50    4.80
  -7   0   4   34.40    5.00
  -7   0   4   38.90    5.00
   7   0  -4   37.80    5.20
   7   0  -4   46.70    5.30
  -7   0   4   40.50    5.50
  -7   0   4   27.40    5.30
   7   0  -4   35.40    4.50
  -6   0   4 1267.07   92.19
   6   0  -4 1228.98   91.29
   6   0  -4 1386.96   91.59
  -6   0   4 1159.88   91.49
  -6   0   4 1390.96   91.59
  -6   0   4 1284.77   92.89
   6   0  -4 1438.06   92.49
   5   0  -4  736.83   53.79
   5   0  -4  751.02   53.89
  -5   0   4  750.62   53.89
  -5   0   4  763.82   54.69
  -5   0   4  810.42   53.89
  -4   0   4  621.34   41.70
  -4   0   4  587.84   42.40
   4   0  -4  656.53   42.60
   4   0  -4  553.34   41.80
   4   0  -4  561.94   41.60
  -4   0   4  557.94   41.50
  -3   0   4  301.27   23.50
  -3   0   4  349.37   24.00
  -3   0   4  301.27   23.40
   3   0  -4  346.47   23.50
  -2   0   4   47.60    4.20
   2   0  -4   45.40    4.50
   2   0  -4   43.20    4.30
   2   0  -4   53.49    3.90
  -1   0   4    0.60    0.40
   1   0  -4    0.90    0.90
   1   0  -4    0.70    0.70
  -1   0   4    0.20    0.80
   1   0  -4   -0.10    0.30
  -1   0   4    1.10    0.80
   0   0   4  145.99   11.00
   0   0   4  138.99   11.70
   0   0   4  169.78   11.90
   1   0   4  412.96   30.60
  -1   0  -4  436.66   30.50
  -2   0  -4  115.49    9.00
  -2   0  -4  103.39    9.00
   2   0   4  106.49    9.00
   2   0   4  103.69    9.00
  -3   0  -4  138.99   10.40
   3   0   4  105.39   10.30
  -3   0  -4  115.99    9.80
  -3   0  -4  107.59   10.20
   3   0   4  140.99   10.70
  -4   0  -4  748.93   58.89
  -4   0  -4  901.81   58.99
   5   0   4  469.05   34.40
  -5   0  -4  476.05   34.90
   5   0   4  454.65   35.10
  -6   0  -4  342.77   27.40
   6   0   4  360.46   28.00
   6   0   4  372.66   27.10
  -6   0  -4  339.67   27.50
  -7   0  -4    6.60    2.90
   7   0   4    3.20    2.50
   7   0   4    7.70    2.70
   7   0   4    6.00    2.70
  -7   0  -4    7.80    2.90
  -7   0  -4    5.30    3.00
   7   0   4    5.10    2.20
   8   0   4   66.79    7.10
  -8   0  -4   53.79    7.10
   8   0   4   41.10    6.10
   8   0   4   44.70    8.00
  -8   0  -4   61.69    7.50
  -8   0  -4   50.89    7.80
  -9   0  -4    1.30    2.30
   9   0   4    1.70    2.60
   9   0   4    3.20    2.70
   9   0   4    3.50    2.20
   9   0   4    2.90    2.70
  -9   0  -4    2.80    2.60
  -9   0  -4    4.30    3.40
 -10   0  -4   16.20    4.50
  10   0   4   19.20    5.50
  10   0   4   16.10    4.20
 -10   0  -4   11.00    4.60
  10   0   4   12.50    4.70
  10   0   4   17.50    4.70
 -10   0  -4   20.40    5.10
  11   0   4   11.60    3.70
 -11   0  -4   10.20    4.00
 -11   0  -4    6.50    3.80
  11   0   4    8.20    3.80
 -11   0  -4    5.50    4.10
  11   0   4    7.70    4.40
 -11   0  -4    7.70    4.20
  11   0   4    3.30    4.00
  12   0   4    4.00    3.30
  12   0   4    8.10    4.40
 -12   0  -4    1.80    3.00
 -12   0  -4    6.40    4.40
  12   0   4    8.10    4.90
 -12   0  -4    8.30    4.00
 -12   0  -4    4.40    3.20
  12   0   4    5.20    3.00
 -13   0  -4   -6.00    2.70
 -13   0  -4   -0.10    3.80
 -13   0  -4    1.70    2.90
  13   0   4   -0.90    3.10
  13   0   4    2.00    4.70
 -13   0  -4    0.30    2.20
  13   0   4   -0.50    3.70
  13   0   4    4.00    2.60
  14   0   4   -0.70    3.30
 -14   0  -4   -0.80    2.80
 -14   0  -4   -2.00    3.50
  14   0   4   -0.10    4.80
 -14   0  -4    0.10    4.60
  14   0   4   -4.60    3.30
 -14   0  -4    6.90    3.80
 -15  -1   4    0.70    3.30
  15  -1  -4   -4.60    3.20
 -15  -1   4    0.60    3.80
 -15  -1   4    5.60    2.60
  15  -1  -4   -1.40    3.80
 -15  -1   4   -3.60    3.70
  15   1  -4   -3.80    2.40
  15   1  -4   -1.40    2.30
 -15   1   4    5.80    4.10
 -15   1   4    0.20    3.70
 -14  -1   4   -1.60    1.60
 -14  -1   4   -2.50    1.70
  14  -1  -4    2.70    4.20
 -14  -1   4    0.50    2.50
 -14  -1   4    3.50    3.30
 -14  -1   4    4.70    3.30
  14  -1  -4    1.70    3.40
  14   1  -4    0.80    1.60
 -14   1   4   -1.40    2.90
  14   1  -4   -0.60    1.40
 -14   1   4    8.20    3.20
 -14   1   4    5.60    2.80
 -14   1   4    0.80    4.10
 -13  -1   4   30.40    5.90
 -13  -1   4   37.30    6.90
 -13  -1   4   22.70    5.10
 -13  -1   4   40.70    8.10
  13  -1  -4   23.70    5.90
  13   1  -4   27.00    4.40
 -13   1   4   32.60    6.80
 -13   1   4   32.90    7.30
 -13   1   4   29.20    6.60
  13   1  -4   31.80    3.90
 -13   1   4   32.60    7.50
 -12  -1   4   29.90    4.90
 -12  -1   4   23.00    5.60
  12  -1  -4   21.20    5.40
 -12  -1   4   18.50    6.70
 -12   1   4   18.30    6.20
  12   1  -4   20.20    3.80
  12   1  -4   24.00    3.10
 -12   1   4   21.30    5.90
  12   1  -4   20.10    4.60
 -12   1   4   13.10    5.00
 -11  -1   4    4.10    3.10
 -11  -1   4    7.50    2.70
  11  -1  -4    5.60    3.20
 -11  -1   4   10.10    4.10
 -11  -1   4    4.90    2.50
  11  -1  -4    9.70    3.90
 -11   1   4    1.90    3.40
  11   1  -4    6.60    1.60
 -11   1   4    4.40    3.00
 -11   1   4    8.60    3.90
  11   1  -4    2.10    2.20
 -11   1   4    2.40    3.10
  10  -1  -4    5.00    3.40
 -10  -1   4    3.90    3.00
 -10  -1   4    3.80    2.20
  10  -1  -4    1.10    2.10
 -10  -1   4    2.00    2.60
 -10  -1   4    3.90    2.30
  10   1  -4    3.20    1.30
  10   1  -4    1.40    1.30
 -10   1   4    6.30    3.50
 -10   1   4    7.00    3.60
 -10   1   4    4.70    2.70
 -10   1   4    1.80    2.70
  10   1  -4    2.10    1.90
  -9  -1   4   62.99    7.90
  -9  -1   4   62.59    7.10
   9  -1  -4   80.19    5.90
  -9  -1   4   73.79    9.00
  -9  -1   4   83.79    7.10
   9  -1  -4   71.19    8.50
   9  -1  -4   72.19    8.50
  -9   1   4   65.99    8.60
  -9   1   4   69.49    9.10
   9   1  -4   71.89    7.70
  -9   1   4   59.19    8.30
   9   1  -4   74.69    5.90
  -9   1   4   61.39    8.20
  -8  -1   4   50.29    6.80
  -8  -1   4   41.20    5.00
  -8  -1   4   50.79    6.10
   8  -1  -4   50.59    4.80
   8  -1  -4   55.19    6.90
   8  -1  -4   40.00    6.50
   8   1  -4   52.29    5.90
  -8   1   4   42.30    6.50
   8   1  -4   52.89    4.10
  -8   1   4   42.80    6.30
  -8   1   4   42.00    7.40
  -8   1   4   39.10    6.80
  -7  -1   4  282.87   21.70
   7  -1  -4  271.07   23.30
  -7  -1   4  298.07   22.90
   7  -1  -4  307.27   23.60
   7  -1  -4  302.57   23.50
  -7  -1   4  302.57   23.70
  -7  -1   4  274.77   21.60
  -7   1   4  287.87   23.40
  -7   1   4  290.17   23.70
   7   1  -4  335.07   20.60
  -7   1   4  305.37   24.40
  -7   1   4  292.37   23.70
   7   1  -4  274.87   20.80
   6  -1  -4  211.78   17.40
  -6  -1   4  200.58   17.30
   6  -1  -4  185.28   17.20
  -6  -1   4  205.68   16.80
  -6  -1   4  217.58   15.00
   6  -1  -4  232.98   17.70
  -6   1   4  227.38   17.60
  -6   1   4  223.08   18.20
  -6   1   4  227.28   17.80
  -6   1   4  186.68   17.50
  -5  -1   4 1016.20   73.39
   5  -1  -4 1082.39   73.69
  -5  -1   4 1151.98   73.19
   5  -1  -4  961.30   73.49
  -5   1   4 1070.29   73.89
  -5   1   4  936.21   73.59
   4  -1  -4 1199.78   79.09
  -4  -1   4 1148.29   78.39
   4  -1  -4 1138.49   78.49
   4  -1  -4 1042.10   78.89
  -4   1   4 1025.20   78.99
  -4   1   4 1134.29   79.19
  -4   1   4 1139.49   79.09
   3  -1  -4   89.09    8.50
   3  -1  -4  105.99    8.70
   3  -1  -4   90.59    8.40
  -3  -1   4   93.69    7.20
   3   1  -4  101.49    7.00
  -3   1   4  110.39    9.10
  -3   1   4   80.89    8.50
  -3   1   4   84.69    8.10
  -3   1   4   95.39    8.50
  -3   1   4   97.29    8.90
   2  -1  -4  919.01   65.29
   2  -1  -4  975.20   65.09
   2  -1  -4  907.91   65.39
  -2   1   4  829.02   65.19
  -2   1   4  946.31   65.59
  -2   1   4  963.50   65.19
   1  -1  -4   80.89    7.20
   1  -1  -4   62.99    6.20
   1  -1  -4   81.59    6.60
  -1   1   4   73.19    6.90
   1   1  -4   77.99    6.20
   1   1  -4   72.89    6.10
  -1   1   4   67.79    6.80
   0  -1  -4  328.97   21.90
   0  -1  -4  248.48   20.70
   0   1  -4  284.77   20.90
   0   1   4  267.57   21.50
   0   1   4  289.57   21.50
   0   1   4  278.17   20.70
   0   1  -4  304.07   21.80
   1   1   4 1410.46   98.39
  -2  -1  -4  856.81   61.99
   2  -1   4  821.72   61.79
  -2  -1  -4  811.72   61.59
   2   1   4  981.80   61.89
   2   1   4  880.01   62.09
   2   1   4  878.71   62.09
  -2   1  -4  837.92   62.09
   2   1   4  846.22   61.99
  -2   1  -4  877.91   61.99
  -2   1  -4  986.20   62.09
  -3  -1  -4  893.71   64.69
  -3  -1  -4  876.71   65.09
   3  -1   4  882.51   64.99
   3   1   4  972.70   65.09
   3   1   4  949.40   65.19
  -3   1  -4  922.71   64.89
  -3   1  -4  880.41   65.19
   3   1   4  859.81   64.79
  -3   1  -4 1028.30   65.29
   4  -1   4    9.00    3.20
  -4  -1  -4    4.00    1.80
  -4  -1  -4    9.40    2.80
   4  -1   4    2.80    1.60
  -4  -1  -4    8.30    2.60
   4  -1   4    5.80    2.70
  -4  -1  -4    4.60    1.70
   4  -1   4    4.00    2.00
  -4   1  -4    5.20    2.20
  -4   1  -4    1.90    1.90
   4   1   4    6.10    2.20
   4   1   4    5.40    2.30
  -4   1  -4    5.30    2.10
  -5  -1  -4  208.08   16.80
   5  -1   4  204.48   16.90
  -5  -1  -4  235.58   16.70
   5  -1   4  194.58   16.90
   5   1   4  203.68   17.00
   5   1   4  208.08   16.40
   5   1   4  193.28   16.10
  -5   1  -4  213.18   17.00
  -5   1  -4  187.28   16.20
  -5   1  -4  182.18   16.70
   5   1   4  201.28   15.60
  -6  -1  -4  457.55   34.70
   6  -1   4  425.36   34.80
   6  -1   4  477.95   34.80
  -6  -1  -4  484.65   34.30
   6   1   4  509.35   34.30
   6   1   4  463.75   33.90
  -6   1  -4  513.75   35.20
  -6   1  -4  402.16   34.50
   6   1   4  451.35   34.90
   6   1   4  415.26   33.10
  -6   1  -4  431.56   34.10
  -7  -1  -4  305.97   22.70
   7  -1   4  306.17   23.00
  -7  -1  -4  284.67   22.90
  -7  -1  -4  303.97   22.50
   7  -1   4  268.77   23.10
  -7   1  -4  245.78   22.60
   7   1   4  281.47   23.20
   7   1   4  263.87   21.60
   7   1   4  256.97   21.00
  -7   1  -4  279.87   23.10
   7   1   4  310.27   22.30
  -7   1  -4  242.48   22.00
   8  -1   4  177.48   18.50
  -8  -1  -4  169.38   16.10
   8  -1   4  160.68   15.70
  -8  -1  -4  195.68   16.20
  -8  -1  -4  183.28   15.90
   8   1   4  209.58   15.80
   8   1   4  170.78   15.00
  -8   1  -4  159.68   16.30
  -8   1  -4  185.18   16.50
  -8   1  -4  155.98   15.50
   8   1   4  175.78   16.60
   8   1   4  179.98   14.60
  -9  -1  -4  208.08   18.40
   9  -1   4  202.28   18.80
  -9  -1  -4  198.28   17.80
   9  -1   4  214.88   18.10
  -9  -1  -4  230.38   18.40
   9   1   4  192.18   16.30
   9   1   4  196.48   18.60
   9   1   4  187.78   16.70
  -9   1  -4  182.28   17.40
   9   1   4  225.58   17.60
  -9   1  -4  186.78   18.10
  -9   1  -4  176.38   18.10
 -10  -1  -4   19.00    5.40
  10  -1   4   17.60    6.20
 -10  -1  -4   28.10    6.30
 -10  -1  -4   26.60    5.70
  10  -1   4   15.70    4.80
  10   1   4   29.20    5.40
  10   1   4   20.40    4.30
 -10   1  -4   20.40    5.40
  10   1   4   27.50    6.20
  10   1   4   34.10    5.20
 -10   1  -4   26.70    6.40
 -10   1  -4   22.50    5.40
 -11  -1  -4   36.20    7.30
  11  -1   4   31.60    6.50
 -11  -1  -4   31.50    6.60
  11  -1   4   16.70    5.60
 -11  -1  -4   24.50    6.30
 -11   1  -4   43.00    8.20
  11   1   4   31.80    7.70
  11   1   4   29.70    5.70
 -11   1  -4   24.40    6.30
  11   1   4   32.00    6.30
 -11   1  -4   30.10    6.80
  11   1   4   27.10    4.90
 -12  -1  -4  103.89   12.40
 -12  -1  -4  105.69   12.00
 -12  -1  -4  108.69   12.30
 -12  -1  -4   76.19   10.70
  12  -1   4   87.69   13.80
  12  -1   4   90.39   10.70
 -12   1  -4   89.89   11.60
 -12   1  -4   91.19   11.40
  12   1   4   89.69    9.40
  12   1   4   86.69   12.00
  12   1   4   77.49    9.60
  12   1   4  103.59   11.00
 -13  -1  -4   -0.60    3.30
  13  -1   4   -1.00    3.80
  13  -1   4    2.50    3.30
 -13  -1  -4    1.50    3.20
  13  -1   4   -3.80    4.50
 -13  -1  -4    2.20    2.70
  13  -1   4   -1.10    4.40
 -13  -1  -4    4.10    4.60
 -13   1  -4    3.70    3.80
  13   1   4   -3.80    2.40
  13   1   4   -2.80    2.00
  13   1   4    3.60    5.30
 -13   1  -4   -2.50    3.50
  13   1   4    0.90    2.90
 -14  -1  -4   11.40    5.30
 -14  -1  -4   19.20    6.40
 -14  -1  -4   20.10    5.80
  14  -1   4   25.30    8.70
  14  -1   4   12.20    5.60
  14  -1   4   11.10    4.90
 -14  -1  -4   24.50    6.80
  14   1   4   10.10    6.30
  14   1   4    9.20    3.30
 -14   1  -4   16.50    5.90
 -14   1  -4   12.40    5.20
 -14   1  -4   24.90    6.20
  14   1   4   17.70    4.20
 -15  -2   4    8.60    2.40
  15  -2  -4    0.60    4.40
  15  -2  -4   -8.80    5.50
 -15  -2   4   -1.40    2.90
 -15  -2   4    1.40    3.00
 -15  -2   4    2.80    2.80
 -15  -2   4   -3.80    3.10
 -15   2   4    4.60    4.80
 -15   2   4    4.40    5.10
 -15   2   4    7.00    3.50
 -15   2   4   12.70    5.30
 -14  -2   4   -5.80    2.70
  14  -2  -4   -1.90    3.10
  14  -2  -4   -5.00    3.20
 -14  -2   4    9.30    4.20
 -14  -2   4    2.50    1.80
 -14  -2   4    2.00    3.50
 -14  -2   4    6.60    2.90
  14  -2  -4   14.50    5.10
 -14   2   4    5.50    3.80
 -14   2   4    0.80    4.60
 -14   2   4   13.30    4.80
 -14   2   4    3.10    3.20
 -13  -2   4    3.90    2.40
 -13  -2   4   -0.50    2.20
  13  -2  -4    3.30    3.60
 -13  -2   4    0.40    2.00
  13  -2  -4   -1.30    4.30
 -13  -2   4   -1.20    2.20
 -13   2   4    1.30    2.40
 -13   2   4    3.10    4.00
 -13   2   4   -0.30    3.10
 -13   2   4    5.00    3.40
 -12  -2   4    2.60    3.40
 -12  -2   4    3.40    2.90
  12  -2  -4    4.20    3.60
 -12  -2   4    1.00    2.10
  12  -2  -4    4.50    4.00
  12  -2  -4    4.60    2.30
  12  -2  -4    1.10    2.00
 -12  -2   4    1.40    1.80
 -12   2   4   -2.00    2.50
 -12   2   4    4.40    3.10
 -12   2   4    1.90    3.10
 -12   2   4    2.10    3.50
  11  -2  -4    8.20    3.10
 -11  -2   4    3.00    3.00
 -11  -2   4    7.60    2.90
 -11  -2   4    9.20    4.10
 -11  -2   4    7.00    2.20
  11  -2  -4   17.30    5.40
  11  -2  -4    7.30    3.30
  11  -2  -4   10.10    4.40
 -11  -2   4   12.40    3.10
 -11   2   4    7.70    3.50
 -11   2   4    8.20    4.60
 -11   2   4    5.90    3.90
 -11   2   4    5.80    3.70
 -10  -2   4  100.19    9.80
  10  -2  -4   90.09    9.30
 -10  -2   4   82.79    7.80
 -10  -2   4   94.99   10.50
 -10  -2   4   86.59    8.90
  10  -2  -4   93.09   10.50
 -10   2   4   88.99   11.60
 -10   2   4   75.89   10.30
 -10   2   4   78.39   10.30
 -10   2   4   95.59   11.20
  -9  -2   4   27.30    4.70
  -9  -2   4   28.80    5.40
  -9  -2   4   22.70    3.10
  -9  -2   4   29.90    4.20
   9  -2  -4   28.30    5.20
   9  -2  -4   22.90    5.50
  -9   2   4   19.50    5.30
  -9   2   4   23.40    5.70
  -9   2   4   27.40    6.40
  -9   2   4   23.00    5.90
  -8  -2   4  122.69   10.80
   8  -2  -4  120.99   12.30
   8  -2  -4  113.39   12.60
   8  -2  -4  136.59   12.10
  -8  -2   4  119.79   11.00
   8  -2  -4  120.49   12.40
  -8  -2   4  116.79    9.30
  -8  -2   4  135.09   12.20
  -8   2   4  122.99   12.60
  -8   2   4  121.59   13.00
  -8   2   4  156.98   14.10
  -8   2   4  121.09   12.90
   7  -2  -4    1.50    2.50
   7  -2  -4    5.20    2.50
   7  -2  -4    5.10    2.40
   7  -2  -4    3.80    2.40
  -7  -2   4    6.80    2.60
  -7  -2   4    2.50    1.50
  -7  -2   4    5.90    3.40
  -7   2   4    3.60    2.60
  -7   2   4    3.00    2.30
  -7   2   4   10.60    3.60
  -7   2   4    3.10    2.60
  -6  -2   4   69.29    6.80
   6  -2  -4   85.59    8.70
  -6  -2   4   68.39    7.40
   6  -2  -4   80.09    8.20
   6  -2  -4   65.69    8.40
   6  -2  -4   79.49    8.30
  -6  -2   4   74.99    7.10
   6  -2  -4   70.39    8.70
  -6   2   4   68.39    8.10
  -6   2   4   66.49    8.40
  -6   2   4   68.09    8.90
   5  -2  -4   55.49    6.60
  -5  -2   4   48.00    5.60
   5  -2  -4   51.89    6.40
   5  -2  -4   50.29    6.90
   5  -2  -4   54.99    6.70
   5  -2  -4   55.89    7.40
  -5  -2   4   51.79    5.20
  -5  -2   4   49.40    5.30
  -5   2   4   55.09    7.10
  -5   2   4   59.59    7.10
  -5   2   4   49.40    7.10
   4  -2  -4   28.90    4.80
   4  -2  -4   32.00    6.00
  -4  -2   4   27.50    3.80
  -4  -2   4   31.50    3.50
   4  -2  -4   25.20    5.00
   4  -2  -4   22.10    4.20
   4  -2  -4   29.20    5.40
  -4   2   4   25.90    4.80
  -4   2   4   25.70    4.50
  -4   2   4   34.60    4.40
   3  -2  -4    3.50    2.10
   3  -2  -4    5.30    2.40
   3  -2  -4    5.10    2.00
   3  -2  -4    2.70    2.70
  -3  -2   4    6.70    1.30
   3  -2  -4    4.10    2.00
  -3  -2   4    4.40    1.10
  -3   2   4    6.30    2.70
  -3   2   4    3.70    2.50
  -3   2   4    3.00    1.70
  -3   2   4    3.50    1.50
   3   2  -4    4.00    1.10
   2  -2  -4  859.21   58.89
   2  -2  -4  792.02   58.69
  -2  -2   4  843.92   56.99
   2  -2  -4  750.22   57.79
  -2  -2   4  791.62   56.59
   2  -2  -4  791.52   57.69
   2  -2  -4  832.42   58.99
  -2   2   4  725.33   58.49
   2   2  -4  827.12   57.19
  -2   2   4  837.62   57.99
   2   2  -4  862.41   56.49
  -2   2   4  809.42   59.19
  -2   2   4  833.32   58.09
   1  -2  -4  240.48   18.50
  -1  -2   4  236.28   18.50
   1  -2  -4  240.48   19.50
  -1  -2   4  238.18   17.60
  -1  -2   4  247.18   17.60
   1  -2  -4  272.37   20.00
   1  -2  -4  264.57   19.00
  -1   2   4  247.58   18.80
   1   2  -4  232.28   17.40
   1   2  -4  251.57   18.80
  -1   2   4  207.78   19.30
  -1   2   4  241.58   20.00
  -1   2   4  265.47   18.90
   0  -2   4  286.27   21.40
   0  -2  -4  333.47   23.70
   0  -2  -4  326.27   22.10
   0  -2  -4  283.57   23.10
   0   2   4  264.87   23.00
   0   2   4  305.57   23.80
   0   2  -4  304.67   21.30
   0   2   4  307.57   22.10
   0   2   4  280.67   22.40
   0   2  -4  293.47   22.50
   0   2  -4  293.07   22.70
   1  -2   4  343.57   25.70
  -1  -2  -4  393.66   27.50
   1   2   4  327.77   27.10
  -1   2  -4  338.97   27.00
   1   2   4  362.36   26.50
   1   2   4  365.66   26.50
   1   2   4  375.86   25.80
  -1   2  -4  352.96   25.80
   1   2   4  350.36   27.60
   2  -2   4    8.10    2.90
  -2  -2  -4    4.80    1.70
  -2  -2  -4    6.20    2.20
  -2  -2  -4    6.90    2.90
   2  -2   4    7.50    2.00
  -2  -2  -4    8.10    2.50
   2   2   4    4.80    2.00
  -2   2  -4   10.10    2.10
   2   2   4    5.80    1.30
   2   2   4    7.50    2.40
  -2   2  -4    7.90    2.60
  -2   2  -4    7.40    2.60
   2   2   4    6.90    1.90
   2   2   4    6.60    2.40
   3  -2   4  500.65   36.80
  -3  -2  -4  485.25   36.10
   3  -2   4  506.75   36.00
  -3  -2  -4  489.25   36.00
   3   2   4  561.74   36.30
  -3   2  -4  452.55   36.40
   3   2   4  471.65   34.40
  -3   2  -4  486.05   36.90
   3   2   4  449.76   40.30
  -3   2  -4  522.95   36.00
   3   2   4  511.45   36.20
   3   2   4  461.75   36.30
   4  -2   4   25.70    5.60
  -4  -2  -4   16.00    3.30
   4  -2   4   14.70    3.80
   4  -2   4   14.20    3.20
  -4  -2  -4   17.70    3.50
  -4  -2  -4   24.60    4.40
   4   2   4   16.80    3.60
   4   2   4   22.60    3.70
  -4   2  -4   20.90    3.80
  -4   2  -4   16.80    4.10
  -4   2  -4   12.70    3.50
   4   2   4   17.40    3.70
   4   2   4   21.50    3.60
   5  -2   4  284.97   22.10
  -5  -2  -4  270.57   21.60
   5  -2   4  322.27   23.00
  -5  -2  -4  282.47   21.80
  -5   2  -4  236.78   21.60
   5   2   4  311.97   22.30
   5   2   4  245.68   21.20
  -5   2  -4  261.57   22.50
   5   2   4  268.77   21.70
   5   2   4  286.17   19.90
  -6  -2  -4  170.18   14.00
  -6  -2  -4  153.38   14.00
   6  -2   4  164.38   14.70
   6  -2   4  167.88   14.50
   6   2   4  173.18   14.50
  -6   2  -4  153.98   14.80
   6   2   4  152.58   13.70
   6   2   4  135.39   13.20
   6   2   4  156.58   11.90
  -6   2  -4  179.38   14.70
  -6   2  -4  147.19   14.00
  -7  -2  -4   78.09    7.90
   7  -2   4   63.09    8.20
  -7  -2  -4   80.49    8.10
   7  -2   4   78.29    8.70
  -7   2  -4   49.90    7.30
  -7   2  -4   73.39    8.20
   7   2   4   60.99    5.60
   7   2   4   55.59    6.60
  -7   2  -4   55.59    8.00
   7   2   4   57.19    7.30
   7   2   4   65.79    8.20
  -8  -2  -4   45.80    6.70
   8  -2   4   30.30    6.10
  -8  -2  -4   39.20    5.50
   8  -2   4   16.60    5.40
   8   2   4   31.50    7.30
  -8   2  -4   33.50    7.20
   8   2   4   29.20    4.70
  -8   2  -4   22.30    5.30
   8   2   4   31.90    5.20
  -8   2  -4   31.30    6.10
   8   2   4   33.60    5.50
   9  -2   4   34.10    8.30
   9  -2   4   14.00    5.60
  -9  -2  -4   17.80    4.80
  -9  -2  -4   20.00    5.00
  -9  -2  -4   21.30    5.10
   9  -2   4   15.80    4.90
  -9   2  -4   16.50    4.90
   9   2   4   18.40    5.00
   9   2   4   15.80    3.80
  -9   2  -4   15.50    5.20
   9   2   4   19.90    3.00
   9   2   4   15.50    4.10
  -9   2  -4   16.80    4.70
  10  -2   4   50.39    8.70
 -10  -2  -4   69.49    9.00
  10  -2   4   42.50    7.80
  10   2   4   53.59    9.40
 -10   2  -4   46.60    7.60
 -10   2  -4   44.00    9.00
  10   2   4   56.39    5.30
  10   2   4   47.20    6.80
  10   2   4   53.19    6.70
 -10   2  -4   48.40    8.80
 -11  -2  -4    7.70    3.90
  11  -2   4   23.60    6.90
 -11  -2  -4   22.30    6.50
 -11  -2  -4   11.50    4.30
  11  -2   4   17.40    5.00
 -11  -2  -4   15.80    4.60
  11  -2   4   11.90    5.30
 -11   2  -4    8.10    3.70
 -11   2  -4   14.50    5.30
 -11   2  -4   12.70    5.40
  11   2   4    6.30    4.50
  11   2   4   10.40    2.30
  11   2   4   11.10    3.70
  12  -2   4   15.10    5.40
 -12  -2  -4   12.90    4.60
  12  -2   4    6.40    4.30
  12  -2   4   33.90    8.90
 -12  -2  -4   19.30    4.90
 -12  -2  -4   21.80    6.40
 -12  -2  -4   15.50    5.20
 -12   2  -4   19.80    5.60
  12   2   4   19.00    5.60
 -12   2  -4   19.50    6.00
  12   2   4   12.70    2.60
 -12   2  -4   16.20    5.50
 -13  -2  -4   -0.40    3.80
 -13  -2  -4   10.50    5.80
  13  -2   4    9.70    6.80
 -13  -2  -4    6.50    3.50
  13  -2   4    0.00    2.80
 -13  -2  -4    2.80    4.00
  13  -2   4    2.60    6.50
  13   2   4    1.60    2.40
 -13   2  -4    5.40    4.00
  13   2   4    1.90    3.80
  13   2   4   -0.50    1.20
 -13   2  -4   -0.20    3.60
  13   2   4    1.40    2.00
 -13   2  -4    8.30    4.00
 -14  -2  -4    5.40    5.40
 -14  -2  -4    3.70    3.30
 -14  -2  -4    3.70    3.30
  14  -2   4    3.20    8.00
  14  -2   4   -1.90    3.90
 -14  -2  -4   13.00    4.00
  14   2   4    1.20    1.50
 -14   2  -4   13.10    5.10
 -14   2  -4    4.00    4.60
  14   2   4    4.50    3.70
 -14  -3   4    1.40    3.10
  14  -3  -4   -7.10    3.30
 -14  -3   4    1.40    2.50
 -14  -3   4   -1.20    2.40
 -14  -3   4   -3.20    2.70
  14  -3  -4   -2.30    3.20
 -14   3   4    1.70    3.30
 -14   3   4    5.50    3.60
  13  -3  -4   -2.90    2.90
 -13  -3   4    2.10    1.80
 -13  -3   4   -2.90    2.30
  13  -3  -4    3.80    4.70
  13  -3  -4   -3.00    2.80
  13  -3  -4   -1.70    3.30
 -13  -3   4    1.70    1.00
 -13   3   4   -2.60    2.80
 -13   3   4    1.10    3.10
 -13   3   4    0.00    3.80
 -13   3   4    0.70    2.90
 -12  -3   4    0.40    2.10
  12  -3  -4   -3.20    3.30
 -12  -3   4    0.70    0.90
  12  -3  -4   -0.40    3.50
 -12  -3   4   -3.60    2.00
 -12  -3   4   -3.80    2.00
  12  -3  -4    0.60    3.00
  12  -3  -4   -2.70    2.90
 -12  -3   4   -0.40    1.90
 -12   3   4    0.30    3.60
 -12   3   4    4.30    4.30
 -12   3   4    7.50    3.90
 -12   3   4    5.40    3.90
  11  -3  -4   29.00    6.90
 -11  -3   4   25.70    5.00
 -11  -3   4   20.90    4.40
  11  -3  -4   29.10    6.40
  11  -3  -4   31.00    6.70
 -11  -3   4   35.50    6.70
 -11  -3   4   26.30    3.00
 -11   3   4   24.10    7.00
 -11   3   4   29.60    7.80
 -11   3   4   30.80    7.60
 -10  -3   4   74.59    8.70
  10  -3  -4   85.49   10.70
 -10  -3   4   96.59    9.10
 -10  -3   4   90.79   10.20
  10  -3  -4   83.79   11.20
  10  -3  -4   93.89   11.00
  10  -3  -4   77.69   10.80
 -10  -3   4   81.79    6.50
 -10   3   4   80.59   11.40
 -10   3   4   90.09   11.00
 -10   3   4   78.79   10.90
 -10   3   4   90.89   12.00
   9  -3  -4    6.00    3.10
   9  -3  -4    5.80    3.90
   9  -3  -4    3.10    3.70
  -9  -3   4   14.60    3.20
   9  -3  -4   11.70    5.30
  -9  -3   4    2.90    2.10
   9  -3  -4   11.90    4.70
  -9  -3   4    9.50    3.40
  -9   3   4   10.40    4.40
  -9   3   4    5.70    3.40
  -9   3   4   10.60    4.00
   8  -3  -4   53.89    7.50
   8  -3  -4   37.00    7.40
   8  -3  -4   35.10    8.00
   8  -3  -4   44.10    8.10
  -8  -3   4   36.30    5.20
   8  -3  -4   27.50   10.90
  -8  -3   4   37.90    3.70
  -8  -3   4   37.80    6.00
  -8   3   4   30.50    7.30
  -8   3   4   34.30    7.00
  -8   3   4   33.60    6.80
  -8   3   4   41.00    8.50
  -7  -3   4   79.29    8.00
   7  -3  -4   58.29    9.10
  -7  -3   4   75.49    7.20
  -7  -3   4   72.29    7.60
   7  -3  -4   73.19    9.40
   7  -3  -4   87.89   10.20
   7  -3  -4   77.99    9.00
  -7   3   4   86.39   10.00
  -7   3   4   75.49    9.30
  -7   3   4   65.79    9.70
  -6  -3   4   27.50    3.80
   6  -3  -4   28.00    6.30
   6  -3  -4   29.60    5.40
   6  -3  -4   22.00    5.80
   6  -3  -4   33.80    6.90
   6  -3  -4   33.00    6.30
  -6  -3   4   28.00    4.10
  -6  -3   4   28.00    4.50
  -6   3   4   33.00    7.00
  -6   3   4   25.00    5.00
  -6   3   4   20.90    5.40
  -5  -3   4  130.49    9.60
  -5  -3   4  131.79   10.80
   5  -3  -4  132.69   12.70
  -5  -3   4  117.99   10.90
   5  -3  -4  126.69   12.10
   5  -3  -4  132.39   13.10
  -5  -3   4  136.19    9.70
   5  -3  -4  121.49   13.00
   5  -3  -4  128.69   13.70
  -5   3   4  121.19   13.20
  -5   3   4  107.29   12.70
  -5   3   4  140.39   12.60
  -5   3   4  137.59   12.80
   4  -3  -4  164.78   15.70
  -4  -3   4  177.78   12.70
  -4  -3   4  160.88   12.70
  -4  -3   4  167.78   12.80
  -4  -3   4  174.68   13.40
   4  -3  -4  157.28   15.30
   4  -3  -4  160.88   15.30
   4  -3  -4  166.08   15.70
   4  -3  -4  173.18   14.60
  -4   3   4  173.88   15.00
  -4   3   4  150.98   15.20
  -4   3   4  153.78   14.30
  -4   3   4  148.19   15.50
  -3  -3   4  849.81   57.49
   3  -3  -4  833.92   58.69
   3  -3  -4  779.52   60.09
  -3  -3   4  794.72   56.69
  -3  -3   4  771.62   57.39
   3  -3  -4  793.32   59.89
   3  -3  -4  779.02   60.09
  -3   3   4  814.72   58.99
  -3   3   4  860.61   58.99
   3   3  -4  894.81   57.39
  -3   3   4  757.12   60.19
   2  -3  -4  330.97   26.70
   2  -3  -4  346.87   25.20
   2  -3  -4  342.87   26.80
  -2  -3   4  352.16   24.90
  -2  -3   4  340.47   24.20
   2  -3  -4  285.97   25.10
   2  -3  -4  323.07   26.70
  -2  -3   4  368.96   24.90
   2   3  -4  335.47   24.00
  -2   3   4  315.77   25.30
  -2   3   4  325.77   27.00
  -2   3   4  346.97   25.60
   2   3  -4  301.47   24.60
  -2   3   4  278.37   26.00
  -1  -3   4   28.50    4.50
   1  -3  -4   21.80    4.00
  -1  -3   4   28.90    3.30
  -1  -3   4   24.90    4.30
   1  -3  -4   22.10    4.70
   1  -3  -4   26.40    5.30
   1  -3  -4   31.40    4.00
   1  -3  -4   24.50    5.20
  -1  -3   4   28.70    2.50
   1   3  -4   24.50    4.40
   1   3  -4   25.90    3.20
  -1   3   4   17.30    3.60
  -1   3   4   29.50    6.30
   1   3  -4   19.80    4.00
  -1   3   4   23.50    5.00
  -1   3   4   28.40    4.60
   0  -3   4  347.47   25.10
   0  -3  -4  329.07   23.80
   0  -3  -4  328.97   25.80
   0  -3   4  306.57   22.70
   0  -3  -4  324.87   24.70
   0  -3   4  346.37   25.00
   0  -3  -4  336.17   25.80
   0   3  -4  340.17   23.50
   0   3  -4  312.97   24.50
   0   3   4  283.77   25.40
   0   3   4  302.87   26.00
   0   3  -4  296.27   25.00
   0   3   4  314.37   24.00
   0   3   4  292.37   24.40
  -1  -3  -4 1162.88   83.09
   1  -3   4 1280.37   83.09
  -1  -3  -4 1015.30   81.89
  -1  -3  -4 1147.69   80.89
   1  -3   4 1184.38   82.89
  -1  -3  -4 1179.18   83.39
   1   3   4 1187.18   81.19
   1   3   4 1113.89   83.19
   1   3   4 1116.69   81.99
   1   3   4 1163.58   81.59
  -1   3  -4 1178.18   80.59
  -1   3  -4 1102.39   82.99
  -1   3  -4 1183.08   82.79
  -1   3  -4 1295.57   81.39
   1   3   4 1058.09   83.29
  -2  -3  -4   39.90    5.40
  -2  -3  -4   52.49    6.90
   2  -3   4   49.20    5.00
   2  -3   4   55.89    6.90
   2  -3   4   59.39    7.40
   2  -3   4   46.50    6.00
  -2   3  -4   43.70    6.20
   2   3   4   52.49    5.70
   2   3   4   46.10    5.20
   2   3   4   44.40    6.40
  -2   3  -4   45.30    4.80
  -2   3  -4   38.40    6.20
   2   3   4   45.40    4.70
   2   3   4   46.30    6.30
  -2   3  -4   35.50    4.80
  -3  -3  -4  490.15   37.20
  -3  -3  -4  506.65   36.70
   3  -3   4  499.95   36.60
   3  -3   4  502.55   37.90
   3   3   4  476.75   38.20
  -3   3  -4  461.25   38.00
   3   3   4  500.15   38.00
  -3   3  -4  495.55   38.50
   3   3   4  526.45   35.30
   3   3   4  504.25   37.10
  -3   3  -4  490.85   36.30
   3   3   4  529.25   36.90
   4  -3   4   29.20    4.80
  -4  -3  -4   41.10    5.50
   4  -3   4   38.60    6.80
  -4  -3  -4   28.90    4.60
  -4  -3  -4   28.50    5.10
  -4  -3  -4   43.30    5.90
   4  -3   4   47.20    6.80
   4  -3   4   31.70    5.60
  -4   3  -4   28.30    6.10
   4   3   4   25.80    4.70
   4   3   4   33.50    4.80
   4   3   4   34.10    3.00
  -4   3  -4   35.20    6.80
   4   3   4   28.10    5.40
   4   3   4   33.70    6.30
  -4   3  -4   39.90    5.00
   5  -3   4   59.29    7.30
   5  -3   4   47.40    6.20
  -5  -3  -4   48.50    6.40
  -5  -3  -4   46.70    5.80
   5   3   4   44.50    6.20
  -5   3  -4   49.20    6.30
   5   3   4   53.19    6.90
   5   3   4   48.40    6.20
  -5   3  -4   43.50    7.00
  -5   3  -4   45.40    7.00
   5   3   4   62.49    6.90
   6  -3   4   65.39    7.70
  -6  -3  -4   51.89    7.00
  -6  -3  -4   65.09    7.10
   6  -3   4   57.29    7.80
   6   3   4   58.49    7.00
   6   3   4   60.39    7.70
  -6   3  -4   49.30    7.80
   6   3   4   57.69    7.30
  -6   3  -4   47.50    7.50
  -6   3  -4   64.19    7.70
   7  -3   4    8.40    3.40
  -7  -3  -4    6.40    2.40
   7  -3   4    7.00    4.20
   7  -3   4   10.70    5.60
  -7  -3  -4   10.10    3.90
   7  -3   4    5.50    3.60
  -7  -3  -4    6.30    3.20
   7   3   4    7.90    3.30
  -7   3  -4    3.80    2.60
   7   3   4    2.00    2.00
   7   3   4    6.50    2.70
  -7   3  -4    2.90    2.70
   8  -3   4   84.39    9.60
  -8  -3  -4   69.09    8.50
  -8  -3  -4   68.69    8.50
   8  -3   4   77.89    9.70
  -8   3  -4   57.79    8.30
   8   3   4   75.59    8.40
  -8   3  -4   57.59    9.30
   8   3   4   75.79   11.80
   8   3   4   59.29    7.40
   9  -3   4   37.30    7.60
  -9  -3  -4   33.70    6.40
   9  -3   4   29.30    6.40
  -9  -3  -4   34.00    6.50
  -9   3  -4   24.30    6.10
  -9   3  -4   30.40    7.20
   9   3   4   32.00    5.50
  -9   3  -4   26.00    6.30
   9   3   4   26.50    6.40
  10  -3   4   27.80    8.20
  10  -3   4   13.20    6.10
 -10  -3  -4   15.60    4.80
  10  -3   4    5.90    3.80
 -10  -3  -4   21.60    6.20
 -10  -3  -4   13.80    4.10
 -10  -3  -4    6.20    2.80
  10  -3   4   10.50    4.10
 -10   3  -4   11.80    5.40
  10   3   4    4.30    3.90
 -10   3  -4    8.00    3.70
  11  -3   4   26.10    7.10
  11  -3   4   21.00    6.20
 -11  -3  -4   21.10    5.60
 -11  -3  -4   30.10    6.40
 -11  -3  -4   23.60    5.70
 -11   3  -4   18.80    5.70
 -11   3  -4   20.90    6.70
  11   3   4   17.00    4.60
 -11   3  -4   22.70    6.30
  11   3   4   24.70    6.80
  12  -3   4    7.50    7.00
  12  -3   4   -0.70    3.90
 -12  -3  -4    1.30    3.60
  12  -3   4   -2.10    5.50
 -12  -3  -4   -3.90    2.30
  12  -3   4    8.90    6.50
 -12  -3  -4   -3.90    1.90
 -12  -3  -4   -1.00    4.60
 -12   3  -4    3.30    4.00
 -12   3  -4   -2.80    3.60
  12   3   4   -1.70    3.00
 -12   3  -4    3.60    2.70
  12   3   4   -2.50    1.60
  13  -3   4    6.40    5.00
  13  -3   4   -3.30    6.70
 -13  -3  -4   -0.30    3.20
  13  -3   4   -3.90    5.60
  13  -3   4    4.30    4.50
 -13  -3  -4   -3.30    5.20
 -13  -3  -4   -3.00    3.40
 -13  -3  -4   -4.60    2.40
 -13   3  -4    2.90    2.90
 -13   3  -4   -8.70    3.00
  13   3   4    0.00    2.70
  13   3   4   -7.00    4.20
 -13   3  -4    5.60    2.70
  14  -4  -4   19.30    7.60
 -14  -4   4   25.80    5.60
 -14  -4   4   15.80    5.20
  14  -4  -4   17.90    6.50
  14  -4  -4   34.40    8.10
 -14  -4   4   24.50    5.40
 -14   4   4   21.60    5.80
 -14   4   4   10.40    7.40
 -14   4   4   16.00    7.00
  13  -4  -4   38.30    8.90
  13  -4  -4   41.90    9.80
  13  -4  -4   32.10    8.60
 -13  -4   4   31.10    7.50
 -13  -4   4   31.70    6.00
 -13  -4   4   32.40    6.20
 -13   4   4   52.69    9.60
 -13   4   4   39.90    9.20
 -13   4   4   24.50    7.40
 -12  -4   4   10.90    3.40
 -12  -4   4   10.60    2.90
  12  -4  -4   10.10    4.70
 -12  -4   4    5.20    2.80
 -12  -4   4    9.90    4.30
  12  -4  -4   11.30    7.50
  12  -4  -4   17.70    6.60
  12  -4  -4   24.80    7.50
 -12   4   4    8.10    4.40
 -12   4   4   18.90    6.70
 -12   4   4    4.60    4.40
 -12   4   4    8.80    4.90
 -11  -4   4   17.90    4.70
 -11  -4   4   18.60    4.60
  11  -4  -4   24.10    7.10
  11  -4  -4   15.90    5.40
  11  -4  -4   23.30    6.80
 -11   4   4   25.10    7.70
 -11   4   4   21.00    6.50
 -11   4   4   25.50    7.20
 -11   4   4   18.90    6.00
 -10  -4   4    0.70    2.50
 -10  -4   4    3.00    1.90
  10  -4  -4    0.90    2.30
  10  -4  -4    3.80    4.00
  10  -4  -4   14.50    5.70
  10  -4  -4    1.90    3.70
 -10  -4   4    1.70    1.70
  10  -4  -4    3.70    3.80
 -10   4   4    1.80    3.10
 -10   4   4   -1.70    2.20
 -10   4   4   -1.60    2.30
 -10   4   4    0.60    2.40
  -9  -4   4   43.80    6.50
  -9  -4   4   58.39    7.10
   9  -4  -4   50.89   10.20
  -9  -4   4   50.49    5.50
   9  -4  -4   42.20    9.20
   9  -4  -4   41.60    9.20
   9  -4  -4   48.80    8.50
  -9   4   4   38.40    8.10
  -9   4   4   39.40    8.20
  -9   4   4   43.40    7.90
  -9   4   4   47.70   10.50
  -8  -4   4   66.59    6.90
  -8  -4   4   69.29    7.60
   8  -4  -4   81.39   10.50
   8  -4  -4   56.29    9.60
  -8  -4   4   76.59    5.40
   8  -4  -4   60.99    9.80
  -8  -4   4   63.49    7.70
  -8  -4   4   67.79    5.50
  -8  -4   4   74.39    7.90
   8  -4  -4   71.49   10.60
   8  -4  -4   61.99   10.20
  -8   4   4   73.79    9.50
  -8   4   4   68.59   10.30
  -8   4   4   63.89    8.90
  -8   4   4   56.69   10.00
   7  -4  -4  147.79   16.10
  -7  -4   4  146.89   13.00
  -7  -4   4  127.19   10.70
   7  -4  -4  137.09   15.60
   7  -4  -4  164.98   15.20
   7  -4  -4  141.89   14.30
  -7  -4   4  139.99   11.90
   7  -4  -4  135.99   15.10
  -7  -4   4  154.98   12.40
  -7   4   4  122.69   13.90
  -7   4   4  152.88   15.10
  -7   4   4  148.69   14.50
  -7   4   4  115.99   16.90
  -6  -4   4   15.30    2.70
   6  -4  -4    8.00    4.30
   6  -4  -4   18.10    4.70
   6  -4  -4   20.70    5.90
   6  -4  -4   15.40    5.50
   6  -4  -4   15.00    5.10
  -6  -4   4   14.70    3.60
  -6  -4   4   12.90    2.60
  -6   4   4   15.50    4.70
  -6   4   4   10.20    3.60
  -6   4   4   15.90    5.70
   5  -4  -4   42.00    8.40
   5  -4  -4   39.00    7.80
  -5  -4   4   34.30    4.30
  -5  -4   4   34.70    4.90
   5  -4  -4   32.70    7.50
   5  -4  -4   29.20    6.10
  -5  -4   4   39.80    4.30
  -5  -4   4   35.20    3.90
   5  -4  -4   34.40    7.40
   5   4  -4   40.20    4.90
  -5   4   4   34.50    7.40
  -5   4   4   27.20    5.40
  -5   4   4   28.50    5.90
  -4  -4   4  112.69   10.40
   4  -4  -4  113.89   11.60
  -4  -4   4  115.89    8.80
   4  -4  -4  111.89   13.00
   4  -4  -4  122.79   13.20
   4  -4  -4  121.89   13.10
  -4  -4   4  124.89   10.40
   4  -4  -4  115.69   12.90
  -4  -4   4  110.89   10.20
  -4  -4   4  105.29   10.10
  -4   4   4  109.59   12.40
  -4   4   4  104.29   12.60
  -4   4   4  116.59   11.60
   4   4  -4  123.39   10.30
  -4   4   4  124.49   12.10
  -3  -4   4   29.70    2.30
   3  -4  -4   31.50    6.90
  -3  -4   4   28.40    2.30
   3  -4  -4   42.60    5.90
  -3  -4   4   39.60    5.10
   3  -4  -4   29.30    6.90
  -3  -4   4   24.40    4.80
   3  -4  -4   28.40    6.40
   3  -4  -4   25.40    4.90
  -3  -4   4   35.80    4.80
  -3   4   4   32.20    7.30
   3   4  -4   36.50    4.20
  -3   4   4   27.20    5.20
  -3   4   4   30.20    5.60
   2  -4  -4  557.64   41.80
   2  -4  -4  543.15   40.10
  -2  -4   4  517.95   38.50
  -2  -4   4  574.14   39.70
   2  -4  -4  540.95   41.50
   2  -4  -4  508.85   41.20
   2  -4  -4  513.25   41.50
   2  -4  -4  563.14   39.70
   2   4  -4  529.95   38.30
  -2   4   4  552.54   39.90
  -2   4   4  511.15   39.80
  -2   4   4  475.05   41.30
   2   4  -4  487.35   39.10
  -1  -4   4  128.49   12.10
   1  -4  -4  113.39   11.80
  -1  -4   4  146.19   11.30
   1  -4  -4  116.89   13.00
   1  -4  -4  126.69   13.30
   1  -4  -4  130.69   11.40
   1  -4  -4  128.49   13.40
  -1  -4   4  124.89   12.00
  -1   4   4  154.48   12.50
   1   4  -4  125.79   10.70
  -1   4   4  101.09   12.40
   1   4  -4  109.99   11.70
  -1   4   4  132.69   11.70
  -1   4   4  118.79   13.40
   0  -4  -4  196.58   17.80
   0  -4   4  192.18   16.30
   0  -4  -4  174.48   17.60
   0  -4  -4  202.78   15.60
   0  -4   4  220.38   17.40
   0  -4   4  207.98   17.10
   0   4   4  174.08   17.20
   0   4  -4  169.78   15.10
   0   4  -4  200.58   16.40
   0   4   4  182.98   16.30
   0   4   4  184.08   17.80
   0   4   4  180.98   15.60
   0   4  -4  191.58   17.10
   1  -4   4   14.80    3.70
   1  -4   4   27.70    5.80
  -1  -4  -4   17.50    3.00
  -1  -4  -4   25.10    5.70
  -1  -4  -4   11.60    3.40
  -1  -4  -4   20.20    5.20
   1  -4   4   18.30    2.70
   1  -4   4   22.10    5.00
   1   4   4   20.50    3.50
  -1   4  -4   21.90    5.00
   1   4   4   17.00    4.90
   1   4   4   15.80    4.60
   1   4   4   16.30    3.80
  -1   4  -4   19.00    4.70
  -1   4  -4   19.10    2.30
   1   4   4   13.10    2.90
  -1   4  -4   12.90    2.90
  -2  -4  -4   60.49    8.30
   2  -4   4   66.69    8.80
   2  -4   4   79.39    9.10
  -2  -4  -4   61.09    8.10
   2  -4   4   61.79    6.20
  -2  -4  -4   62.39    5.80
  -2  -4  -4   60.59    7.40
   2  -4   4   54.99    7.30
  -2   4  -4   65.69    6.90
   2   4   4   61.29    8.30
  -2   4  -4   57.29    8.50
   2   4   4   67.19    7.60
  -2   4  -4   56.39    8.10
   2   4   4   66.39    6.20
   2   4   4   62.29    6.60
   2   4   4   56.39    8.00
  -2   4  -4   63.89    5.90
   3  -4   4  247.18   18.90
  -3  -4  -4  278.67   21.50
  -3  -4  -4  267.27   21.60
   3  -4   4  224.68   20.40
  -3  -4  -4  228.58   19.90
  -3   4  -4  208.88   20.80
  -3   4  -4  209.08   21.20
   3   4   4  240.98   17.70
   3   4   4  238.48   19.10
   3   4   4  234.48   21.00
  -3   4  -4  233.98   18.50
  -3   4  -4  255.07   19.60
   3   4   4  228.68   21.00
   3   4   4  253.57   20.00
  -4  -4  -4   40.40    5.80
   4  -4   4   34.40    6.40
  -4  -4  -4   40.40    6.40
  -4  -4  -4   41.40    5.10
   4  -4   4   33.60    7.00
  -4  -4  -4   35.30    6.40
   4  -4   4   28.70    4.90
   4  -4   4   48.90    8.00
   4   4   4   34.10    3.10
   4   4   4   35.00    6.50
  -4   4  -4   32.00    7.20
  -4   4  -4   32.50    5.00
   4   4   4   48.00    5.50
  -4   4  -4   35.60    7.30
   4   4   4   36.40    7.10
   4   4   4   31.50    5.50
  -4   4  -4   36.80    4.90
   5  -4   4   58.79    8.50
  -5  -4  -4   45.80    6.70
   5  -4   4   35.60    7.10
   5  -4   4   50.99    6.50
  -5  -4  -4   48.50    6.00
   5   4   4   39.50    6.40
  -5   4  -4   49.99    6.30
  -5   4  -4   48.50    7.50
   5   4   4   49.60    6.30
   5   4   4   55.39    6.80
  -5   4  -4   50.59    8.00
   5   4   4   39.60    7.00
  -6  -4  -4   83.59    9.00
   6  -4   4  103.59   11.50
  -6  -4  -4   83.99    9.80
   6  -4   4   86.79    9.90
   6  -4   4  115.09   13.10
   6   4   4   98.39   10.30
  -6   4  -4  102.59   10.10
  -6   4  -4   88.39   11.30
  -6   4  -4   80.79   10.60
   6   4   4   77.89    9.70
   6   4   4   84.09    9.50
   6   4   4   84.19   10.10
   7  -4   4  155.68   15.20
   7  -4   4  138.89   13.80
  -7  -4  -4  145.59   13.20
  -7  -4  -4  137.59   13.80
   7   4   4  132.29   13.30
  -7   4  -4  150.18   13.90
   7   4   4  123.09   13.20
   7   4   4  163.08   14.10
  -7   4  -4  134.69   15.30
  -7   4  -4  118.69   14.00
  -8  -4  -4   58.39    8.00
   8  -4   4   83.09    9.70
   8  -4   4   68.49   10.80
  -8  -4  -4   62.89    8.00
  -8   4  -4   66.29    9.70
  -8   4  -4   57.29    9.00
   8   4   4   55.69    7.70
  -8   4  -4   59.69    9.40
   8   4   4   56.19    8.90
   9  -4   4   23.90    6.10
   9  -4   4   34.20    7.10
   9  -4   4   36.00    8.70
  -9  -4  -4   24.80    5.70
  -9  -4  -4   16.20    5.00
  -9   4  -4   35.80    7.10
   9   4   4   19.00    6.20
   9   4   4   31.30    6.40
  -9   4  -4   35.10    8.30
 -10  -4  -4   41.50    7.30
  10  -4   4   27.60    6.80
 -10  -4  -4   26.50    5.90
  10  -4   4   51.89   11.00
  10  -4   4   34.50    7.80
 -10  -4  -4   22.50    5.30
 -10   4  -4   29.20    7.00
 -10   4  -4   36.10    7.60
  10   4   4   19.30    4.90
  10   4   4   27.30    6.70
  10   4   4   25.70    4.10
 -10   4  -4   28.50    7.60
 -11  -4  -4    2.60    3.10
 -11  -4  -4    1.30    3.30
  11  -4   4   11.10    4.40
 -11  -4  -4   10.30    5.80
  11  -4   4    6.80    5.50
  11  -4   4   12.10    6.00
 -11  -4  -4    3.30    3.20
  11  -4   4   16.50    8.10
 -11   4  -4    5.10    2.70
 -11   4  -4    7.00    3.90
  11   4   4    4.20    4.60
  11   4   4   -0.40    2.30
 -11   4  -4   11.50    4.70
  12  -4   4   13.80    7.50
  12  -4   4   -1.30    4.10
  12  -4   4    9.00    3.60
 -12  -4  -4   11.30    4.90
 -12  -4  -4    2.20    4.00
  12  -4   4    9.40    7.70
 -12  -4  -4    6.00    6.20
 -12  -4  -4    2.50    2.60
 -12   4  -4   13.40    4.70
  12   4   4    4.90    4.20
 -12   4  -4   11.50    4.30
  12   4   4    6.80    3.20
  13  -5  -4    0.60    6.20
 -13  -5   4    9.80    4.20
 -13  -5   4    7.20    4.00
 -13  -5   4    5.70    3.40
  13  -5  -4    0.80    5.70
 -13   5   4   22.10    7.50
 -13   5   4    0.90    2.90
  12  -5  -4    3.00    6.10
 -12  -5   4   -3.00    2.60
  12  -5  -4    0.60    3.70
 -12  -5   4    3.60    3.10
 -12  -5   4   -1.10    1.00
  12  -5  -4   -2.30    3.10
  12  -5  -4   -4.40    4.20
 -12  -5   4   -2.70    2.10
 -12   5   4    2.60    4.20
 -12   5   4   -0.20    2.70
  11  -5  -4   14.30    5.60
  11  -5  -4   19.70    7.10
  11  -5  -4    9.20    6.20
 -11  -5   4    9.90    3.90
 -11  -5   4   15.10    3.80
 -11  -5   4   10.70    2.40
  11  -5  -4   20.30    6.30
 -11  -5   4    9.40    3.80
  11  -5  -4    3.10    5.40
 -11   5   4   13.80    5.00
 -11   5   4   17.70    5.80
 -11   5   4   25.70    8.20
 -11   5   4   13.30    5.10
  10  -5  -4   15.50    6.30
  10  -5  -4   11.90    6.80
  10  -5  -4    7.70    5.00
 -10  -5   4   11.10    3.60
  10  -5  -4   10.30    4.80
 -10  -5   4   12.00    3.90
 -10  -5   4   13.40    3.80
 -10  -5   4   13.90    2.90
  10  -5  -4   12.50    5.20
 -10   5   4   16.20    5.20
 -10   5   4    9.60    5.10
 -10   5   4   15.00    6.30
 -10   5   4    9.60    4.60
  -9  -5   4    7.30    2.90
   9  -5  -4    7.40    4.50
   9  -5  -4   10.90    5.80
  -9  -5   4    2.60    2.70
   9  -5  -4    5.20    5.30
  -9  -5   4    5.00    1.90
  -9  -5   4    4.40    1.30
  -9  -5   4    2.50    2.10
   9  -5  -4    6.50    5.10
  -9  -5   4    4.40    1.40
   9  -5  -4    6.00    3.80
  -9   5   4    6.50    4.00
  -9   5   4    1.10    3.30
  -9   5   4    2.60    2.70
  -9   5   4    5.00    4.40
  -8  -5   4    4.50    2.60
   8  -5  -4    6.00    4.00
   8  -5  -4    5.60    5.10
  -8  -5   4    0.20    2.10
   8  -5  -4    5.20    4.70
   8  -5  -4    4.70    3.40
  -8  -5   4    1.50    1.80
  -8  -5   4    2.00    1.70
  -8  -5   4    6.30    1.80
  -8  -5   4    7.70    3.30
   8  -5  -4    5.20    4.50
  -8   5   4    4.60    3.90
  -8   5   4    1.80    2.90
  -8   5   4    4.60    3.40
  -8   5   4    5.50    4.00
  -7  -5   4   35.40    5.50
   7  -5  -4   32.00    8.40
  -7  -5   4   21.50    5.10
  -7  -5   4   32.50    4.00
  -7  -5   4   28.00    4.80
   7  -5  -4   37.30    8.50
   7  -5  -4   28.70    6.60
  -7  -5   4   32.30    4.50
   7  -5  -4   31.50    7.90
  -7  -5   4   24.90    3.90
   7  -5  -4   28.00    8.30
  -7   5   4   24.10    5.70
  -7   5   4   29.30    6.50
  -7   5   4   29.70    6.80
  -7   5   4   31.80    8.50
  -6  -5   4   72.69    8.90
  -6  -5   4   86.19    8.70
  -6  -5   4   85.39    7.40
   6  -5  -4   79.59   10.30
  -6  -5   4   91.89    9.80
   6  -5  -4   84.79   12.30
   6  -5  -4   83.79   11.60
   6  -5  -4   96.39   12.30
   6  -5  -4   86.39   12.10
  -6  -5   4   94.59    8.50
  -6   5   4   98.69   12.40
  -6   5   4   89.69   10.50
   6   5  -4   97.09    9.50
  -6   5   4   86.69   11.30
  -6   5   4   93.69   11.20
  -5  -5   4   54.19    7.10
   5  -5  -4   63.59   11.20
  -5  -5   4   53.49    6.80
   5  -5  -4   69.49    8.90
  -5  -5   4   64.69    7.00
   5  -5  -4   64.99   10.00
  -5  -5   4   50.19    4.70
   5  -5  -4   63.49   13.20
   5  -5  -4   72.59    9.90
  -5  -5   4   50.59    7.00
   5   5  -4   67.89    7.30
  -5   5   4   60.29    9.30
  -5   5   4   63.29    8.50
  -5   5   4   63.49    8.50
  -4  -5   4  108.99   10.50
   4  -5  -4  105.29   13.00
  -4  -5   4  101.69   10.30
   4  -5  -4  105.29   12.90
   4  -5  -4  111.99   13.40
   4  -5  -4  114.89   11.60
  -4  -5   4   86.89   10.00
   4  -5  -4   99.59   13.00
  -4   5   4   92.19   11.30
   4   5  -4  120.49   10.30
   3  -5  -4  312.87   30.00
  -3  -5   4  354.26   28.20
   3  -5  -4  345.27   30.90
   3  -5  -4  394.96   29.00
  -3  -5   4  390.26   27.80
  -3  -5   4  372.66   28.30
  -3  -5   4  313.37   27.70
   3  -5  -4  318.97   28.60
   3  -5  -4  341.87   30.60
   3  -5  -4  385.06   31.00
  -3   5   4  368.06   29.00
  -3   5   4  352.46   28.90
   3   5  -4  371.96   27.30
  -2  -5   4   59.59    7.00
   2  -5  -4   51.39    8.40
  -2  -5   4   64.69    7.50
   2  -5  -4   71.09    8.40
   2  -5  -4   52.19    9.90
  -2  -5   4   59.79    7.90
  -2  -5   4   59.19    8.00
   2  -5  -4   72.09   10.30
   2  -5  -4   56.59    9.00
   2  -5  -4   71.59    8.10
  -2   5   4   66.19    8.00
  -2   5   4   62.69    8.00
   2   5  -4   71.49    7.10
  -1  -5   4   28.60    5.60
   1  -5  -4   20.90    6.10
   1  -5  -4   21.50    4.40
  -1  -5   4   26.70    6.00
   1  -5  -4   23.50    6.30
   1  -5  -4   14.80    4.00
  -1  -5   4   22.80    4.80
   1  -5  -4   13.80    5.10
  -1  -5   4   32.10    4.50
   1  -5  -4   31.50    7.10
   1   5  -4   24.20    4.10
  -1   5   4   30.10    5.20
   1   5  -4   29.90    5.90
  -1   5   4   15.60    4.20
  -1   5   4   25.60    7.00
   0  -5   4    0.50    2.50
   0  -5  -4    0.10    2.90
   0  -5  -4    2.80    2.00
   0  -5   4    1.40    1.50
   0  -5  -4    1.50    2.50
   0  -5  -4    2.60    1.90
   0  -5   4    1.50    2.30
   0  -5   4    0.10    2.00
   0   5   4    1.10    1.70
   0   5   4    2.10    1.80
   0   5   4    2.10    1.30
   0   5  -4    2.50    1.60
   0   5   4    1.60    3.00
   0   5  -4   -0.50    2.20
  -1  -5  -4   64.99    7.90
  -1  -5  -4   64.69    9.60
   1  -5   4   64.99    9.20
  -1  -5  -4   68.49    6.80
   1  -5   4   62.99    8.20
  -1  -5  -4   65.99    8.90
   1  -5   4   69.09    9.40
   1   5   4   58.19    7.80
  -1   5  -4   57.49    8.10
  -1   5  -4   78.49    7.60
  -1   5  -4   64.49    5.30
   1   5   4   60.79    6.70
   1   5   4   47.60    8.70
   1   5   4   62.79    7.20
   1   5   4   56.29    8.80
  -1   5  -4   66.89    9.10
  -2  -5  -4  179.88   13.90
  -2  -5  -4  191.58   17.30
   2  -5   4  195.98   17.80
   2  -5   4  198.78   17.70
  -2  -5  -4  150.38   15.40
  -2  -5  -4  178.88   17.70
   2  -5   4  181.08   16.50
   2   5   4  162.78   16.80
   2   5   4  161.28   16.90
   2   5   4  153.78   15.30
   2   5   4  183.48   14.50
   2   5   4  148.79   13.70
  -2   5  -4  165.08   15.00
  -2   5  -4  175.38   13.30
  -2   5  -4  153.38   16.40
  -2   5  -4  173.68   17.30
  -3  -5  -4   45.80    4.60
   3  -5   4   52.19    9.20
  -3  -5  -4   43.80    8.60
  -3  -5  -4   37.40    7.30
   3  -5   4   52.59    8.00
  -3  -5  -4   36.70    6.70
   3  -5   4   48.20    7.90
   3   5   4   38.20    8.00
   3   5   4   39.60    8.00
  -3   5  -4   41.20    8.70
   3   5   4   42.30    5.30
  -3   5  -4   39.80    6.00
   3   5   4   42.30    4.60
  -3   5  -4   47.50    5.10
  -3   5  -4   42.40    8.90
   4  -5   4   66.59   10.10
  -4  -5  -4   80.69    9.30
   4  -5   4   69.09   10.00
  -4  -5  -4   62.49    8.20
  -4  -5  -4   72.39    9.80
   4  -5   4   49.20    9.10
   4   5   4   63.79    7.20
   4   5   4   83.19    9.10
  -4   5  -4   61.69    9.90
  -4   5  -4   59.19   10.90
   4   5   4   59.19    9.20
  -4   5  -4   56.19    6.80
   4   5   4   59.49    8.70
  -4   5  -4   67.49    8.10
  -5  -5  -4   12.80    5.70
   5  -5   4   17.80    6.40
  -5  -5  -4   15.20    4.10
   5  -5   4   12.50    5.00
   5  -5   4   19.80    6.80
  -5  -5  -4   15.90    4.60
   5   5   4   15.90    5.30
  -5   5  -4   15.90    4.20
  -5   5  -4   15.20    3.70
   5   5   4   11.40    4.30
   5   5   4   17.10    3.80
  -5   5  -4    8.70    4.20
   5   5   4   13.40    4.20
  -5   5  -4   10.70    5.00
  -6  -5  -4   20.00    5.90
  -6  -5  -4   13.40    4.10
  -6  -5  -4   17.60    4.90
   6  -5   4   14.00    5.70
  -6  -5  -4   11.30    3.30
   6  -5   4   18.70    6.30
   6  -5   4   14.50    5.60
   6   5   4   11.40    4.00
  -6   5  -4   14.80    4.10
  -6   5  -4   19.20    6.30
   6   5   4   21.30    4.70
   6   5   4   13.70    4.40
   6   5   4   13.40    4.10
  -6   5  -4   15.60    4.30
  -6   5  -4   10.30    5.50
   7  -5   4   38.80    8.90
  -7  -5  -4   34.90    6.90
   7  -5   4   24.10    6.60
  -7  -5  -4   32.60    5.60
  -7  -5  -4   32.80    7.70
  -7  -5  -4   25.80    6.50
   7   5   4   41.80    7.10
  -7   5  -4   25.70    5.70
   7   5   4   25.70    5.40
  -7   5  -4   24.00    6.80
  -7   5  -4   17.30    4.60
  -7   5  -4   30.50    7.70
   7   5   4   25.30    6.10
   7   5   4   25.20    5.60
  -8  -5  -4   10.20    5.20
   8  -5   4    7.50    5.10
  -8  -5  -4    4.30    2.70
  -8  -5  -4    6.30    3.20
   8  -5   4    5.10    5.80
   8  -5   4    5.90    5.00
  -8  -5  -4   11.40    4.70
  -8   5  -4    8.30    4.60
  -8   5  -4    5.60    2.80
   8   5   4    3.60    2.90
  -8   5  -4    4.10    3.20
   9  -5   4    5.30    4.90
  -9  -5  -4   11.10    4.60
  -9  -5  -4    4.70    2.60
   9  -5   4    2.50    3.30
   9  -5   4    4.50    6.20
  -9  -5  -4    2.90    2.70
  -9  -5  -4   10.90    5.50
  -9   5  -4    7.70    3.90
   9   5   4    5.10    3.30
  -9   5  -4    9.40    5.40
   9   5   4    5.60    3.10
  -9   5  -4    4.40    3.70
 -10  -5  -4   15.70    5.70
 -10  -5  -4   29.20    7.90
 -10  -5  -4    7.20    3.50
  10  -5   4   20.40    7.40
  10  -5   4   20.20    7.60
  10   5   4    7.90    4.50
 -10   5  -4   18.90    5.70
 -10   5  -4   12.60    4.10
 -10   5  -4   17.30    6.80
  10   5   4   10.90    4.10
  11  -5   4    2.50    7.20
 -11  -5  -4    0.60    4.10
  11  -5   4   -4.00    4.70
 -11  -5  -4    4.70    2.60
  11  -5   4   -4.70    3.00
 -11  -5  -4    3.30    3.30
 -11  -5  -4   -3.20    4.90
 -11   5  -4    1.90    3.70
  11   5   4   -1.20    2.40
 -11   5  -4    7.00    3.70
  11   5   4    4.40    4.70
 -12  -5  -4    0.50    6.30
 -12  -5  -4    6.30    3.70
  12  -5   4    3.60    8.30
  12  -5   4    7.90    7.60
 -12  -5  -4   -0.90    3.80
 -12  -5  -4    3.70    3.80
  12   5   4   20.00    9.30
  12   5   4    3.30    3.40
 -12   5  -4    3.60    5.40
 -12   5  -4   13.60    5.70
  12  -6  -4   -5.70    4.90
 -12  -6   4   -2.60    3.20
 -12  -6   4    2.40    2.70
  12  -6  -4   -1.00    6.40
 -12  -6   4   -2.70    2.30
  12  -6  -4    8.90    6.50
 -12   6   4    2.10    4.80
 -12   6   4    1.80    4.70
  11  -6  -4   21.80    7.60
 -11  -6   4   16.20    4.60
  11  -6  -4   11.00    5.60
  11  -6  -4   16.90    7.00
  11  -6  -4   15.90    7.90
 -11  -6   4    7.50    3.80
 -11  -6   4    7.60    3.30
  11  -6  -4    9.60    5.50
 -11   6   4   13.90    6.40
 -11   6   4    9.70    4.40
 -11   6   4    8.40    5.30
 -11   6   4    9.80    4.40
 -10  -6   4    0.60    1.30
 -10  -6   4   -0.40    1.10
 -10  -6   4    0.30    1.40
  10  -6  -4   -4.90    3.30
  10  -6  -4   -6.10    3.80
 -10  -6   4   -2.10    1.60
  10  -6  -4   -2.10    5.20
  10  -6  -4    3.30    4.80
 -10  -6   4   -2.60    2.10
 -10  -6   4   -2.80    1.80
  10  -6  -4    5.00    5.10
 -10   6   4   -0.70    3.00
 -10   6   4    5.90    4.60
 -10   6   4   12.30    5.60
 -10   6   4   -2.90    2.90
  -9  -6   4    4.70    1.90
  -9  -6   4    3.70    3.00
  -9  -6   4    5.00    2.10
   9  -6  -4    2.30    4.30
  -9  -6   4    3.90    1.80
  -9  -6   4    1.90    1.60
   9  -6  -4    4.90    3.60
   9  -6  -4    8.60    5.70
   9  -6  -4    4.70    4.90
  -9  -6   4    6.00    2.20
   9  -6  -4    5.00    5.50
  -9   6   4    8.00    5.20
  -9   6   4   14.10    4.10
  -9   6   4    2.10    3.40
  -9   6   4   -0.20    3.80
   8  -6  -4    2.30    3.90
  -8  -6   4    5.00    2.10
   8  -6  -4    3.80    4.80
  -8  -6   4    4.00    2.00
   8  -6  -4    7.90    5.60
   8  -6  -4    4.70    5.10
  -8  -6   4    1.60    2.50
  -8  -6   4    3.30    1.50
   8  -6  -4    2.50    2.40
  -8  -6   4   -0.10    2.80
  -8   6   4    4.90    3.60
  -8   6   4    9.00    4.30
  -8   6   4   11.10    5.70
  -8   6   4    2.70    4.00
  -7  -6   4   38.50    5.60
   7  -6  -4   37.30    9.40
   7  -6  -4   35.40    7.80
  -7  -6   4   39.30    5.20
   7  -6  -4   48.30   16.20
  -7  -6   4   31.40    3.60
   7  -6  -4   37.60   10.30
  -7  -6   4   42.80    5.30
   7  -6  -4   42.80   10.60
  -7  -6   4   33.30    6.50
  -7  -6   4   33.70    6.90
  -7   6   4   35.00    8.30
  -7   6   4   21.30    6.10
  -7   6   4   35.10    6.90
  -7   6   4   45.50   10.70
   6  -6  -4   41.00    8.30
   6  -6  -4   32.10    8.60
  -6  -6   4   38.20    6.40
   6  -6  -4   50.19   10.60
  -6  -6   4   39.10    7.30
  -6  -6   4   43.50    6.20
  -6  -6   4   41.00    7.10
   6  -6  -4   48.50    9.90
  -6  -6   4   30.20    5.30
   6  -6  -4   39.90   10.40
  -6  -6   4   39.80    5.80
   6   6  -4   55.59    7.10
  -6   6   4   36.20    7.00
  -6   6   4   48.90   10.70
  -6   6   4   25.20    6.40
  -6   6   4   24.40    6.90
  -5  -6   4   27.00    5.80
   5  -6  -4   19.50    6.50
  -5  -6   4   16.60    5.20
  -5  -6   4   20.30    4.80
   5  -6  -4   29.00    8.60
   5  -6  -4   21.50    6.10
  -5  -6   4   20.10    4.40
  -5  -6   4   20.40    4.50
   5  -6  -4   14.60    6.20
   5  -6  -4   20.20    6.60
  -5  -6   4   17.50    4.80
   5   6  -4   16.60    4.30
  -5   6   4   18.40    5.60
  -5   6   4   25.00    6.20
  -4  -6   4    1.00    2.20
   4  -6  -4    3.80    3.90
  -4  -6   4    1.20    2.60
  -4  -6   4    1.30    2.10
   4  -6  -4    1.00    4.00
  -4  -6   4    0.30    2.00
   4  -6  -4    1.90    4.00
  -4  -6   4    0.70    2.50
   4  -6  -4   -0.20    2.90
   4  -6  -4    2.80    4.20
  -4   6   4    0.60    2.50
  -4   6   4    2.70    2.60
   4   6  -4    0.20    1.90
  -3  -6   4    1.50    2.30
  -3  -6   4    4.10    2.90
   3  -6  -4    2.00    2.90
   3  -6  -4    1.10    2.50
  -3  -6   4    1.80    2.40
   3  -6  -4    3.50    4.00
   3  -6  -4    0.50    4.10
  -3  -6   4    2.20    2.80
  -3  -6   4    1.50    1.70
   3  -6  -4    4.00    3.20
   3  -6  -4    0.90    4.00
  -3   6   4   -1.80    2.30
  -3   6   4    1.00    1.80
   3   6  -4    1.20    2.00
   2  -6  -4   80.69    9.90
  -2  -6   4   66.79    9.50
  -2  -6   4   65.39    8.90
   2  -6  -4   60.39   11.30
   2  -6  -4   77.19   11.40
  -2  -6   4   81.89   10.00
   2  -6  -4   62.59   11.80
   2  -6  -4   84.39    9.50
   2  -6  -4   78.49   12.00
  -2  -6   4   61.09    8.20
   2   6  -4   71.49    8.00
  -2   6   4   65.39    9.10
  -2   6   4   65.79    8.90
  -1  -6   4  215.48   19.90
   1  -6  -4  224.28   21.60
  -1  -6   4  216.08   20.00
   1  -6  -4  201.78   21.00
   1  -6  -4  174.88   20.10
   1  -6  -4  231.68   18.70
   1  -6  -4  179.88   18.80
  -1  -6   4  211.48   18.70
   1  -6  -4  211.58   21.70
  -1   6   4  204.68   19.10
   1   6  -4  214.68   17.90
  -1   6   4  232.38   18.90
   0  -6   4  112.19   13.70
   0  -6  -4  105.29   14.30
   0  -6   4  132.79   14.40
   0  -6  -4  101.69   13.80
   0  -6  -4  127.79   15.20
   0  -6   4  136.99   12.50
   0  -6  -4  145.39   12.40
   0  -6  -4  123.19   13.00
   0  -6   4  108.29   12.20
   0  -6  -4  138.69   15.10
   0   6  -4  103.79   11.40
   0   6   4  122.59   12.80
   0   6   4  123.09   11.10
   0   6   4  125.19   12.00
   0   6  -4  134.49   14.10
   1  -6   4   40.40    9.10
  -1  -6  -4   55.19    9.20
  -1  -6  -4   38.10    7.40
  -1  -6  -4   46.40    9.60
  -1  -6  -4   58.39    6.80
   1  -6   4   62.99    9.80
  -1  -6  -4   53.59   10.20
   1   6   4   52.49    7.40
  -1   6  -4   55.09    7.00
   1   6   4   49.40    6.60
  -1   6  -4   51.49    9.60
   1   6   4   56.09    6.30
  -1   6  -4   57.49    8.50
  -2  -6  -4   82.09   10.50
  -2  -6  -4   61.99    9.20
  -2  -6  -4   78.39   11.30
   2  -6   4   60.39    9.70
  -2  -6  -4   80.49    7.70
   2  -6   4   61.89   10.60
   2  -6   4   86.29   11.10
  -2   6  -4   67.69    8.30
  -2   6  -4   81.59   11.30
   2   6   4   71.19    7.50
  -2   6  -4   59.89    9.80
  -2   6  -4   64.89    6.10
   2   6   4   65.29    7.30
   2   6   4   76.29    9.10
   3  -6   4   87.99   12.10
   3  -6   4   96.99   12.60
  -3  -6  -4   92.69   12.60
  -3  -6  -4  102.79    8.40
   3  -6   4   95.19   11.70
  -3  -6  -4   82.59   10.60
  -3  -6  -4  103.89   12.30
  -3   6  -4   91.79   21.70
   3   6   4   77.09   11.10
  -3   6  -4   78.49    7.90
  -3   6  -4   88.09   10.10
   3   6   4   93.79    9.10
   3   6   4   91.99   10.50
  -3   6  -4   75.39   11.60
  -4  -6  -4   24.60    7.00
   4  -6   4    6.90    4.60
   4  -6   4   21.00    6.60
   4  -6   4   17.10    6.50
  -4  -6  -4   14.20    4.40
  -4  -6  -4   20.20    6.10
  -4   6  -4   20.90    6.30
  -4   6  -4   22.70    7.00
   4   6   4   20.60    4.30
  -4   6  -4   18.30    3.50
   4   6   4   14.70    4.90
  -5  -6  -4   14.20    5.00
   5  -6   4   16.60    5.10
   5  -6   4   14.00    7.00
  -5  -6  -4   24.00    7.70
  -5   6  -4   20.40    6.90
   5   6   4   11.70    4.50
   5   6   4   18.20    5.40
  -5   6  -4    9.40    5.60
   5   6   4   12.30    3.70
  -5   6  -4   16.80    3.90
  -5   6  -4   15.10    3.90
  -6  -6  -4    5.70    4.20
   6  -6   4    5.00    4.10
  -6  -6  -4    4.80    3.20
   6  -6   4    4.60    3.40
  -6  -6  -4    7.10    4.50
   6  -6   4    5.00    5.00
   6   6   4    2.40    2.70
  -6   6  -4   12.30    5.90
   6   6   4    0.90    3.50
  -6   6  -4    2.10    2.50
  -6   6  -4    2.70    2.30
  -6   6  -4    3.10    3.80
   6   6   4    9.10    3.20
  -7  -6  -4    0.90    3.20
   7  -6   4    1.50    4.60
  -7  -6  -4   -1.60    2.20
   7  -6   4    2.90    3.40
   7  -6   4   -4.20    3.00
  -7  -6  -4    0.90    3.70
  -7   6  -4    8.40    3.80
   7   6   4   -1.20    2.10
  -7   6  -4   -0.90    2.10
  -7   6  -4    0.40    2.70
  -7   6  -4    7.90    4.60
   7   6   4    1.60    3.70
   8  -6   4   22.90    8.10
  -8  -6  -4   10.30    3.80
  -8  -6  -4   13.40    6.10
   8  -6   4   26.30    8.90
  -8  -6  -4   16.70    4.10
  -8  -6  -4   21.60    6.00
   8  -6   4    6.80    5.30
   8   6   4   24.30    6.20
  -8   6  -4   17.40    5.50
   8   6   4    9.30    3.90
  -8   6  -4   30.70    7.70
  -8   6  -4   19.70    7.00
  -9  -6  -4    1.50    2.50
   9  -6   4   11.40    7.50
  -9  -6  -4   10.80    5.00
   9  -6   4    0.50    3.30
  -9  -6  -4    8.20    6.00
   9  -6   4    8.30    6.50
  -9  -6  -4    8.80    3.30
  -9   6  -4   14.50    5.30
   9   6   4    4.20    3.90
   9   6   4    7.10    3.60
  -9   6  -4   14.00    5.70
  -9   6  -4    6.40    3.50
  10  -6   4   -2.80    4.70
  10  -6   4    3.00    5.60
 -10  -6  -4    1.90    1.90
 -10  -6  -4    2.60    3.90
  10  -6   4    4.50    6.40
 -10   6  -4   12.60    5.40
  10   6   4    3.20    4.00
 -10   6  -4    2.70    4.00
 -10   6  -4   12.10    4.30
 -10   6  -4    0.30    2.20
 -10  -7   4   -4.70    2.40
  10  -7  -4    3.00    6.40
 -10  -7   4   -2.00    1.60
 -10  -7   4   -0.80    4.40
 -10  -7   4    2.60    1.80
  10  -7  -4   -4.00    6.10
 -10  -7   4    3.80    1.60
  10  -7  -4    4.30    5.30
  10  -7  -4    7.90    6.40
 -10   7   4   -5.10    3.30
 -10   7   4    0.20    4.90
  -9  -7   4   -0.40    3.10
  -9  -7   4   -3.50    3.10
  -9  -7   4    1.70    1.40
   9  -7  -4    2.40    3.40
  -9  -7   4    1.10    1.10
   9  -7  -4    1.30    3.80
  -9  -7   4    0.20    1.30
   9  -7  -4    4.40    4.50
   9  -7  -4    6.00    5.50
  -9  -7   4    1.50    1.70
   9  -7  -4   -8.70    4.80
  -9   7   4    6.50    3.80
  -9   7   4   -5.50    3.10
  -9   7   4   -2.00    2.60
  -9   7   4   -2.90    3.60
  -8  -7   4    4.60    2.50
   8  -7  -4    9.10    5.30
  -8  -7   4   15.20    4.70
   8  -7  -4   11.00    5.00
  -8  -7   4    6.10    2.70
   8  -7  -4    4.70    6.20
  -8  -7   4    4.40    2.10
  -8  -7   4    3.90    3.80
   8  -7  -4    6.60    5.20
  -8  -7   4    9.20    2.90
   8  -7  -4    6.20    6.90
  -8  -7   4   11.10    4.40
  -8   7   4    8.70    5.40
  -8   7   4   19.10    6.50
  -8   7   4    7.20    3.90
   7  -7  -4    9.10    5.00
  -7  -7   4    5.10    3.40
   7  -7  -4    8.80    6.40
  -7  -7   4    3.70    3.70
  -7  -7   4    8.10    3.30
  -7  -7   4    1.60    2.00
   7  -7  -4    8.30    4.80
   7  -7  -4    3.90    4.40
  -7  -7   4   13.70    4.50
  -7  -7   4    5.60    3.10
   7  -7  -4    2.20    4.50
  -7   7   4    2.30    3.40
   7   7  -4    3.90    3.70
  -7   7   4   12.20    5.00
  -7   7   4    4.10    3.20
   6  -7  -4   39.60    9.90
   6  -7  -4   21.30    7.90
   6  -7  -4   34.50    8.90
  -6  -7   4   19.10    5.20
  -6  -7   4   29.90    6.70
   6  -7  -4   32.90    9.70
  -6  -7   4   32.00    5.30
   6  -7  -4   25.80    6.50
  -6  -7   4   30.70    5.90
  -6  -7   4   27.90    5.80
  -6  -7   4   20.70    6.10
  -6   7   4   23.70    6.30
   6   7  -4   24.40    5.70
  -6   7   4   27.10    6.00
  -6   7   4   26.50    6.70
  -5  -7   4   61.59    8.30
   5  -7  -4   56.99   12.30
  -5  -7   4   61.49    8.90
   5  -7  -4   79.79    9.90
  -5  -7   4   56.59    7.80
   5  -7  -4   53.69   11.90
  -5  -7   4   60.49    8.20
   5  -7  -4   62.09   12.10
  -5  -7   4   53.19    9.00
  -5  -7   4   53.89    8.10
   5  -7  -4   64.89   13.70
  -5   7   4   47.40    8.90
  -5   7   4   62.69   10.60
  -5   7   4   54.19    8.40
   5   7  -4   67.99    8.50
   4  -7  -4   35.30    9.00
   4  -7  -4   31.30    8.40
  -4  -7   4   23.20    5.30
  -4  -7   4   26.40    7.00
   4  -7  -4   28.50    8.80
  -4  -7   4   30.60    6.40
  -4  -7   4   29.70    6.60
   4  -7  -4   19.80    8.00
   4  -7  -4   19.90    5.70
  -4  -7   4   23.90    8.20
  -4  -7   4   17.00    4.60
  -4   7   4   30.40    6.70
   4   7  -4   25.50    5.30
  -4   7   4   23.90    6.10
  -3  -7   4   44.80    8.40
   3  -7  -4   48.10    8.90
  -3  -7   4   39.90    8.90
   3  -7  -4   46.80   10.70
   3  -7  -4   48.70   10.60
  -3  -7   4   39.90    7.10
  -3  -7   4   36.20    6.60
   3  -7  -4   50.89   10.80
  -3  -7   4   49.90    9.40
   3  -7  -4   40.10    9.60
  -3  -7   4   35.30    7.60
   3  -7  -4   44.40    8.10
  -3   7   4   33.00    7.10
  -3   7   4   36.70    7.50
   3   7  -4   46.70    6.50
  -2  -7   4   13.00    4.10
  -2  -7   4   13.70    5.00
   2  -7  -4    9.80    5.40
  -2  -7   4   10.70    4.60
  -2  -7   4    9.80    4.90
   2  -7  -4   16.00    5.90
   2  -7  -4    3.20    3.20
   2  -7  -4   15.90    6.40
  -2  -7   4   12.00    3.60
   2  -7  -4    8.40    4.00
   2  -7  -4    7.40    4.80
   2   7  -4    9.60    3.50
  -2   7   4   11.40    4.60
  -2   7   4    9.60    4.00
   1  -7  -4   11.10    5.90
   1  -7  -4   11.50    6.30
  -1  -7   4   18.00    4.60
  -1  -7   4   16.90    7.40
   1  -7  -4   14.90    5.60
  -1  -7   4   17.10    4.90
  -1  -7   4   18.40    5.80
   1  -7  -4   18.30    5.00
  -1  -7   4   15.90    5.40
   1  -7  -4   15.60    6.00
  -1   7   4   11.60    3.50
   1   7  -4    9.10    3.60
  -1   7   4   12.40    4.70
  -1   7   4   20.90    5.20
   0  -7  -4   42.10   10.20
   0  -7  -4   44.20   11.10
   0  -7  -4   33.10    8.80
   0  -7  -4   44.40    6.90
   0  -7  -4   37.00    8.70
   0  -7  -4   25.60    7.30
   0  -7   4   41.90    9.00
   0  -7   4   41.70    7.10
   0  -7   4   29.00    6.50
   0   7  -4   36.80    7.40
   0   7   4   36.20    7.00
   0   7   4   36.90    5.60
   0   7   4   45.50    7.00
  -1  -7  -4  103.29   12.50
  -1  -7  -4  103.49   14.40
   1  -7   4  118.59   14.70
  -1  -7  -4  132.09   15.40
  -1  -7  -4  111.99   15.00
   1  -7   4  112.99   13.00
  -1  -7  -4  107.99   15.10
  -1  -7  -4  118.79   11.30
   1   7   4  113.29   11.30
  -1   7  -4  101.29   11.40
   1   7   4   99.79   10.10
   1   7   4  111.39   12.80
   2  -7   4   23.20    9.00
  -2  -7  -4   16.50   10.10
   2  -7   4   16.40    7.70
  -2  -7  -4    7.40    3.50
  -2  -7  -4   14.50    3.50
  -2  -7  -4   14.50    6.20
   2  -7   4    9.40    4.30
  -2  -7  -4   17.40    6.90
  -2  -7  -4   18.30    5.60
  -2   7  -4    9.40    5.50
   2   7   4   14.80    3.50
  -2   7  -4   14.10    1.70
  -2   7  -4   12.20    4.10
   2   7   4   16.10    4.90
   3  -7   4   -2.10    3.60
   3  -7   4   -5.10    2.60
  -3  -7  -4   -3.30    1.70
   3  -7   4    1.40    5.40
  -3  -7  -4    0.70    1.30
  -3  -7  -4    4.40    4.00
  -3  -7  -4   -1.60    3.50
   3   7   4    1.20    2.40
   3   7   4   -1.20    1.70
  -3   7  -4   -0.10    1.70
  -3   7  -4    4.30    4.30
  -3   7  -4    4.40    4.20
  -3   7  -4    0.70    1.10
   4  -7   4    9.70    5.60
   4  -7   4    1.80    4.00
  -4  -7  -4   -0.10    4.60
  -4  -7  -4   10.30    5.10
   4   7   4    3.10    2.30
   4   7   4    7.00    3.90
  -4   7  -4    2.90    1.90
  -4   7  -4   -0.10    2.40
  -4   7  -4    3.90    4.70
  -4   7  -4    5.20    4.60
  -5  -7  -4   25.00    7.90
  -5  -7  -4   32.50    9.60
   5  -7   4   28.30   10.10
  -5  -7  -4   16.20    5.20
   5  -7   4   26.80    8.30
   5  -7   4   20.20    6.70
   5   7   4   23.30    4.60
   5   7   4   21.30    5.40
  -5   7  -4   15.80    4.80
  -5   7  -4   32.70    8.10
  -5   7  -4   41.10   10.60
  -5   7  -4   20.30    4.10
  -6  -7  -4   27.80    8.80
  -6  -7  -4   20.90    5.50
   6  -7   4   33.90    9.50
  -6  -7  -4   34.30    8.30
   6  -7   4   17.30    6.70
   6  -7   4   41.70   10.50
  -6   7  -4   29.60    8.70
  -6   7  -4   36.60    5.90
   6   7   4   26.30    6.50
   6   7   4   27.10    7.00
   6   7   4   25.40    5.40
  -6   7  -4   42.90   10.50
  -6   7  -4   24.30    5.90
   7  -7   4   -1.80    4.60
  -7  -7  -4    0.30    5.00
   7  -7   4    0.70    4.90
   7  -7   4    5.00    3.80
  -7  -7  -4    3.10    3.20
  -7  -7  -4    2.00    3.90
   7   7   4    2.10    4.40
  -7   7  -4    2.50    2.90
  -7   7  -4    5.10    4.90
  -7   7  -4    9.00    5.90
  -7   7  -4    1.90    2.80
   8  -7   4   10.80    5.10
  -8  -7  -4    7.50    5.80
   8  -7   4    4.10    4.80
  -8  -7  -4    3.80    4.70
   8  -7   4    8.30    6.60
  -8  -7  -4    7.30    3.70
  -8   7  -4    9.70    4.50
  -8   7  -4    2.70    2.70
   8   7   4    1.40    3.60
   8   7   4    6.60    4.40
  -8   7  -4    0.10    2.90
  -8   7  -4    7.50    4.80
  -9  -7  -4    1.00    2.60
   9  -7   4    3.90    5.40
  -9  -7  -4   -2.00    4.70
   9  -7   4    8.60    6.10
  -9   7  -4   10.90    4.90
   9   7   4    4.20    3.90
   9   7   4    2.90    3.70
  -9   7  -4   -1.30    3.00
  -8  -8   4    9.30    5.80
  -8  -8   4    8.00    2.80
   8  -8  -4   15.00    8.40
  -8  -8   4   15.60    5.70
   8  -8  -4   12.60    8.00
   8  -8  -4   17.80    6.40
  -8  -8   4   15.80    4.10
  -8  -8   4    6.70    3.70
  -8  -8   4    9.30    2.80
  -8   8   4    5.50    4.30
  -8   8   4   10.60    5.30
   7  -8  -4    8.90    5.80
  -7  -8   4   12.60    4.50
  -7  -8   4   -1.00    2.50
   7  -8  -4    2.80    4.30
  -7  -8   4    0.60    3.60
   7  -8  -4    9.00    5.90
  -7  -8   4    3.20    3.50
   7  -8  -4    3.80    4.30
  -7  -8   4    5.20    3.10
  -7  -8   4    1.80    2.40
   7  -8  -4    9.20    6.10
   7   8  -4   -2.20    3.90
  -7   8   4    3.50    4.40
  -7   8   4   11.70    7.20
   6  -8  -4    3.90    4.10
  -6  -8   4    1.10    2.50
  -6  -8   4    9.80    4.50
  -6  -8   4   10.20    4.30
   6  -8  -4   15.20    5.40
   6  -8  -4    3.70    5.10
  -6  -8   4    2.90    3.10
   6  -8  -4   22.80   11.40
  -6  -8   4    7.80    3.60
   6  -8  -4   11.80    6.60
  -6  -8   4    0.70    3.20
  -6   8   4    6.70    5.20
  -6   8   4   -1.60    3.60
   6   8  -4    1.60    3.60
  -6   8   4    5.90    3.50
  -5  -8   4   61.09    8.60
  -5  -8   4   65.29    9.10
   5  -8  -4   44.00   15.90
   5  -8  -4   45.40   11.10
   5  -8  -4   42.60    9.60
  -5  -8   4   52.09   10.70
   5  -8  -4   45.10   11.70
   5  -8  -4   52.89   11.40
  -5  -8   4   59.69    9.60
  -5  -8   4   63.99    9.10
  -5  -8   4   54.79    7.60
  -5   8   4   50.59   10.10
   5   8  -4   45.40    8.10
  -5   8   4   47.70    8.00
  -5   8   4   49.40    9.90
  -4  -8   4   12.80    4.50
  -4  -8   4   21.70    6.10
  -4  -8   4    6.90    7.00
  -4  -8   4   31.60    9.20
   4  -8  -4   17.40    7.60
   4  -8  -4    8.80    5.00
   4  -8  -4    6.70    6.90
  -4  -8   4   16.40    6.10
   4  -8  -4   17.10    6.30
   4  -8  -4   21.70    6.00
  -4  -8   4   18.50    5.20
  -4   8   4   21.50    5.90
  -4   8   4   15.20    5.60
  -4   8   4    9.60    3.80
   4   8  -4   15.00    4.40
   3  -8  -4   -1.60    3.10
  -3  -8   4    2.30    3.50
  -3  -8   4   -2.80    2.60
  -3  -8   4    0.10    4.00
  -3  -8   4   -1.80    2.60
  -3  -8   4    0.00    2.30
   3  -8  -4    5.10    4.90
  -3  -8   4   -2.00    2.60
   3  -8  -4   -0.60    3.60
   3  -8  -4    9.00    5.60
  -3   8   4    0.30    3.00
  -3   8   4   -6.30    2.80
   3   8  -4   -2.70    1.90
  -2  -8   4   21.40    5.90
   2  -8  -4   23.70    7.80
   2  -8  -4   24.60    8.70
  -2  -8   4   20.20    6.30
   2  -8  -4   21.10    7.10
  -2  -8   4   14.90    5.50
   2  -8  -4   24.50    6.10
   2  -8  -4   28.10    8.10
  -2  -8   4   22.30    8.10
  -2  -8   4   17.50    6.60
   2  -8  -4   18.10    5.50
  -2  -8   4   18.40    5.10
  -2   8   4   16.70    5.40
   2   8  -4   17.90    4.80
  -2   8   4   21.00    5.90
   1  -8  -4   73.19   14.70
  -1  -8   4   80.39   11.50
   1  -8  -4   54.09   10.10
[truncated: 597,226 more chars]
