# Supplementary material for: Dynamic Kinetic Resolution of Indole-Based Sulfenylated Heterobiaryls by Rhodium-Catalyzed Atroposelective Reductive Aldol Reaction
Source: ACS Catal. 2023 Aug 30;13(18):12134–41. doi: 10.1021/acscatal.3c03422 (PMC10513111; doi:10.1021/acscatal.3c03422)
Supplement: Supplementary file 3 — cs3c03422_si_003.cif [file cs3c03422_si_003.cif]

data_vh0223a_0m
_audit_creation_date               2023-06-26
_audit_creation_method
;
Olex2 1.5
(compiled 2023.03.06 svn.rbb2c1857 for OlexSys, GUI svn.r6748)
;
_shelx_SHELXL_version_number       '2019/1'
_audit_contact_author_address      ?
_audit_contact_author_email        ?
_audit_contact_author_name         ''
_audit_contact_author_phone        ?
_publ_contact_author_id_orcid      ?
_publ_section_references
;
Dolomanov, O.V., Bourhis, L.J., Gildea, R.J, Howard, J.A.K. & Puschmann, H.
 (2009), J. Appl. Cryst. 42, 339-341.

Sheldrick, G.M. (2008). Acta Cryst. A64, 112-122.

Sheldrick, G.M. (2015). Acta Cryst. A71, 3-8.
;
_chemical_name_common              ?
_chemical_name_systematic          ?
_chemical_formula_moiety           'C31 H35 N O4 S'
_chemical_formula_sum              'C31 H35 N O4 S'
_chemical_formula_weight           517.66
_chemical_melting_point            ?
loop_
  _atom_type_symbol
  _atom_type_description
  _atom_type_scat_dispersion_real
  _atom_type_scat_dispersion_imag
  _atom_type_scat_source
 'C' 'C' 0.0033 0.0016 'International Tables Vol C Tables 4.2.6.8 and 6.1.1.4'
 'H' 'H' 0.0000 0.0000 'International Tables Vol C Tables 4.2.6.8 and 6.1.1.4'
 'N' 'N' 0.0061 0.0033 'International Tables Vol C Tables 4.2.6.8 and 6.1.1.4'
 'O' 'O' 0.0106 0.0060 'International Tables Vol C Tables 4.2.6.8 and 6.1.1.4'
 'S' 'S' 0.1246 0.1234 'International Tables Vol C Tables 4.2.6.8 and 6.1.1.4'

_shelx_space_group_comment
;
The symmetry employed for this shelxl refinement is uniquely defined
by the following loop, which should always be used as a source of
symmetry information in preference to the above space-group names.
They are only intended as comments.
;
_space_group_crystal_system        'triclinic'
_space_group_IT_number             2
_space_group_name_H-M_alt          'P -1'
_space_group_name_Hall             '-P 1'
loop_
  _space_group_symop_operation_xyz
 'x, y, z'
 '-x, -y, -z'

_cell_length_a                     10.004(2)
_cell_length_b                     12.937(3)
_cell_length_c                     13.292(3)
_cell_angle_alpha                  73.041(9)
_cell_angle_beta                   74.939(9)
_cell_angle_gamma                  82.928(10)
_cell_volume                       1586.9(6)
_cell_formula_units_Z              2
_cell_measurement_reflns_used      9947
_cell_measurement_temperature      193.00
_cell_measurement_theta_max        28.265
_cell_measurement_theta_min        2.355
_shelx_estimated_absorpt_T_max     0.993
_shelx_estimated_absorpt_T_min     0.949
_exptl_absorpt_coefficient_mu      0.134
_exptl_absorpt_correction_T_max    0.7457
_exptl_absorpt_correction_T_min    0.4733
_exptl_absorpt_correction_type     multi-scan
_exptl_absorpt_process_details
;
SADABS-2016/2 (Bruker,2016/2) was used for absorption correction.
wR2(int) was 0.1492 before and 0.1065 after correction.
The Ratio of minimum to maximum transmission is 0.6347.
The \l/2 correction factor is Not present.
;
_exptl_absorpt_special_details     ?
_exptl_crystal_colour              'clear colourless'
_exptl_crystal_colour_lustre       clear
_exptl_crystal_colour_primary      colourless
_exptl_crystal_density_diffrn      1.083
_exptl_crystal_density_meas        ?
_exptl_crystal_density_method      ?
_exptl_crystal_description         prism
_exptl_crystal_F_000               552
_exptl_crystal_size_max            0.4
_exptl_crystal_size_mid            0.08
_exptl_crystal_size_min            0.05
_exptl_transmission_factor_max     ?
_exptl_transmission_factor_min     ?
_diffrn_reflns_av_R_equivalents    0.1198
_diffrn_reflns_av_unetI/netI       0.0545
_diffrn_reflns_Laue_measured_fraction_full  0.999
_diffrn_reflns_Laue_measured_fraction_max  0.996
_diffrn_reflns_limit_h_max         12
_diffrn_reflns_limit_h_min         -12
_diffrn_reflns_limit_k_max         15
_diffrn_reflns_limit_k_min         -15
_diffrn_reflns_limit_l_max         16
_diffrn_reflns_limit_l_min         -16
_diffrn_reflns_number              67758
_diffrn_reflns_point_group_measured_fraction_full  0.999
_diffrn_reflns_point_group_measured_fraction_max  0.996
_diffrn_reflns_theta_full          25.242
_diffrn_reflns_theta_max           25.699
_diffrn_reflns_theta_min           1.990
_diffrn_ambient_temperature        193.00
_diffrn_detector_area_resol_mean   7.9
_diffrn_detector_type              'CCD area detector'
_diffrn_measured_fraction_theta_full  0.999
_diffrn_measured_fraction_theta_max  0.996
_diffrn_measurement_device         'four-circle diffractometer'
_diffrn_measurement_device_type    'Bruker SMART APEX3 area detector'
_diffrn_measurement_method         '\w and \f scans'
_diffrn_radiation_type             MoK\a
_diffrn_radiation_wavelength       0.71073
_diffrn_source                     ?
_diffrn_source_current             1.4
_diffrn_source_power               0.07
_diffrn_source_voltage             50.0
_reflns_Friedel_coverage           0.000
_reflns_Friedel_fraction_full      .
_reflns_Friedel_fraction_max       .
_reflns_number_gt                  4720
_reflns_number_total               6020
_reflns_special_details
;
 Reflections were merged by SHELXL according to the crystal
 class for the calculation of statistics and refinement.
 
 Structure factors included contributions from the .fab file.
 
 _reflns_Friedel_fraction is defined as the number of unique
 Friedel pairs measured divided by the number that would be
 possible theoretically, ignoring centric projections and
 systematic absences.
;
_reflns_threshold_expression       'I > 2\s(I)'
_computing_cell_refinement         'SAINT V8.40B (?, 2016)'
_computing_data_collection         ?
_computing_data_reduction          'SAINT V8.40B (?, 2016)'
_computing_molecular_graphics      'Olex2 1.5 (Dolomanov et al., 2009)'
_computing_publication_material    'Olex2 1.5 (Dolomanov et al., 2009)'
_computing_structure_refinement    'XL  (Sheldrick, 2008)'
_computing_structure_solution      'XT  (Sheldrick, 2015)'
_refine_diff_density_max           0.497
_refine_diff_density_min           -0.354
_refine_diff_density_rms           0.068
_refine_ls_extinction_coef         .
_refine_ls_extinction_method       none
_refine_ls_goodness_of_fit_ref     1.059
_refine_ls_hydrogen_treatment      mixed
_refine_ls_matrix_type             full
_refine_ls_number_parameters       343
_refine_ls_number_reflns           6020
_refine_ls_number_restraints       0
_refine_ls_R_factor_all            0.0692
_refine_ls_R_factor_gt             0.0547
_refine_ls_restrained_S_all        1.059
_refine_ls_shift/su_max            0.000
_refine_ls_shift/su_mean           0.000
_refine_ls_structure_factor_coef   Fsqd
_refine_ls_weighting_details      
 'w=1/[\s^2^(Fo^2^)+(0.0762P)^2^+0.6161P] where P=(Fo^2^+2Fc^2^)/3'
_refine_ls_weighting_scheme        calc
_refine_ls_wR_factor_gt            0.1385
_refine_ls_wR_factor_ref           0.1470
_refine_special_details            ?
_olex2_refinement_description
;
1. Fixed Uiso
 At 1.2 times of:
  All C(H) groups, All C(H,H) groups
 At 1.5 times of:
  All C(H,H,H) groups
2.a Ternary CH refined with riding coordinates:
 C1(H1), C4(H4A)
2.b Secondary CH2 refined with riding coordinates:
 C9(H9A,H9B), C17(H17A,H17B)
2.c Aromatic/amide H refined with riding coordinates:
 C11(H11), C12(H12), C13(H13), C14(H14), C19(H19), C20(H20), C21(H21),
 C22(H22), C23(H23), C27(H27), C28(H28), C29(H29), C30(H30)
2.d Idealised Me refined as rotating group:
 C31(H31A,H31B,H31C), C10(H10A,H10B,H10C), C24(H24A,H24B,H24C), C25(H25A,H25B,
 H25C), C26(H26A,H26B,H26C)
;
_atom_sites_solution_hydrogens     mixed
_atom_sites_solution_primary       dual
_atom_sites_solution_secondary     ?
loop_
  _atom_site_label
  _atom_site_type_symbol
  _atom_site_fract_x
  _atom_site_fract_y
  _atom_site_fract_z
  _atom_site_U_iso_or_equiv
  _atom_site_adp_type
  _atom_site_occupancy
  _atom_site_site_symmetry_order
  _atom_site_calc_flag
  _atom_site_refinement_flags_posn
  _atom_site_refinement_flags_adp
  _atom_site_refinement_flags_occupancy
  _atom_site_disorder_assembly
  _atom_site_disorder_group
 S1 S 0.08749(5) 0.57169(4) 0.37052(4) 0.02600(15) Uani 1 1 d . . . . .
 O1 O 0.04935(17) 0.07854(12) 0.29735(13) 0.0365(4) Uani 1 1 d . . . . .
 O2 O -0.04349(16) 0.63103(13) 0.41326(12) 0.0338(4) Uani 1 1 d . . . . .
 O3 O -0.07662(18) 0.23614(15) 0.28459(18) 0.0556(5) Uani 1 1 d . . . . .
 O4 O 0.13132(17) 0.26247(13) 0.42254(12) 0.0334(4) Uani 1 1 d . . . . .
 C1 C 0.1646(2) 0.31915(17) 0.31093(16) 0.0256(4) Uani 1 1 d . . . . .
 H1 H 0.087014 0.373532 0.296088 0.031 Uiso 1 1 calc R U . . .
 N2 N 0.41872(18) 0.32898(14) 0.30223(13) 0.0262(4) Uani 1 1 d . . . . .
 C31 C -0.1676(3) 0.0173(3) 0.4279(3) 0.0623(8) Uani 1 1 d . . . . .
 H31A H -0.204870 0.091906 0.422104 0.094 Uiso 1 1 calc R U . . .
 H31B H -0.116826 -0.005442 0.485265 0.094 Uiso 1 1 calc R U . . .
 H31C H -0.243992 -0.030482 0.445200 0.094 Uiso 1 1 calc R U . . .
 C2 C -0.0710(3) 0.0108(2) 0.3219(2) 0.0496(7) Uani 1 1 d . . . . .
 C3 C 0.0326(2) 0.18549(18) 0.28007(19) 0.0324(5) Uani 1 1 d . . . . .
 C4 C 0.1709(2) 0.23581(18) 0.24824(18) 0.0306(5) Uani 1 1 d . . . . .
 H4A H 0.243171 0.177818 0.267172 0.037 Uiso 1 1 calc R U . . .
 C5 C 0.2957(2) 0.37754(16) 0.27676(16) 0.0235(4) Uani 1 1 d . . . . .
 C6 C 0.3202(2) 0.48076(16) 0.21011(15) 0.0229(4) Uani 1 1 d . . . . .
 C7 C 0.2190(2) 0.56173(16) 0.16195(16) 0.0232(4) Uani 1 1 d . . . . .
 C8 C 0.1108(2) 0.61024(16) 0.22611(16) 0.0233(4) Uani 1 1 d . . . . .
 C9 C 0.2298(2) 0.6427(2) 0.37662(18) 0.0340(5) Uani 1 1 d . . . . .
 H9A H 0.318915 0.612137 0.340810 0.041 Uiso 1 1 calc R U . . .
 H9B H 0.220566 0.720151 0.337805 0.041 Uiso 1 1 calc R U . . .
 C10 C 0.2287(3) 0.6315(3) 0.4937(2) 0.0488(7) Uani 1 1 d . . . . .
 H10A H 0.311612 0.662524 0.496692 0.073 Uiso 1 1 calc R U . . .
 H10B H 0.227960 0.554709 0.533701 0.073 Uiso 1 1 calc R U . . .
 H10C H 0.145736 0.669881 0.526261 0.073 Uiso 1 1 calc R U . . .
 C11 C 0.0159(2) 0.68548(17) 0.18110(18) 0.0291(5) Uani 1 1 d . . . . .
 H11 H -0.058520 0.715927 0.226180 0.035 Uiso 1 1 calc R U . . .
 C12 C 0.0308(2) 0.71551(19) 0.07061(19) 0.0350(5) Uani 1 1 d . . . . .
 H12 H -0.032751 0.767669 0.039187 0.042 Uiso 1 1 calc R U . . .
 C13 C 0.1380(3) 0.6699(2) 0.00542(18) 0.0378(5) Uani 1 1 d . . . . .
 H13 H 0.147582 0.690473 -0.070689 0.045 Uiso 1 1 calc R U . . .
 C14 C 0.2316(2) 0.59452(18) 0.05062(17) 0.0317(5) Uani 1 1 d . . . . .
 H14 H 0.305649 0.564568 0.004826 0.038 Uiso 1 1 calc R U . . .
 C15 C 0.4641(2) 0.49709(17) 0.19401(15) 0.0241(4) Uani 1 1 d . . . . .
 C16 C 0.5222(2) 0.40196(17) 0.25374(16) 0.0261(4) Uani 1 1 d . . . . .
 C17 C 0.4395(2) 0.22344(17) 0.37603(17) 0.0304(5) Uani 1 1 d . . . . .
 H17A H 0.528075 0.188971 0.344262 0.037 Uiso 1 1 calc R U . . .
 H17B H 0.364163 0.177244 0.382503 0.037 Uiso 1 1 calc R U . . .
 C18 C 0.4426(2) 0.22711(18) 0.48811(17) 0.0286(5) Uani 1 1 d . . . . .
 C19 C 0.4997(3) 0.1397(2) 0.5542(2) 0.0427(6) Uani 1 1 d . . . . .
 H19 H 0.540275 0.079596 0.527520 0.051 Uiso 1 1 calc R U . . .
 C20 C 0.4985(4) 0.1382(3) 0.6589(2) 0.0597(8) Uani 1 1 d . . . . .
 H20 H 0.537143 0.077004 0.703890 0.072 Uiso 1 1 calc R U . . .
 C21 C 0.4420(3) 0.2247(3) 0.6979(2) 0.0575(8) Uani 1 1 d . . . . .
 H21 H 0.441893 0.223983 0.769603 0.069 Uiso 1 1 calc R U . . .
 C22 C 0.3852(3) 0.3130(3) 0.6327(2) 0.0517(7) Uani 1 1 d . . . . .
 H22 H 0.346381 0.373416 0.659235 0.062 Uiso 1 1 calc R U . . .
 C23 C 0.3845(3) 0.3138(2) 0.5288(2) 0.0424(6) Uani 1 1 d . . . . .
 H23 H 0.343719 0.374405 0.484780 0.051 Uiso 1 1 calc R U . . .
 C24 C -0.0021(5) -0.1014(2) 0.3329(3) 0.0794(12) Uani 1 1 d . . . . .
 H24A H 0.066680 -0.103014 0.265656 0.119 Uiso 1 1 calc R U . . .
 H24B H -0.072195 -0.153749 0.347090 0.119 Uiso 1 1 calc R U . . .
 H24C H 0.043934 -0.120050 0.393025 0.119 Uiso 1 1 calc R U . . .
 C25 C -0.1421(5) 0.0450(3) 0.2288(3) 0.0923(14) Uani 1 1 d . . . . .
 H25A H -0.182152 0.119017 0.222448 0.138 Uiso 1 1 calc R U . . .
 H25B H -0.215857 -0.004087 0.242244 0.138 Uiso 1 1 calc R U . . .
 H25C H -0.074274 0.042194 0.161451 0.138 Uiso 1 1 calc R U . . .
 C26 C 0.2058(3) 0.2853(2) 0.1265(2) 0.0507(7) Uani 1 1 d . . . . .
 H26A H 0.210588 0.228637 0.090008 0.076 Uiso 1 1 calc R U . . .
 H26B H 0.295430 0.318549 0.104084 0.076 Uiso 1 1 calc R U . . .
 H26C H 0.133730 0.340509 0.106806 0.076 Uiso 1 1 calc R U . . .
 C27 C 0.6607(2) 0.3911(2) 0.25915(18) 0.0338(5) Uani 1 1 d . . . . .
 H27 H 0.698185 0.326246 0.300006 0.041 Uiso 1 1 calc R U . . .
 C28 C 0.7410(2) 0.4784(2) 0.20277(18) 0.0377(6) Uani 1 1 d . . . . .
 H28 H 0.835816 0.473599 0.204901 0.045 Uiso 1 1 calc R U . . .
 C29 C 0.6862(2) 0.5736(2) 0.14272(18) 0.0374(6) Uani 1 1 d . . . . .
 H29 H 0.744622 0.632123 0.104649 0.045 Uiso 1 1 calc R U . . .
 C30 C 0.5490(2) 0.58485(19) 0.13723(17) 0.0309(5) Uani 1 1 d . . . . .
 H30 H 0.512746 0.650203 0.096159 0.037 Uiso 1 1 calc R U . . .
 H4 H 0.105(3) 0.306(3) 0.467(3) 0.061(9) Uiso 1 1 d . . . . .

loop_
  _atom_site_aniso_label
  _atom_site_aniso_U_11
  _atom_site_aniso_U_22
  _atom_site_aniso_U_33
  _atom_site_aniso_U_23
  _atom_site_aniso_U_13
  _atom_site_aniso_U_12
 S1 0.0305(3) 0.0265(3) 0.0204(2) -0.0069(2) -0.0040(2) -0.0021(2)
 O1 0.0462(10) 0.0223(8) 0.0413(9) -0.0088(7) -0.0104(7) -0.0027(7)
 O2 0.0317(8) 0.0385(9) 0.0287(8) -0.0132(7) 0.0008(6) 0.0002(7)
 O3 0.0326(10) 0.0323(10) 0.1007(16) -0.0105(10) -0.0243(10) 0.0029(8)
 O4 0.0422(9) 0.0280(8) 0.0259(8) -0.0066(7) -0.0005(7) -0.0044(7)
 C1 0.0284(11) 0.0240(11) 0.0239(10) -0.0065(8) -0.0049(8) -0.0021(8)
 N2 0.0276(9) 0.0272(9) 0.0242(8) -0.0062(7) -0.0093(7) 0.0023(7)
 C31 0.0593(19) 0.0545(19) 0.067(2) -0.0095(15) -0.0025(15) -0.0230(15)
 C2 0.0711(19) 0.0322(14) 0.0490(15) -0.0064(11) -0.0157(13) -0.0240(13)
 C3 0.0371(13) 0.0249(11) 0.0381(12) -0.0075(9) -0.0149(10) -0.0020(9)
 C4 0.0306(11) 0.0314(12) 0.0341(12) -0.0147(9) -0.0093(9) 0.0004(9)
 C5 0.0236(10) 0.0262(11) 0.0229(10) -0.0099(8) -0.0065(8) 0.0010(8)
 C6 0.0255(10) 0.0243(10) 0.0200(9) -0.0087(8) -0.0047(8) 0.0001(8)
 C7 0.0250(10) 0.0213(10) 0.0247(10) -0.0058(8) -0.0077(8) -0.0035(8)
 C8 0.0261(10) 0.0240(10) 0.0215(9) -0.0061(8) -0.0067(8) -0.0050(8)
 C9 0.0313(12) 0.0443(14) 0.0330(12) -0.0181(10) -0.0093(9) -0.0040(10)
 C10 0.0464(15) 0.073(2) 0.0388(14) -0.0301(14) -0.0141(12) -0.0014(13)
 C11 0.0290(11) 0.0275(11) 0.0330(11) -0.0107(9) -0.0101(9) 0.0024(9)
 C12 0.0382(13) 0.0333(13) 0.0360(12) -0.0054(10) -0.0196(10) 0.0030(10)
 C13 0.0508(14) 0.0393(14) 0.0240(11) -0.0053(10) -0.0147(10) -0.0004(11)
 C14 0.0372(12) 0.0336(12) 0.0246(10) -0.0097(9) -0.0064(9) 0.0003(9)
 C15 0.0264(10) 0.0297(11) 0.0177(9) -0.0101(8) -0.0037(8) -0.0009(8)
 C16 0.0267(10) 0.0325(12) 0.0212(10) -0.0122(9) -0.0043(8) -0.0003(9)
 C17 0.0362(12) 0.0251(11) 0.0298(11) -0.0062(9) -0.0120(9) 0.0052(9)
 C18 0.0261(11) 0.0329(12) 0.0270(11) -0.0063(9) -0.0078(8) -0.0039(9)
 C19 0.0552(15) 0.0342(13) 0.0413(14) -0.0045(11) -0.0225(12) -0.0015(11)
 C20 0.092(2) 0.0497(17) 0.0399(15) 0.0042(13) -0.0358(15) -0.0070(16)
 C21 0.076(2) 0.073(2) 0.0293(13) -0.0142(14) -0.0173(13) -0.0139(17)
 C22 0.0593(17) 0.0636(19) 0.0388(14) -0.0254(13) -0.0131(12) 0.0042(14)
 C23 0.0446(14) 0.0481(15) 0.0382(13) -0.0187(11) -0.0151(11) 0.0123(12)
 C24 0.135(3) 0.0281(15) 0.070(2) -0.0156(15) -0.004(2) -0.0211(18)
 C25 0.129(3) 0.088(3) 0.078(2) 0.001(2) -0.056(2) -0.064(3)
 C26 0.0679(18) 0.0574(18) 0.0320(13) -0.0171(12) -0.0061(12) -0.0226(14)
 C27 0.0290(11) 0.0458(14) 0.0297(11) -0.0167(10) -0.0076(9) 0.0038(10)
 C28 0.0231(11) 0.0620(17) 0.0336(12) -0.0224(12) -0.0055(9) -0.0029(11)
 C29 0.0319(12) 0.0526(15) 0.0301(12) -0.0179(11) 0.0025(9) -0.0162(11)
 C30 0.0349(12) 0.0342(12) 0.0249(10) -0.0104(9) -0.0037(9) -0.0080(9)

_geom_special_details
;
 All esds (except the esd in the dihedral angle between two l.s. planes)
 are estimated using the full covariance matrix.  The cell esds are taken
 into account individually in the estimation of esds in distances, angles
 and torsion angles; correlations between esds in cell parameters are only
 used when they are defined by crystal symmetry.  An approximate (isotropic)
 treatment of cell esds is used for estimating esds involving l.s. planes.
;
loop_
  _geom_bond_atom_site_label_1
  _geom_bond_atom_site_label_2
  _geom_bond_distance
  _geom_bond_site_symmetry_2
  _geom_bond_publ_flag
 S1 O2 1.4997(15) . ?
 S1 C8 1.796(2) . ?
 S1 C9 1.817(2) . ?
 O1 C2 1.487(3) . ?
 O1 C3 1.331(3) . ?
 O3 C3 1.200(3) . ?
 O4 C1 1.421(2) . ?
 O4 H4 0.90(3) . ?
 C1 H1 1.0000 . ?
 C1 C4 1.530(3) . ?
 C1 C5 1.494(3) . ?
 N2 C5 1.388(3) . ?
 N2 C16 1.385(3) . ?
 N2 C17 1.458(3) . ?
 C31 H31A 0.9800 . ?
 C31 H31B 0.9800 . ?
 C31 H31C 0.9800 . ?
 C31 C2 1.505(4) . ?
 C2 C24 1.512(4) . ?
 C2 C25 1.515(4) . ?
 C3 C4 1.508(3) . ?
 C4 H4A 1.0000 . ?
 C4 C26 1.519(3) . ?
 C5 C6 1.381(3) . ?
 C6 C7 1.489(3) . ?
 C6 C15 1.431(3) . ?
 C7 C8 1.400(3) . ?
 C7 C14 1.391(3) . ?
 C8 C11 1.390(3) . ?
 C9 H9A 0.9900 . ?
 C9 H9B 0.9900 . ?
 C9 C10 1.517(3) . ?
 C10 H10A 0.9800 . ?
 C10 H10B 0.9800 . ?
 C10 H10C 0.9800 . ?
 C11 H11 0.9500 . ?
 C11 C12 1.378(3) . ?
 C12 H12 0.9500 . ?
 C12 C13 1.381(3) . ?
 C13 H13 0.9500 . ?
 C13 C14 1.383(3) . ?
 C14 H14 0.9500 . ?
 C15 C16 1.406(3) . ?
 C15 C30 1.409(3) . ?
 C16 C27 1.393(3) . ?
 C17 H17A 0.9900 . ?
 C17 H17B 0.9900 . ?
 C17 C18 1.513(3) . ?
 C18 C19 1.378(3) . ?
 C18 C23 1.385(3) . ?
 C19 H19 0.9500 . ?
 C19 C20 1.384(4) . ?
 C20 H20 0.9500 . ?
 C20 C21 1.368(4) . ?
 C21 H21 0.9500 . ?
 C21 C22 1.377(4) . ?
 C22 H22 0.9500 . ?
 C22 C23 1.379(3) . ?
 C23 H23 0.9500 . ?
 C24 H24A 0.9800 . ?
 C24 H24B 0.9800 . ?
 C24 H24C 0.9800 . ?
 C25 H25A 0.9800 . ?
 C25 H25B 0.9800 . ?
 C25 H25C 0.9800 . ?
 C26 H26A 0.9800 . ?
 C26 H26B 0.9800 . ?
 C26 H26C 0.9800 . ?
 C27 H27 0.9500 . ?
 C27 C28 1.378(4) . ?
 C28 H28 0.9500 . ?
 C28 C29 1.393(4) . ?
 C29 H29 0.9500 . ?
 C29 C30 1.381(3) . ?
 C30 H30 0.9500 . ?

loop_
  _geom_angle_atom_site_label_1
  _geom_angle_atom_site_label_2
  _geom_angle_atom_site_label_3
  _geom_angle
  _geom_angle_site_symmetry_1
  _geom_angle_site_symmetry_3
  _geom_angle_publ_flag
 O2 S1 C8 105.74(9) . . ?
 O2 S1 C9 106.52(10) . . ?
 C8 S1 C9 98.11(10) . . ?
 C3 O1 C2 121.14(19) . . ?
 C1 O4 H4 114(2) . . ?
 O4 C1 H1 108.2 . . ?
 O4 C1 C4 106.58(17) . . ?
 O4 C1 C5 113.44(17) . . ?
 C4 C1 H1 108.2 . . ?
 C5 C1 H1 108.2 . . ?
 C5 C1 C4 111.93(17) . . ?
 C5 N2 C17 127.83(18) . . ?
 C16 N2 C5 108.89(17) . . ?
 C16 N2 C17 123.02(18) . . ?
 H31A C31 H31B 109.5 . . ?
 H31A C31 H31C 109.5 . . ?
 H31B C31 H31C 109.5 . . ?
 C2 C31 H31A 109.5 . . ?
 C2 C31 H31B 109.5 . . ?
 C2 C31 H31C 109.5 . . ?
 O1 C2 C31 110.1(2) . . ?
 O1 C2 C24 102.0(3) . . ?
 O1 C2 C25 109.7(2) . . ?
 C31 C2 C24 110.0(3) . . ?
 C31 C2 C25 112.6(3) . . ?
 C24 C2 C25 111.9(3) . . ?
 O1 C3 C4 110.72(19) . . ?
 O3 C3 O1 125.1(2) . . ?
 O3 C3 C4 124.1(2) . . ?
 C1 C4 H4A 108.8 . . ?
 C3 C4 C1 109.56(17) . . ?
 C3 C4 H4A 108.8 . . ?
 C3 C4 C26 108.17(19) . . ?
 C26 C4 C1 112.54(19) . . ?
 C26 C4 H4A 108.8 . . ?
 N2 C5 C1 122.93(18) . . ?
 C6 C5 C1 127.94(18) . . ?
 C6 C5 N2 108.92(18) . . ?
 C5 C6 C7 127.64(18) . . ?
 C5 C6 C15 107.21(17) . . ?
 C15 C6 C7 125.15(18) . . ?
 C8 C7 C6 121.52(17) . . ?
 C14 C7 C6 120.95(18) . . ?
 C14 C7 C8 117.50(18) . . ?
 C7 C8 S1 120.09(15) . . ?
 C11 C8 S1 118.39(15) . . ?
 C11 C8 C7 121.47(18) . . ?
 S1 C9 H9A 109.7 . . ?
 S1 C9 H9B 109.7 . . ?
 H9A C9 H9B 108.2 . . ?
 C10 C9 S1 109.93(17) . . ?
 C10 C9 H9A 109.7 . . ?
 C10 C9 H9B 109.7 . . ?
 C9 C10 H10A 109.5 . . ?
 C9 C10 H10B 109.5 . . ?
 C9 C10 H10C 109.5 . . ?
 H10A C10 H10B 109.5 . . ?
 H10A C10 H10C 109.5 . . ?
 H10B C10 H10C 109.5 . . ?
 C8 C11 H11 120.3 . . ?
 C12 C11 C8 119.46(19) . . ?
 C12 C11 H11 120.3 . . ?
 C11 C12 H12 119.9 . . ?
 C11 C12 C13 120.1(2) . . ?
 C13 C12 H12 119.9 . . ?
 C12 C13 H13 119.9 . . ?
 C12 C13 C14 120.2(2) . . ?
 C14 C13 H13 119.9 . . ?
 C7 C14 H14 119.4 . . ?
 C13 C14 C7 121.2(2) . . ?
 C13 C14 H14 119.4 . . ?
 C16 C15 C6 107.18(18) . . ?
 C16 C15 C30 118.80(19) . . ?
 C30 C15 C6 134.0(2) . . ?
 N2 C16 C15 107.76(18) . . ?
 N2 C16 C27 129.7(2) . . ?
 C27 C16 C15 122.5(2) . . ?
 N2 C17 H17A 108.7 . . ?
 N2 C17 H17B 108.7 . . ?
 N2 C17 C18 114.30(18) . . ?
 H17A C17 H17B 107.6 . . ?
 C18 C17 H17A 108.7 . . ?
 C18 C17 H17B 108.7 . . ?
 C19 C18 C17 119.3(2) . . ?
 C19 C18 C23 118.4(2) . . ?
 C23 C18 C17 122.2(2) . . ?
 C18 C19 H19 119.6 . . ?
 C18 C19 C20 120.8(3) . . ?
 C20 C19 H19 119.6 . . ?
 C19 C20 H20 119.9 . . ?
 C21 C20 C19 120.2(3) . . ?
 C21 C20 H20 119.9 . . ?
 C20 C21 H21 120.2 . . ?
 C20 C21 C22 119.7(2) . . ?
 C22 C21 H21 120.2 . . ?
 C21 C22 H22 119.9 . . ?
 C21 C22 C23 120.2(3) . . ?
 C23 C22 H22 119.9 . . ?
 C18 C23 H23 119.6 . . ?
 C22 C23 C18 120.7(2) . . ?
 C22 C23 H23 119.6 . . ?
 C2 C24 H24A 109.5 . . ?
 C2 C24 H24B 109.5 . . ?
 C2 C24 H24C 109.5 . . ?
 H24A C24 H24B 109.5 . . ?
 H24A C24 H24C 109.5 . . ?
 H24B C24 H24C 109.5 . . ?
 C2 C25 H25A 109.5 . . ?
 C2 C25 H25B 109.5 . . ?
 C2 C25 H25C 109.5 . . ?
 H25A C25 H25B 109.5 . . ?
 H25A C25 H25C 109.5 . . ?
 H25B C25 H25C 109.5 . . ?
 C4 C26 H26A 109.5 . . ?
 C4 C26 H26B 109.5 . . ?
 C4 C26 H26C 109.5 . . ?
 H26A C26 H26B 109.5 . . ?
 H26A C26 H26C 109.5 . . ?
 H26B C26 H26C 109.5 . . ?
 C16 C27 H27 121.4 . . ?
 C28 C27 C16 117.2(2) . . ?
 C28 C27 H27 121.4 . . ?
 C27 C28 H28 119.3 . . ?
 C27 C28 C29 121.4(2) . . ?
 C29 C28 H28 119.3 . . ?
 C28 C29 H29 119.2 . . ?
 C30 C29 C28 121.6(2) . . ?
 C30 C29 H29 119.2 . . ?
 C15 C30 H30 120.8 . . ?
 C29 C30 C15 118.4(2) . . ?
 C29 C30 H30 120.8 . . ?

loop_
  _geom_torsion_atom_site_label_1
  _geom_torsion_atom_site_label_2
  _geom_torsion_atom_site_label_3
  _geom_torsion_atom_site_label_4
  _geom_torsion
  _geom_torsion_site_symmetry_1
  _geom_torsion_site_symmetry_2
  _geom_torsion_site_symmetry_3
  _geom_torsion_site_symmetry_4
  _geom_torsion_publ_flag
 S1 C8 C11 C12 -179.36(17) . . . . ?
 O1 C3 C4 C1 -134.95(19) . . . . ?
 O1 C3 C4 C26 102.0(2) . . . . ?
 O2 S1 C8 C7 -174.91(16) . . . . ?
 O2 S1 C8 C11 2.58(19) . . . . ?
 O2 S1 C9 C10 66.3(2) . . . . ?
 O3 C3 C4 C1 47.9(3) . . . . ?
 O3 C3 C4 C26 -75.1(3) . . . . ?
 O4 C1 C4 C3 59.6(2) . . . . ?
 O4 C1 C4 C26 179.97(19) . . . . ?
 O4 C1 C5 N2 49.0(3) . . . . ?
 O4 C1 C5 C6 -136.8(2) . . . . ?
 C1 C5 C6 C7 4.5(3) . . . . ?
 C1 C5 C6 C15 -175.16(18) . . . . ?
 N2 C5 C6 C7 179.33(18) . . . . ?
 N2 C5 C6 C15 -0.3(2) . . . . ?
 N2 C16 C27 C28 -179.4(2) . . . . ?
 N2 C17 C18 C19 -161.6(2) . . . . ?
 N2 C17 C18 C23 21.2(3) . . . . ?
 C2 O1 C3 O3 1.6(4) . . . . ?
 C2 O1 C3 C4 -175.49(19) . . . . ?
 C3 O1 C2 C31 -64.2(3) . . . . ?
 C3 O1 C2 C24 179.1(2) . . . . ?
 C3 O1 C2 C25 60.3(3) . . . . ?
 C4 C1 C5 N2 -71.6(2) . . . . ?
 C4 C1 C5 C6 102.6(2) . . . . ?
 C5 C1 C4 C3 -175.85(18) . . . . ?
 C5 C1 C4 C26 -55.5(3) . . . . ?
 C5 N2 C16 C15 -1.8(2) . . . . ?
 C5 N2 C16 C27 177.6(2) . . . . ?
 C5 N2 C17 C18 -97.5(2) . . . . ?
 C5 C6 C7 C8 68.1(3) . . . . ?
 C5 C6 C7 C14 -113.9(2) . . . . ?
 C5 C6 C15 C16 -0.8(2) . . . . ?
 C5 C6 C15 C30 -178.3(2) . . . . ?
 C6 C7 C8 S1 -2.3(3) . . . . ?
 C6 C7 C8 C11 -179.70(19) . . . . ?
 C6 C7 C14 C13 -179.8(2) . . . . ?
 C6 C15 C16 N2 1.5(2) . . . . ?
 C6 C15 C16 C27 -177.87(18) . . . . ?
 C6 C15 C30 C29 177.3(2) . . . . ?
 C7 C6 C15 C16 179.59(18) . . . . ?
 C7 C6 C15 C30 2.0(3) . . . . ?
 C7 C8 C11 C12 -1.9(3) . . . . ?
 C8 S1 C9 C10 175.49(18) . . . . ?
 C8 C7 C14 C13 -1.8(3) . . . . ?
 C8 C11 C12 C13 0.9(3) . . . . ?
 C9 S1 C8 C7 75.30(18) . . . . ?
 C9 S1 C8 C11 -107.20(18) . . . . ?
 C11 C12 C13 C14 -0.5(4) . . . . ?
 C12 C13 C14 C7 0.9(4) . . . . ?
 C14 C7 C8 S1 179.73(16) . . . . ?
 C14 C7 C8 C11 2.3(3) . . . . ?
 C15 C6 C7 C8 -112.3(2) . . . . ?
 C15 C6 C7 C14 65.6(3) . . . . ?
 C15 C16 C27 C28 -0.1(3) . . . . ?
 C16 N2 C5 C1 176.45(17) . . . . ?
 C16 N2 C5 C6 1.3(2) . . . . ?
 C16 N2 C17 C18 75.8(2) . . . . ?
 C16 C15 C30 C29 0.0(3) . . . . ?
 C16 C27 C28 C29 -0.1(3) . . . . ?
 C17 N2 C5 C1 -9.5(3) . . . . ?
 C17 N2 C5 C6 175.37(18) . . . . ?
 C17 N2 C16 C15 -176.19(17) . . . . ?
 C17 N2 C16 C27 3.2(3) . . . . ?
 C17 C18 C19 C20 -177.0(2) . . . . ?
 C17 C18 C23 C22 177.9(2) . . . . ?
 C18 C19 C20 C21 -0.8(5) . . . . ?
 C19 C18 C23 C22 0.7(4) . . . . ?
 C19 C20 C21 C22 0.5(5) . . . . ?
 C20 C21 C22 C23 0.4(5) . . . . ?
 C21 C22 C23 C18 -1.1(4) . . . . ?
 C23 C18 C19 C20 0.2(4) . . . . ?
 C27 C28 C29 C30 0.2(3) . . . . ?
 C28 C29 C30 C15 -0.2(3) . . . . ?
 C30 C15 C16 N2 179.54(17) . . . . ?
 C30 C15 C16 C27 0.1(3) . . . . ?

_smtbx_masks_special_details       ?
loop_
  _smtbx_masks_void_nr
  _smtbx_masks_void_average_x
  _smtbx_masks_void_average_y
  _smtbx_masks_void_average_z
  _smtbx_masks_void_volume
  _smtbx_masks_void_count_electrons
  _smtbx_masks_void_content
 1 -0.221 0.000 0.000 294.6 54.6 '1.25 CH2Cl2'

_smtbx_masks_void_probe_radius     1.2
_smtbx_masks_void_truncation_radius  1.2
_shelx_res_file
;
TITL vh0223a_0m_a.res in P-1
    vh0223a_0m.res
    created by SHELXL-2019/1 at 07:58:49 on 26-Jun-2023
CELL 0.71073 10.0037 12.9374 13.2921 73.041 74.939 82.928
ZERR 2 0.0023 0.0029 0.0027 0.009 0.009 0.01
LATT 1
SFAC C H N O S
UNIT 62 70 2 8 2

L.S. 10
PLAN  13 0 0
SIZE 0.05 0.08 0.4
TEMP -80.15
CONF
HTAB
BOND $H
MORE -1
ABIN
fmap 2
acta
SHEL 999 0.8
OMIT -1 2 0
REM <olex2.extras>
REM <HklSrc "%.\\vh0223a_0m.hkl">
REM </olex2.extras>

WGHT    0.076200    0.616100
FVAR       0.15500
S1    5    0.087494    0.571687    0.370516    11.00000    0.03049    0.02655 =
         0.02037   -0.00692   -0.00403   -0.00213
O1    4    0.049346    0.078540    0.297347    11.00000    0.04617    0.02233 =
         0.04130   -0.00877   -0.01045   -0.00266
O2    4   -0.043492    0.631029    0.413265    11.00000    0.03169    0.03855 =
         0.02870   -0.01320    0.00085    0.00022
O3    4   -0.076619    0.236144    0.284589    11.00000    0.03262    0.03226 =
         0.10069   -0.01048   -0.02426    0.00286
O4    4    0.131319    0.262472    0.422541    11.00000    0.04222    0.02804 =
         0.02593   -0.00663   -0.00048   -0.00442
C1    1    0.164568    0.319150    0.310932    11.00000    0.02840    0.02395 =
         0.02389   -0.00648   -0.00489   -0.00212
AFIX  13
H1    2    0.087014    0.373532    0.296088    11.00000   -1.20000
AFIX   0
N2    3    0.418720    0.328982    0.302233    11.00000    0.02761    0.02721 =
         0.02422   -0.00623   -0.00934    0.00230
C31   1   -0.167598    0.017267    0.427860    11.00000    0.05933    0.05453 =
         0.06676   -0.00945   -0.00246   -0.02305
AFIX 137
H31A  2   -0.204870    0.091906    0.422104    11.00000   -1.50000
H31B  2   -0.116826   -0.005442    0.485265    11.00000   -1.50000
H31C  2   -0.243992   -0.030482    0.445200    11.00000   -1.50000
AFIX   0
C2    1   -0.071037    0.010845    0.321939    11.00000    0.07113    0.03220 =
         0.04898   -0.00640   -0.01571   -0.02397
C3    1    0.032613    0.185489    0.280072    11.00000    0.03709    0.02486 =
         0.03811   -0.00750   -0.01485   -0.00203
C4    1    0.170887    0.235814    0.248241    11.00000    0.03056    0.03144 =
         0.03409   -0.01473   -0.00930    0.00040
AFIX  13
H4A   2    0.243171    0.177818    0.267172    11.00000   -1.20000
AFIX   0
C5    1    0.295725    0.377540    0.276764    11.00000    0.02363    0.02618 =
         0.02286   -0.00991   -0.00646    0.00102
C6    1    0.320244    0.480755    0.210107    11.00000    0.02547    0.02427 =
         0.02001   -0.00866   -0.00471    0.00012
C7    1    0.219044    0.561727    0.161950    11.00000    0.02502    0.02126 =
         0.02474   -0.00579   -0.00767   -0.00353
C8    1    0.110768    0.610236    0.226108    11.00000    0.02612    0.02399 =
         0.02153   -0.00610   -0.00670   -0.00505
C9    1    0.229769    0.642654    0.376625    11.00000    0.03128    0.04434 =
         0.03300   -0.01807   -0.00929   -0.00397
AFIX  23
H9A   2    0.318915    0.612137    0.340810    11.00000   -1.20000
H9B   2    0.220566    0.720151    0.337805    11.00000   -1.20000
AFIX   0
C10   1    0.228672    0.631450    0.493682    11.00000    0.04638    0.07284 =
         0.03884   -0.03010   -0.01409   -0.00145
AFIX 137
H10A  2    0.311612    0.662524    0.496692    11.00000   -1.50000
H10B  2    0.227960    0.554709    0.533701    11.00000   -1.50000
H10C  2    0.145736    0.669881    0.526261    11.00000   -1.50000
AFIX   0
C11   1    0.015938    0.685478    0.181104    11.00000    0.02895    0.02755 =
         0.03305   -0.01067   -0.01014    0.00237
AFIX  43
H11   2   -0.058520    0.715927    0.226180    11.00000   -1.20000
AFIX   0
C12   1    0.030841    0.715509    0.070613    11.00000    0.03818    0.03329 =
         0.03600   -0.00537   -0.01957    0.00298
AFIX  43
H12   2   -0.032751    0.767669    0.039187    11.00000   -1.20000
AFIX   0
C13   1    0.138039    0.669947    0.005424    11.00000    0.05076    0.03931 =
         0.02402   -0.00526   -0.01472   -0.00039
AFIX  43
H13   2    0.147582    0.690473   -0.070689    11.00000   -1.20000
AFIX   0
C14   1    0.231553    0.594519    0.050622    11.00000    0.03716    0.03355 =
         0.02456   -0.00973   -0.00638    0.00029
AFIX  43
H14   2    0.305649    0.564568    0.004826    11.00000   -1.20000
AFIX   0
C15   1    0.464061    0.497094    0.194008    11.00000    0.02638    0.02968 =
         0.01772   -0.01009   -0.00365   -0.00093
C16   1    0.522237    0.401960    0.253735    11.00000    0.02672    0.03253 =
         0.02118   -0.01222   -0.00432   -0.00025
C17   1    0.439521    0.223438    0.376030    11.00000    0.03620    0.02515 =
         0.02978   -0.00623   -0.01202    0.00520
AFIX  23
H17A  2    0.528075    0.188971    0.344262    11.00000   -1.20000
H17B  2    0.364163    0.177244    0.382503    11.00000   -1.20000
AFIX   0
C18   1    0.442586    0.227113    0.488109    11.00000    0.02610    0.03289 =
         0.02697   -0.00626   -0.00781   -0.00386
C19   1    0.499660    0.139652    0.554188    11.00000    0.05518    0.03423 =
         0.04126   -0.00453   -0.02250   -0.00146
AFIX  43
H19   2    0.540275    0.079596    0.527520    11.00000   -1.20000
AFIX   0
C20   1    0.498527    0.138244    0.658929    11.00000    0.09160    0.04969 =
         0.03986    0.00422   -0.03583   -0.00695
AFIX  43
H20   2    0.537143    0.077004    0.703890    11.00000   -1.20000
AFIX   0
C21   1    0.441983    0.224749    0.697901    11.00000    0.07621    0.07287 =
         0.02928   -0.01422   -0.01731   -0.01394
AFIX  43
H21   2    0.441893    0.223983    0.769603    11.00000   -1.20000
AFIX   0
C22   1    0.385185    0.312960    0.632651    11.00000    0.05934    0.06360 =
         0.03878   -0.02541   -0.01312    0.00420
AFIX  43
H22   2    0.346381    0.373416    0.659235    11.00000   -1.20000
AFIX   0
C23   1    0.384497    0.313751    0.528848    11.00000    0.04462    0.04814 =
         0.03821   -0.01872   -0.01506    0.01232
AFIX  43
H23   2    0.343719    0.374405    0.484780    11.00000   -1.20000
AFIX   0
C24   1   -0.002088   -0.101365    0.332891    11.00000    0.13477    0.02809 =
         0.06983   -0.01560   -0.00395   -0.02105
AFIX 137
H24A  2    0.066680   -0.103014    0.265656    11.00000   -1.50000
H24B  2   -0.072195   -0.153749    0.347090    11.00000   -1.50000
H24C  2    0.043934   -0.120050    0.393025    11.00000   -1.50000
AFIX   0
C25   1   -0.142101    0.045007    0.228801    11.00000    0.12878    0.08815 =
         0.07809    0.00135   -0.05578   -0.06405
AFIX 137
H25A  2   -0.182152    0.119017    0.222448    11.00000   -1.50000
H25B  2   -0.215857   -0.004087    0.242244    11.00000   -1.50000
H25C  2   -0.074274    0.042194    0.161451    11.00000   -1.50000
AFIX   0
C26   1    0.205752    0.285265    0.126481    11.00000    0.06791    0.05736 =
         0.03197   -0.01713   -0.00606   -0.02257
AFIX 137
H26A  2    0.210588    0.228637    0.090008    11.00000   -1.50000
H26B  2    0.295430    0.318549    0.104084    11.00000   -1.50000
H26C  2    0.133730    0.340509    0.106806    11.00000   -1.50000
AFIX   0
C27   1    0.660696    0.391123    0.259147    11.00000    0.02903    0.04577 =
         0.02970   -0.01668   -0.00764    0.00384
AFIX  43
H27   2    0.698185    0.326246    0.300006    11.00000   -1.20000
AFIX   0
C28   1    0.741012    0.478419    0.202772    11.00000    0.02305    0.06199 =
         0.03358   -0.02236   -0.00546   -0.00290
AFIX  43
H28   2    0.835816    0.473599    0.204901    11.00000   -1.20000
AFIX   0
C29   1    0.686216    0.573598    0.142716    11.00000    0.03192    0.05264 =
         0.03013   -0.01788    0.00251   -0.01623
AFIX  43
H29   2    0.744622    0.632123    0.104649    11.00000   -1.20000
AFIX   0
C30   1    0.548995    0.584851    0.137232    11.00000    0.03494    0.03421 =
         0.02488   -0.01044   -0.00366   -0.00803
AFIX  43
H30   2    0.512746    0.650203    0.096159    11.00000   -1.20000
AFIX   0
H4    2    0.105152    0.306351    0.466854    11.00000    0.06110
HKLF 4


REM  vh0223a_0m_a.res in P-1
REM wR2 = 0.1470, GooF = S = 1.059, Restrained GooF = 1.059 for all data
REM R1 = 0.0547 for 4720 Fo > 4sig(Fo) and 0.0692 for all 6020 data
REM 343 parameters refined using 0 restraints

END

WGHT      0.0762      0.6161

REM Instructions for potential hydrogen bonds
HTAB C1 S1
HTAB C31 O3
HTAB C17 O4
HTAB C25 O3
EQIV $1 x+1, y, z
HTAB C27 O3_$1
EQIV $2 -x, -y+1, -z+1
HTAB O4 O2_$2

REM Highest difference peak  0.497,  deepest hole -0.354,  1-sigma level  0.068
Q1    1   0.1784  0.5802  0.3712  11.00000  0.05    0.50
Q2    1  -0.0192  0.5788  0.3749  11.00000  0.05    0.45
Q3    1   0.0865  0.5778  0.2995  11.00000  0.05    0.38
Q4    1   0.5775  0.4033  0.2818  11.00000  0.05    0.32
Q5    1   0.2183  0.6281  0.4408  11.00000  0.05    0.31
Q6    1   0.2456  0.2617  0.4232  11.00000  0.05    0.30
Q7    1   0.3903  0.5025  0.2152  11.00000  0.05    0.29
Q8    1  -0.1017  0.6010  0.3586  11.00000  0.05    0.29
Q9    1   0.2964  0.2127  0.1596  11.00000  0.05    0.27
Q10   1   0.2507  0.3208  0.2918  11.00000  0.05    0.26
Q11   1   0.4298  0.2245  0.4401  11.00000  0.05    0.26
Q12   1   0.1152  0.2074  0.2641  11.00000  0.05    0.25
Q13   1   0.1645  0.2797  0.2802  11.00000  0.05    0.25
;
_shelx_res_checksum                16408
_shelx_hkl_file
;
  -1   0   0   12.91    1.33
  -1   0   0   13.19    1.33
  -1   0   0   14.26    1.33
  -1   0   0   13.51    1.34
  -1   0   0   12.36    1.34
   1   0   0   14.84    1.33
   1   0   0   12.08    1.32
   1   0   0   14.91    1.32
   1   0   0   14.51    1.35
  -2   0   0   71.17    6.29
  -2   0   0   72.40    6.28
  -2   0   0   59.74    6.30
  -2   0   0   63.62    6.30
  -2   0   0   60.04    6.29
  -2   0   0   61.65    6.29
  -2   0   0   67.62    6.28
   2   0   0   72.90    6.28
   2   0   0   59.90    6.28
   2   0   0   71.10    6.28
   2   0   0   59.93    6.30
   2   0   0   66.10    6.29
   2   0   0   60.91    6.29
  -3   0   0   19.40    2.09
  -3   0   0   21.86    2.10
  -3   0   0   22.04    2.08
  -3   0   0   19.23    2.12
  -3   0   0   23.87    2.08
  -3   0   0   21.38    2.12
  -3   0   0   20.53    2.10
   3   0   0   19.61    2.09
   3   0   0   19.42    2.12
   3   0   0   19.44    2.10
   3   0   0   21.80    2.09
   3   0   0   22.54    2.08
   3   0   0   23.73    2.08
  -4   0   0    9.52    0.99
  -4   0   0    9.21    0.96
  -4   0   0    7.77    1.01
  -4   0   0    9.71    0.94
  -4   0   0    7.81    0.97
  -4   0   0    9.27    0.94
   4   0   0    9.20    0.96
   4   0   0   10.10    0.95
   4   0   0    8.54    0.97
   4   0   0    7.78    0.96
   4   0   0    8.39    1.00
   4   0   0    9.59    1.10
  -5   0   0    7.02    0.87
  -5   0   0    6.88    0.75
  -5   0   0    6.53    0.77
  -5   0   0    6.82    0.73
  -5   0   0    5.79    0.77
  -5   0   0    6.27    0.81
  -5   0   0    5.66    0.79
   5   0   0    6.73    0.77
   5   0   0    6.13    0.83
   5   0   0    6.36    0.79
   5   0   0    7.26    0.76
   5   0   0    7.86    0.77
   5   0   0    5.68    0.77
  -6   0   0    2.83    0.45
  -6   0   0    3.00    0.54
  -6   0   0    3.97    0.50
  -6   0   0    4.06    0.60
  -6   0   0    3.04    0.53
  -6   0   0    3.12    0.58
  -6   0   0    3.81    0.57
  -6   0   0    3.20    0.66
   6   0   0    3.50    0.55
   6   0   0    4.14    0.52
   6   0   0    3.46    0.50
   6   0   0    3.40    0.55
   6   0   0    3.33    0.50
   6   0   0    4.26    0.65
  -7   0   0    1.52    0.42
  -7   0   0    1.50    0.39
  -7   0   0    1.09    0.51
  -7   0   0    1.41    0.24
  -7   0   0    1.59    0.45
  -7   0   0    1.94    0.48
   7   0   0    1.77    0.41
   7   0   0    1.15    0.35
   7   0   0    1.62    0.48
   7   0   0    1.14    0.38
   7   0   0    1.07    0.35
  -8   0   0    5.00    0.76
  -8   0   0    3.76    0.67
  -8   0   0    4.03    0.74
  -8   0   0    4.74    0.78
  -8   0   0    4.82    0.85
  -8   0   0    4.77    0.74
   8   0   0    3.44    0.67
   8   0   0    5.01    0.86
   8   0   0    5.33    0.67
   8   0   0    4.75    0.66
   8   0   0    3.98    0.68
   8   0   0    3.91    0.65
  -9   0   0    1.88    0.66
  -9   0   0    1.56    0.54
  -9   0   0    1.58    0.51
  -9   0   0    1.40    0.49
  -9   0   0    1.81    0.55
  -9   0   0    1.60    0.47
   9   0   0    2.11    0.63
   9   0   0    1.37    0.46
   9   0   0    1.14    0.45
   9   0   0    2.28    0.53
   9   0   0    2.04    0.44
   9   0   0    1.78    0.45
   9   0   0    1.83    0.47
 -10   0   0    0.18    0.40
 -10   0   0    0.20    0.45
 -10   0   0    0.72    0.43
 -10   0   0    0.04    0.44
 -10   0   0    0.43    0.58
 -10   0   0    0.07    0.33
  10   0   0    0.57    0.34
  10   0   0    0.65    0.49
  10   0   0    0.34    0.36
  10   0   0    0.31    0.37
  10   0   0   -0.20    0.33
  10   0   0    0.06    0.41
  10   0   0   -0.39    0.34
 -11   0   0    0.24    0.45
 -11   0   0    0.22    0.44
 -11   0   0    0.62    0.40
 -11   0   0   -0.06    0.42
 -11   0   0    0.22    0.58
 -11   0   0    0.05    0.38
  11   0   0    0.28    0.30
  11   0   0   -0.28    0.45
  11   0   0   -0.19    0.35
  11   0   0   -0.21    0.41
  11   0   0   -0.20    0.31
  11   0   0    0.14    0.36
  11  -1   0    0.41    0.36
  11  -1   0    0.76    0.64
  11  -1   0    0.14    0.44
  11  -1   0    0.22    0.42
  11  -1   0    0.32    0.36
  11  -1   0    1.53    0.59
 -11   1   0    0.80    0.48
 -11   1   0    0.19    0.37
 -11   1   0   -0.09    0.36
 -11   1   0   -0.34    0.38
 -11   1   0    0.65    0.64
 -11   1   0   -0.33    0.42
  10  -1   0    0.60    0.48
  10  -1   0    0.50    0.38
  10  -1   0    0.48    0.43
  10  -1   0    0.79    0.38
  10  -1   0    1.49    0.40
  10  -1   0    0.42    0.31
  10  -1   0    0.71    0.51
 -10   1   0    0.43    0.41
 -10   1   0    0.10    0.57
 -10   1   0    0.66    0.41
 -10   1   0    0.41    0.40
 -10   1   0    0.21    0.38
 -10   1   0    0.72    0.47
   9  -1   0    7.07    0.91
   9  -1   0    4.95    0.83
   9  -1   0    5.31    0.80
   9  -1   0    5.24    0.94
   9  -1   0    5.21    0.77
   9  -1   0    5.88    0.71
   9  -1   0    5.37    0.75
  -9   1   0    5.91    0.92
  -9   1   0    6.13    1.01
  -9   1   0    5.23    0.87
  -9   1   0    4.47    0.81
  -9   1   0    5.18    0.85
   8  -1   0   14.33    1.39
   8  -1   0   11.42    1.37
   8  -1   0   13.52    1.39
   8  -1   0   10.37    1.44
   8  -1   0   13.60    1.32
   8  -1   0   13.11    1.40
  -8   1   0   12.09    1.42
  -8   1   0   11.53    1.39
  -8   1   0   12.90    1.39
  -8   1   0   12.81    1.49
  -8   1   0   12.29    1.40
  -8   1   0   12.19    1.36
  -8   1   0   11.00    1.42
   7  -1   0    9.29    1.10
   7  -1   0    9.95    1.10
   7  -1   0   10.45    1.09
   7  -1   0   11.26    1.10
   7  -1   0    8.89    1.16
  -7   1   0    9.76    1.10
  -7   1   0    7.76    1.10
  -7   1   0   11.22    1.09
  -7   1   0    8.39    1.11
  -7   1   0    9.01    1.11
  -7   1   0    9.22    1.11
  -7   1   0    9.76    1.18
   6  -1   0    3.41    0.49
   6  -1   0    3.16    0.44
   6  -1   0    4.06    0.53
   6  -1   0    3.38    0.52
   6  -1   0    2.50    0.46
   6  -1   0    3.98    0.63
  -6   1   0    3.31    0.54
  -6   1   0    2.09    0.48
  -6   1   0    2.74    0.51
  -6   1   0    2.62    0.52
  -6   1   0    2.48    0.48
  -6   1   0    3.26    0.63
  -6   1   0    2.48    0.62
  -6   1   0    3.43    0.52
   5  -1   0    5.04    0.61
   5  -1   0    4.92    0.57
   5  -1   0    5.20    0.72
   5  -1   0    5.45    0.63
   5  -1   0    4.18    0.59
   5  -1   0    5.24    0.63
  -5   1   0    4.67    0.64
  -5   1   0    4.74    0.72
  -5   1   0    4.09    0.63
  -5   1   0    4.11    0.63
  -5   1   0    3.87    0.62
  -5   1   0    5.69    0.64
  -5   1   0    4.80    0.63
  -5   1   0    4.23    0.63
   4  -1   0   19.93    1.87
   4  -1   0   18.49    1.90
   4  -1   0   20.60    1.87
   4  -1   0   18.31    1.85
   4  -1   0   17.92    1.86
   4  -1   0   18.92    1.83
  -4   1   0   19.91    1.91
  -4   1   0   19.06    1.90
  -4   1   0   20.62    1.87
  -4   1   0   17.26    1.87
  -4   1   0   18.21    1.87
  -4   1   0   17.75    1.87
  -4   1   0   17.07    1.87
  -4   1   0   15.72    1.85
   3  -1   0    9.96    1.05
   3  -1   0   10.93    1.03
   3  -1   0    9.18    1.09
   3  -1   0    9.87    1.06
   3  -1   0   10.92    1.06
   3  -1   0   11.65    1.07
  -3   1   0    9.80    1.06
  -3   1   0   10.93    1.06
  -3   1   0    9.35    1.06
  -3   1   0    9.70    1.05
  -3   1   0    8.70    1.05
  -3   1   0   11.44    1.02
  -3   1   0   10.47    1.08
  -3   1   0    9.20    1.06
  -3   1   0   11.80    1.07
   2  -1   0    0.53    0.18
   2  -1   0    0.50    0.23
   2  -1   0    0.33    0.24
   2  -1   0    0.59    0.15
  -2   1   0    0.06    0.16
  -2   1   0    0.33    0.21
  -2   1   0    0.43    0.13
  -2   1   0    0.57    0.19
  -2   1   0    0.29    0.19
  -2   1   0    0.61    0.22
  -2   1   0    0.33    0.17
  -2   1   0    0.59    0.16
  -2   1   0    0.42    0.19
   1  -1   0   15.03    1.51
   1  -1   0   16.50    1.51
   1  -1   0   16.57    1.51
   1  -1   0   16.49    1.52
   1  -1   0   13.56    1.51
   1  -1   0   16.04    1.51
   1  -1   0   14.21    1.50
  -1   1   0   16.52    1.52
  -1   1   0   14.76    1.50
  -1   1   0   15.25    1.50
  -1   1   0   15.77    1.51
  -1   1   0   16.20    1.50
  -1   1   0   14.35    1.51
  -1   1   0   14.64    1.50
  -1   1   0   16.01    1.51
  -1  -1   0    1.33    0.19
  -1  -1   0    1.30    0.20
  -1  -1   0    1.40    0.24
  -1  -1   0    1.47    0.17
  -1  -1   0    1.68    0.22
  -1  -1   0    1.63    0.22
   1   1   0    1.86    0.27
   1   1   0    1.24    0.20
   1   1   0    1.38    0.18
   1   1   0    1.14    0.19
   1   1   0    1.41    0.21
   1   1   0    1.87    0.24
  -2  -1   0  170.28   16.92
   2   1   0  181.42   16.92
  -3  -1   0   43.59    4.17
  -3  -1   0   43.42    4.18
  -3  -1   0   43.97    4.20
  -3  -1   0   40.59    4.18
  -3  -1   0   41.20    4.20
  -3  -1   0   45.81    4.17
   3   1   0   47.31    4.14
   3   1   0   43.08    4.18
   3   1   0   43.68    4.20
   3   1   0   41.64    4.16
   3   1   0   40.14    4.17
   3   1   0   39.48    4.18
  -4  -1   0   30.84    2.82
  -4  -1   0   28.92    2.83
  -4  -1   0   25.99    2.85
  -4  -1   0   27.82    2.84
  -4  -1   0   30.33    2.85
   4   1   0   31.90    2.78
   4   1   0   25.74    2.81
   4   1   0   27.88    2.80
   4   1   0   29.23    2.85
   4   1   0   25.76    2.82
   4   1   0   28.48    2.83
  -5  -1   0    9.48    1.02
  -5  -1   0    9.42    1.07
  -5  -1   0    8.32    1.03
  -5  -1   0    9.36    1.06
  -5  -1   0    9.92    1.20
   5   1   0    9.48    1.06
   5   1   0    9.51    1.01
   5   1   0   10.22    1.04
   5   1   0    8.54    1.02
   5   1   0    9.54    1.09
   5   1   0    9.43    1.05
  -6  -1   0    8.01    0.93
  -6  -1   0    6.69    0.87
  -6  -1   0    7.22    0.97
  -6  -1   0    7.33    0.87
  -6  -1   0    8.24    0.91
  -6  -1   0    7.84    0.91
   6   1   0    7.06    0.95
   6   1   0    7.20    0.94
   6   1   0    8.63    0.83
   6   1   0    6.47    0.89
   6   1   0    7.95    0.86
   6   1   0    8.46    0.88
   6   1   0    6.64    0.87
  -7  -1   0    1.86    0.51
  -7  -1   0    1.76    0.52
  -7  -1   0    1.41    0.39
  -7  -1   0    1.73    0.45
  -7  -1   0    1.63    0.39
  -7  -1   0    1.33    0.42
   7   1   0    1.22    0.48
   7   1   0    1.43    0.38
   7   1   0    1.43    0.38
   7   1   0    1.32    0.35
   7   1   0    1.41    0.41
   7   1   0    1.83    0.35
  -8  -1   0   11.67    1.25
  -8  -1   0   11.99    1.29
  -8  -1   0   10.29    1.28
  -8  -1   0   11.28    1.37
  -8  -1   0   12.08    1.35
  -8  -1   0   10.95    1.30
   8   1   0   13.68    1.24
   8   1   0   10.95    1.28
   8   1   0   10.26    1.29
   8   1   0   10.50    1.30
   8   1   0   11.83    1.28
   8   1   0   11.46    1.38
  -9  -1   0    4.17    0.88
  -9  -1   0    5.22    0.75
  -9  -1   0    4.25    0.84
  -9  -1   0    4.28    0.80
   9   1   0    5.34    0.74
   9   1   0    5.02    0.80
   9   1   0    4.48    0.68
   9   1   0    3.50    0.58
   9   1   0    3.86    0.82
   9   1   0    3.38    0.66
 -10  -1   0    1.07    0.54
 -10  -1   0    1.17    0.62
 -10  -1   0    1.02    0.43
 -10  -1   0    0.89    0.48
 -10  -1   0    1.50    0.47
 -10  -1   0    0.87    0.46
  10   1   0    1.01    0.48
  10   1   0    1.21    0.44
  10   1   0    0.72    0.48
  10   1   0    1.32    0.34
  10   1   0    0.83    0.44
  10   1   0    1.50    0.62
  10   1   0    1.01    0.43
 -11  -1   0    0.32    0.58
 -11  -1   0   -0.50    0.42
 -11  -1   0   -0.50    0.29
 -11  -1   0    0.35    0.47
 -11  -1   0    0.48    0.39
 -11  -1   0    0.04    0.44
  11   1   0    0.28    0.31
  11   1   0   -0.04    0.35
  11   1   0   -0.08    0.42
  11   1   0    0.37    0.38
  11   1   0    0.80    0.55
  11   1   0    0.78    0.54
  11   1   0    0.16    0.26
  11  -2   0    0.80    0.42
  11  -2   0    0.29    0.46
  11  -2   0   -0.23    0.51
  11  -2   0   -0.29    0.41
  11  -2   0   -0.24    0.47
  11  -2   0   -0.15    0.38
 -11   2   0    0.13    0.61
 -11   2   0    0.04    0.36
 -11   2   0    0.99    0.47
 -11   2   0    0.15    0.41
 -11   2   0    0.34    0.49
 -11   2   0    0.56    0.38
  10  -2   0    2.69    0.54
  10  -2   0    2.33    0.62
  10  -2   0    1.93    0.63
  10  -2   0    1.14    0.47
  10  -2   0    1.90    0.54
  10  -2   0    2.41    0.60
 -10   2   0    1.00    0.51
 -10   2   0    1.58    0.51
 -10   2   0    1.96    0.53
 -10   2   0    2.28    0.61
 -10   2   0    3.22    0.78
 -10   2   0    2.32    0.54
   9  -2   0    2.50    0.56
   9  -2   0    2.96    0.56
   9  -2   0    2.31    0.55
   9  -2   0    2.15    0.62
   9  -2   0    2.38    0.61
   9  -2   0    2.86    0.57
  -9   2   0    4.00    0.78
  -9   2   0    1.80    0.54
  -9   2   0    1.60    0.54
  -9   2   0    2.56    0.55
  -9   2   0    2.17    0.59
  -9   2   0    1.96    0.53
  -9   2   0    2.96    0.62
   8  -2   0    9.27    1.22
   8  -2   0    9.80    1.14
   8  -2   0   10.95    1.15
   8  -2   0    9.96    1.13
   8  -2   0   11.73    1.18
  -8   2   0    8.92    1.13
  -8   2   0   10.77    1.26
  -8   2   0   10.25    1.13
  -8   2   0    9.07    1.15
  -8   2   0    8.58    1.15
  -8   2   0    8.77    1.16
  -8   2   0    8.15    1.12
   7  -2   0   20.80    1.96
   7  -2   0   22.36    2.04
   7  -2   0   18.20    2.01
   7  -2   0   19.85    2.18
   7  -2   0   18.77    1.94
  -7   2   0   17.69    1.92
  -7   2   0   19.40    2.00
  -7   2   0   18.17    1.96
  -7   2   0   17.09    1.96
  -7   2   0   16.94    1.93
  -7   2   0   18.18    1.94
  -7   2   0   17.47    1.95
   6  -2   0    1.07    0.36
   6  -2   0    0.95    0.30
   6  -2   0    0.48    0.34
   6  -2   0    0.66    0.27
   6  -2   0    0.45    0.27
  -6   2   0    0.99    0.30
  -6   2   0    0.76    0.41
  -6   2   0    0.59    0.31
  -6   2   0    0.73    0.32
  -6   2   0    0.29    0.26
  -6   2   0    0.52    0.31
  -6   2   0    0.35    0.29
  -6   2   0    0.28    0.25
   5  -2   0    7.69    0.77
   5  -2   0    6.37    0.77
   5  -2   0    5.74    0.83
   5  -2   0    6.59    0.77
   5  -2   0    8.05    0.81
  -5   2   0    5.82    0.76
  -5   2   0    6.33    0.77
  -5   2   0    6.10    0.76
  -5   2   0    7.09    0.81
  -5   2   0    5.49    0.77
  -5   2   0    6.47    0.83
  -5   2   0    7.78    1.16
  -5   2   0    7.08    0.87
   4  -2   0   20.34    2.00
   4  -2   0   20.79    2.06
   4  -2   0   23.41    2.04
   4  -2   0   20.86    2.01
  -4   2   0   21.99    2.04
  -4   2   0   18.62    2.00
  -4   2   0   17.64    2.00
  -4   2   0   20.63    2.02
  -4   2   0   21.28    2.02
  -4   2   0   19.83    2.00
  -4   2   0   19.65    1.96
  -4   2   0   17.83    2.00
  -4   2   0   18.19    2.00
   3  -2   0    0.21    0.09
   3  -2   0    0.08    0.21
   3  -2   0    0.01    0.17
   3  -2   0   -0.08    0.24
   3  -2   0   -0.02    0.23
   3  -2   0   -0.17    0.18
   3  -2   0    0.03    0.19
   3  -2   0    0.19    0.18
   3  -2   0    0.18    0.19
  -3   2   0    0.03    0.22
  -3   2   0   -0.13    0.16
  -3   2   0    0.06    0.18
  -3   2   0   -0.06    0.16
  -3   2   0    0.28    0.21
  -3   2   0   -0.09    0.17
  -3   2   0    0.00    0.13
  -3   2   0   -0.02    0.17
  -3   2   0   -0.07    0.18
   2  -2   0    5.96    0.75
   2  -2   0    8.29    0.76
   2  -2   0    7.47    0.77
   2  -2   0    7.17    0.78
   2  -2   0    8.17    0.76
   2  -2   0    7.40    0.80
   2  -2   0    6.88    0.77
  -2   2   0    6.33    0.75
  -2   2   0    8.01    0.78
  -2   2   0    6.82    0.76
  -2   2   0    6.99    0.76
  -2   2   0    7.36    0.79
  -2   2   0    7.24    0.77
  -2   2   0    6.96    0.75
  -2   2   0    7.25    0.76
   1  -2   0    4.67    0.64
   1  -2   0    4.58    0.55
   1  -2   0    5.01    0.53
   1  -2   0    4.29    0.59
   1  -2   0    5.32    0.56
   1  -2   0    5.36    0.55
   1  -2   0    5.22    0.55
  -1   2   0    5.51    0.54
  -1   2   0    4.74    0.55
  -1   2   0    4.67    0.59
  -1   2   0    5.31    0.55
  -1   2   0    5.26    0.55
  -1   2   0    5.57    0.56
   0  -2   0    2.04    0.27
   0  -2   0    2.36    0.28
   0  -2   0    1.79    0.27
   0  -2   0    1.84    0.27
   0  -2   0    1.62    0.25
   0  -2   0    1.42    0.34
   0   2   0    1.79    0.26
   0   2   0    2.29    0.28
   0   2   0    2.07    0.27
   0   2   0    1.39    0.27
   0   2   0    2.08    0.27
   0   2   0    1.88    0.37
  -1  -2   0    3.25    0.35
  -1  -2   0    2.69    0.37
  -1  -2   0    2.23    0.46
  -1  -2   0    2.53    0.35
  -1  -2   0    2.12    0.30
  -1  -2   0    2.63    0.35
   1   2   0    3.61    0.52
   1   2   0    3.12    0.37
   1   2   0    2.87    0.38
   1   2   0    2.36    0.35
   1   2   0    2.64    0.30
   1   2   0    2.64    0.31
   1   2   0    2.60    0.34
   2   2   0  119.19   16.96
  -3  -2   0   17.54    1.67
  -3  -2   0   14.59    1.68
  -3  -2   0   17.89    1.60
  -3  -2   0   15.73    1.67
  -3  -2   0   17.33    1.74
  -3  -2   0   16.83    1.64
  -3  -2   0   16.14    1.65
   3   2   0   15.14    1.65
   3   2   0   16.91    1.69
   3   2   0   15.44    1.66
   3   2   0   17.67    1.67
   3   2   0   16.05    1.64
  -4  -2   0    0.60    0.25
  -4  -2   0    0.97    0.58
  -4  -2   0    0.51    0.30
  -4  -2   0    0.56    0.23
  -4  -2   0    0.32    0.26
  -4  -2   0    1.30    0.38
  -4  -2   0    0.77    0.19
   4   2   0    0.26    0.28
   4   2   0    0.39    0.24
   4   2   0    0.47    0.28
   4   2   0    0.25    0.31
   4   2   0    0.36    0.25
   4   2   0    0.64    0.16
  -5  -2   0   63.41    5.91
  -5  -2   0   62.02    5.97
  -5  -2   0   57.24    5.97
  -5  -2   0   64.54    5.94
  -5  -2   0   59.63    5.92
  -5  -2   0   57.90    5.94
   5   2   0   57.12    5.93
   5   2   0   62.07    5.96
   5   2   0   54.40    5.92
   5   2   0   58.97    5.90
   5   2   0   61.41    5.94
   5   2   0   68.70    5.86
  -6  -2   0    4.45    0.69
  -6  -2   0    4.66    0.62
  -6  -2   0    4.24    0.69
  -6  -2   0    5.03    0.78
  -6  -2   0    5.30    0.69
  -6  -2   0    4.60    0.64
  -6  -2   0    5.31    0.60
   6   2   0    5.03    0.55
   6   2   0    4.30    0.63
   6   2   0    5.29    0.77
   6   2   0    4.27    0.65
   6   2   0    4.22    0.59
   6   2   0    5.26    0.73
  -7  -2   0    0.50    0.36
  -7  -2   0    0.42    0.27
  -7  -2   0    0.31    0.32
  -7  -2   0    0.54    0.39
  -7  -2   0    0.96    0.33
  -7  -2   0    0.07    0.39
  -7  -2   0    0.68    0.37
   7   2   0    0.25    0.31
   7   2   0    0.29    0.35
   7   2   0    0.82    0.36
   7   2   0    0.54    0.40
   7   2   0    0.33    0.22
   7   2   0    0.51    0.35
   7   2   0    0.17    0.28
  -8  -2   0    7.37    1.02
  -8  -2   0    7.00    1.00
  -8  -2   0    7.17    0.94
  -8  -2   0    7.11    1.07
  -8  -2   0    7.69    1.17
  -8  -2   0    7.36    0.96
  -8  -2   0    9.14    0.94
   8   2   0    7.16    1.04
   8   2   0    8.76    1.02
   8   2   0    6.48    0.97
   8   2   0    8.96    0.86
   8   2   0    7.04    0.92
   8   2   0    7.17    0.98
   8   2   0    8.36    0.98
  -9  -2   0    0.08    0.32
  -9  -2   0    0.36    0.66
  -9  -2   0    0.37    0.36
  -9  -2   0    0.41    0.45
  -9  -2   0    0.06    0.41
  -9  -2   0    0.54    0.36
  -9  -2   0    0.50    0.53
   9   2   0    0.01    0.39
   9   2   0    0.39    0.24
   9   2   0    1.00    0.45
   9   2   0    0.29    0.46
   9   2   0    0.30    0.37
   9   2   0   -0.08    0.27
 -10  -2   0    0.21    0.55
 -10  -2   0    0.24    0.43
 -10  -2   0   -0.14    0.34
 -10  -2   0    0.25    0.28
 -10  -2   0    0.31    0.44
 -10  -2   0   -0.10    0.35
  10   2   0    0.31    0.38
  10   2   0    0.02    0.40
  10   2   0    0.06    0.38
  10   2   0    0.11    0.23
  10   2   0    0.27    0.47
  10   2   0   -0.05    0.28
 -11  -2   0   -0.20    0.39
 -11  -2   0    0.74    0.62
 -11  -2   0   -0.28    0.37
 -11  -2   0   -0.55    0.33
 -11  -2   0   -0.34    0.38
  11   2   0   -0.15    0.50
  11   2   0   -0.05    0.18
  11   2   0   -0.01    0.40
  11   2   0    1.33    0.43
  11   2   0    1.12    0.56
  11   2   0    0.21    0.36
  11   2   0    0.42    0.48
  11  -3   0    0.85    0.40
  11  -3   0    0.61    0.48
  11  -3   0    0.64    0.59
  11  -3   0   -0.49    0.39
 -11   3   0    0.72    0.45
 -11   3   0    0.76    0.63
 -11   3   0    0.12    0.41
 -11   3   0    0.62    0.46
 -11   3   0    0.13    0.37
 -11   3   0    0.66    0.47
  10  -3   0    0.02    0.36
  10  -3   0    0.00    0.47
  10  -3   0   -0.49    0.36
  10  -3   0   -0.02    0.39
  10  -3   0    0.19    0.40
 -10   3   0   -0.22    0.50
 -10   3   0    0.55    0.42
 -10   3   0    0.14    0.44
 -10   3   0    0.58    0.43
 -10   3   0   -0.13    0.36
 -10   3   0   -0.40    0.31
 -10   3   0   -0.02    0.40
   9  -3   0    0.45    0.38
   9  -3   0   -0.04    0.38
   9  -3   0    0.41    0.40
   9  -3   0   -0.02    0.41
   9  -3   0    0.24    0.46
  -9   3   0    0.62    0.46
  -9   3   0    0.52    0.43
  -9   3   0   -0.25    0.31
  -9   3   0   -0.21    0.34
  -9   3   0   -0.25    0.48
  -9   3   0   -0.10    0.52
  -9   3   0    0.49    0.40
   8  -3   0   14.19    1.78
   8  -3   0   18.64    1.78
   8  -3   0   16.94    1.70
   8  -3   0   18.02    1.74
   8  -3   0   17.86    1.74
  -8   3   0   15.38    1.73
  -8   3   0   15.49    1.74
  -8   3   0   12.70    1.71
  -8   3   0   18.93    2.17
  -8   3   0   13.81    1.73
  -8   3   0   15.32    1.70
  -8   3   0   15.83    1.73
   7  -3   0    9.36    1.36
   7  -3   0   13.04    1.34
   7  -3   0   14.00    1.35
   7  -3   0   13.21    1.36
   7  -3   0   13.84    1.32
  -7   3   0   10.30    1.33
  -7   3   0   11.74    1.33
  -7   3   0   11.68    1.34
  -7   3   0    9.87    1.30
  -7   3   0   11.99    1.39
  -7   3   0   12.37    1.36
  -7   3   0   12.68    1.35
   6  -3   0    2.97    0.46
   6  -3   0    2.39    0.45
   6  -3   0    2.42    0.54
   6  -3   0    3.04    0.49
   6  -3   0    2.40    0.52
  -6   3   0    1.95    0.45
  -6   3   0    2.95    0.51
  -6   3   0    2.13    0.45
  -6   3   0    2.14    0.47
  -6   3   0    2.81    0.55
  -6   3   0    2.51    0.47
  -6   3   0    2.22    0.44
  -6   3   0    2.58    0.48
   5  -3   0   17.85    2.04
   5  -3   0   20.59    1.96
   5  -3   0   21.89    1.97
  -5   3   0   18.35    1.96
  -5   3   0   18.85    1.96
  -5   3   0   18.56    1.89
  -5   3   0   20.31    1.99
  -5   3   0   16.35    1.95
  -5   3   0   20.59    1.99
  -5   3   0   21.38    1.98
  -5   3   0   17.13    1.96
  -5   3   0   19.61    1.97
   4  -3   0   10.05    1.18
   4  -3   0   11.95    1.14
   4  -3   0   10.33    1.06
   4  -3   0    9.25    1.14
   4  -3   0   11.88    1.14
   4  -3   0   12.61    1.20
  -4   3   0   10.71    1.14
  -4   3   0    9.94    1.13
  -4   3   0    8.98    1.12
  -4   3   0   10.41    1.09
  -4   3   0   10.92    1.14
  -4   3   0   11.61    1.18
  -4   3   0   10.62    1.18
  -4   3   0   10.85    1.13
   3  -3   0    0.82    0.29
   3  -3   0    1.31    0.28
   3  -3   0    1.20    0.29
   3  -3   0    1.27    0.36
   3  -3   0    1.19    0.27
   3  -3   0    1.18    0.27
   3  -3   0    1.62    0.30
   3  -3   0    2.43    0.40
  -3   3   0    1.41    0.29
  -3   3   0    1.66    0.34
  -3   3   0    1.83    0.32
  -3   3   0    1.20    0.27
  -3   3   0    1.39    0.30
  -3   3   0    1.12    0.26
  -3   3   0    1.55    0.32
  -3   3   0    1.29    0.30
   2  -3   0   69.36    7.21
   2  -3   0   67.87    7.23
   2  -3   0   77.33    7.25
   2  -3   0   69.10    7.23
   2  -3   0   72.51    7.25
   2  -3   0   75.44    7.23
  -2   3   0   81.73    7.23
  -2   3   0   74.82    7.23
  -2   3   0   84.60    7.24
  -2   3   0   75.02    7.25
  -2   3   0   75.48    7.23
   1  -3   0   12.69    1.37
   1  -3   0   15.60    1.40
   1  -3   0   13.97    1.40
   1  -3   0   13.15    1.39
   1  -3   0   15.31    1.41
   1  -3   0   11.41    1.47
   1  -3   0   11.98    1.40
  -1   3   0   11.87    1.40
  -1   3   0   15.29    1.37
  -1   3   0   13.70    1.40
  -1   3   0   14.66    1.40
  -1   3   0   15.88    1.40
  -1   3   0   14.50    1.41
   0   3   0  120.83   11.64
  -1  -3   0  629.43   64.07
   1   3   0  573.73   63.82
  -2  -3   0    3.68    0.64
  -2  -3   0    3.51    0.52
  -2  -3   0    4.95    0.48
  -2  -3   0    4.01    0.52
  -2  -3   0    4.61    0.49
   2   3   0    4.21    0.48
   2   3   0    4.88    0.52
   2   3   0    3.62    0.52
   2   3   0    4.35    0.46
   2   3   0    3.95    0.56
   2   3   0    3.83    0.51
  -3  -3   0    7.32    0.96
  -3  -3   0    8.53    0.92
  -3  -3   0    8.76    1.10
  -3  -3   0    9.53    0.90
  -3  -3   0    8.25    0.92
  -3  -3   0    8.78    0.94
   3   3   0    8.76    0.97
   3   3   0    9.45    0.86
   3   3   0    7.88    0.90
   3   3   0    7.84    0.92
   3   3   0    9.05    0.95
   3   3   0    8.23    0.94
  -4  -3   0  113.35   12.38
  -4  -3   0  136.68   12.29
  -4  -3   0  116.61   12.37
  -4  -3   0  126.30   12.44
  -4  -3   0  137.09   12.38
  -4  -3   0  135.55   12.45
  -4  -3   0  137.82   12.37
   4   3   0  117.69   12.37
   4   3   0  134.92   12.40
   4   3   0  124.09   12.34
  -5  -3   0    5.58    0.80
  -5  -3   0    7.28    0.82
  -5  -3   0    6.85    0.76
  -5  -3   0    5.34    0.84
  -5  -3   0    7.29    0.98
  -5  -3   0    6.13    0.80
  -5  -3   0    7.80    0.70
   5   3   0    6.88    0.68
   5   3   0    5.92    0.80
   5   3   0    6.24    0.76
   5   3   0    7.01    0.87
   5   3   0    5.27    0.77
   5   3   0    7.50    0.83
  -6  -3   0    4.29    0.56
  -6  -3   0    3.44    0.65
  -6  -3   0    3.97    0.48
  -6  -3   0    4.66    0.67
  -6  -3   0    3.44    0.63
  -6  -3   0    3.67    0.70
  -6  -3   0    3.33    0.58
   6   3   0    4.37    0.65
   6   3   0    4.00    0.44
   6   3   0    4.85    0.72
   6   3   0    3.54    0.54
   6   3   0    2.99    0.56
   6   3   0    4.15    0.62
  -7  -3   0    3.78    0.68
  -7  -3   0    4.24    0.79
  -7  -3   0    4.01    0.62
  -7  -3   0    4.31    0.55
  -7  -3   0    4.26    0.66
  -7  -3   0    3.53    0.69
  -7  -3   0    5.18    0.75
   7   3   0    4.78    0.68
   7   3   0    4.38    0.49
   7   3   0    4.95    0.81
   7   3   0    3.69    0.61
   7   3   0    3.76    0.69
   7   3   0    4.01    0.93
  -8  -3   0    5.09    0.76
  -8  -3   0    6.04    0.88
  -8  -3   0    6.21    0.90
  -8  -3   0    4.98    0.84
  -8  -3   0    5.98    0.79
  -8  -3   0    5.11    0.67
  -8  -3   0    5.15    0.94
   8   3   0    4.39    0.72
   8   3   0    5.71    0.60
   8   3   0    4.98    0.82
   8   3   0    5.39    0.80
   8   3   0    4.66    0.82
   8   3   0    4.36    0.76
   8   3   0    5.87    0.94
  -9  -3   0    1.42    0.56
  -9  -3   0    1.41    0.64
  -9  -3   0    1.17    0.36
  -9  -3   0    0.72    0.41
  -9  -3   0    0.73    0.47
  -9  -3   0    1.66    0.50
  -9  -3   0    1.21    0.42
   9   3   0    1.46    0.50
   9   3   0    1.60    0.50
   9   3   0    1.88    0.63
   9   3   0    0.99    0.49
   9   3   0    1.50    0.41
   9   3   0    1.25    0.31
   9   3   0    0.83    0.47
 -10  -3   0   -0.13    0.36
 -10  -3   0   -0.64    0.48
 -10  -3   0   -0.14    0.49
 -10  -3   0    0.19    0.37
 -10  -3   0   -0.36    0.36
 -10  -3   0   -0.57    0.36
 -10  -3   0    0.05    0.29
  10   3   0    0.27    0.36
  10   3   0    0.13    0.34
  10   3   0    0.31    0.47
  10   3   0   -0.14    0.41
  10   3   0   -0.34    0.43
  10   3   0    0.07    0.15
 -11  -3   0    2.80    0.67
 -11  -3   0    1.98    0.59
 -11  -3   0    1.40    0.77
 -11  -3   0    2.48    0.47
 -11  -3   0    1.54    0.50
 -11  -3   0    1.57    0.46
 -11  -3   0    2.56    0.76
  11   3   0    2.18    0.67
  11   3   0    1.85    0.56
  11   3   0    1.68    0.51
  11   3   0    1.42    0.94
  11   3   0    1.47    0.48
  11  -4   0    1.28    0.49
  11  -4   0    0.05    0.52
  11  -4   0    0.65    0.53
  11  -4   0    0.76    0.61
 -11   4   0    0.18    0.65
 -11   4   0    0.33    0.46
 -11   4   0    0.34    0.43
 -11   4   0    0.64    0.49
 -11   4   0    1.14    0.49
 -11   4   0    0.94    0.45
 -11   4   0   -0.14    0.36
  10  -4   0    5.52    0.90
  10  -4   0    5.21    0.94
  10  -4   0    7.58    0.99
  10  -4   0    5.98    1.12
  10  -4   0    6.26    1.26
 -10   4   0    4.82    0.87
 -10   4   0    6.18    1.05
 -10   4   0    5.34    0.90
 -10   4   0    5.52    0.96
 -10   4   0    5.57    0.89
 -10   4   0    6.81    0.97
 -10   4   0    5.72    0.91
   9  -4   0    3.38    0.65
   9  -4   0    3.38    0.63
   9  -4   0    2.71    0.72
   9  -4   0    2.52    0.65
   9  -4   0    5.06    0.75
  -9   4   0    3.38    0.67
  -9   4   0    3.73    0.77
  -9   4   0    2.57    0.61
  -9   4   0    2.80    0.65
  -9   4   0    3.43    0.67
  -9   4   0    2.29    0.61
  -9   4   0    3.15    0.63
   8  -4   0   10.02    1.12
   8  -4   0   10.04    1.09
   8  -4   0    8.31    1.15
  -8   4   0    7.28    1.05
  -8   4   0   10.28    1.18
  -8   4   0   10.32    1.12
  -8   4   0    9.05    1.09
  -8   4   0    8.08    1.15
  -8   4   0    7.43    1.08
  -8   4   0    7.74    1.06
   7  -4   0    3.67    0.57
   7  -4   0    3.76    0.67
   7  -4   0    3.50    0.63
   7  -4   0    2.41    0.61
  -7   4   0    2.50    0.54
  -7   4   0    2.07    0.52
  -7   4   0    2.46    0.53
  -7   4   0    2.81    0.53
  -7   4   0    3.34    0.62
  -7   4   0    2.22    0.61
  -7   4   0    2.78    0.53
   6  -4   0    1.49    0.47
   6  -4   0    1.64    0.46
   6  -4   0    2.26    0.51
   6  -4   0    2.09    0.40
   6  -4   0    2.72    0.47
  -6   4   0    2.30    0.49
  -6   4   0    1.63    0.41
  -6   4   0    1.29    0.38
  -6   4   0    1.83    0.42
  -6   4   0    1.47    0.39
  -6   4   0    1.15    0.38
  -6   4   0    1.25    0.46
  -6   4   0    1.37    0.40
  -6   4   0    1.69    0.29
   5  -4   0    4.54    0.56
   5  -4   0    4.36    0.66
   5  -4   0    3.90    0.61
   5  -4   0    3.58    0.42
   5  -4   0    4.32    0.66
   5  -4   0    4.20    0.58
  -5   4   0    4.12    0.56
  -5   4   0    3.34    0.47
  -5   4   0    4.81    0.65
  -5   4   0    4.06    0.56
  -5   4   0    3.45    0.55
  -5   4   0    3.29    0.56
  -5   4   0    3.90    0.63
  -5   4   0    4.19    0.56
  -5   4   0    3.98    0.57
   4  -4   0    4.91    0.58
   4  -4   0    4.77    0.64
   4  -4   0    4.69    0.63
   4  -4   0    4.25    0.58
   4  -4   0    5.15    0.67
   4  -4   0    5.25    0.59
   4  -4   0    3.71    0.59
   4  -4   0    3.75    0.57
  -4   4   0    4.44    0.58
  -4   4   0    3.77    0.56
  -4   4   0    4.05    0.57
  -4   4   0    4.60    0.59
  -4   4   0    3.77    0.54
  -4   4   0    4.45    0.57
  -4   4   0    3.92    0.58
  -4   4   0    4.53    0.67
   3  -4   0    0.09    0.29
   3  -4   0   -0.32    0.21
   3  -4   0    0.32    0.25
   3  -4   0    0.07    0.25
   3  -4   0    0.19    0.30
   3  -4   0   -0.17    0.22
   3  -4   0    0.07    0.23
   3  -4   0   -0.18    0.32
  -3   4   0   -0.02    0.22
  -3   4   0    0.28    0.22
  -3   4   0    0.22    0.24
  -3   4   0   -0.11    0.22
  -3   4   0   -0.03    0.25
  -3   4   0   -0.04    0.28
  -3   4   0    0.15    0.25
   2  -4   0    0.93    0.23
   2  -4   0    1.29    0.28
   2  -4   0    0.79    0.26
   2  -4   0    0.95    0.29
   2  -4   0    0.89    0.30
   2  -4   0    1.63    0.30
   2  -4   0    0.68    0.35
  -2   4   0    0.78    0.27
  -2   4   0    0.83    0.30
  -2   4   0    1.13    0.26
  -2   4   0    1.15    0.27
  -2   4   0    1.00    0.26
  -2   4   0    0.99    0.21
   1  -4   0   44.20    4.18
   1  -4   0   43.09    4.19
   1  -4   0   46.50    4.20
   1  -4   0   38.71    4.15
   1  -4   0   46.95    4.19
   1  -4   0   37.47    4.25
  -1   4   0   46.91    4.19
  -1   4   0   37.24    4.19
  -1   4   0   43.12    4.19
  -1   4   0   44.02    4.19
  -1   4   0   43.62    4.19
   0  -4   0   10.87    1.14
   0  -4   0   10.91    1.14
   0  -4   0   10.88    1.13
   0  -4   0   11.54    1.16
   0   4   0   10.90    1.14
   0   4   0    9.09    1.14
   0   4   0   12.30    1.15
   0   4   0   11.98    1.16
   0   4   0   10.37    1.13
  -1  -4   0    0.76    0.26
  -1  -4   0    0.94    0.29
  -1  -4   0    0.61    0.40
  -1  -4   0    1.44    0.24
  -1  -4   0    0.89    0.43
  -1  -4   0    0.76    0.21
   1   4   0    0.84    0.24
   1   4   0    0.95    0.27
   1   4   0    1.17    0.26
   1   4   0    1.46    0.28
   1   4   0    1.80    0.35
  -2  -4   0   24.19    2.57
  -2  -4   0   26.21    2.52
  -2  -4   0   23.82    2.69
  -2  -4   0   23.93    2.58
  -2  -4   0   29.06    2.57
   2   4   0   28.78    2.54
   2   4   0   24.24    2.57
   2   4   0   25.91    2.53
   2   4   0   25.68    2.56
  -3  -4   0   27.23    2.99
  -3  -4   0   32.32    3.00
  -3  -4   0   27.88    3.11
  -3  -4   0   32.61    2.99
   3   4   0   28.93    2.96
   3   4   0   34.03    3.04
   3   4   0   26.73    2.98
   3   4   0   34.66    3.02
   3   4   0   27.76    2.99
  -4  -4   0   21.47    2.02
  -4  -4   0   18.72    2.21
  -4  -4   0   16.44    2.05
  -4  -4   0   21.57    2.07
  -4  -4   0   22.68    2.06
   4   4   0   18.02    2.01
   4   4   0   22.30    2.07
   4   4   0   16.67    2.05
   4   4   0   21.41    2.10
   4   4   0   21.65    1.97
  -5  -4   0    0.00    0.19
  -5  -4   0   -0.25    0.31
  -5  -4   0   -0.06    0.28
  -5  -4   0    0.00    0.20
  -5  -4   0   -0.40    0.21
  -5  -4   0    0.39    0.41
   5   4   0   -0.28    0.27
   5   4   0    0.17    0.21
   5   4   0   -0.02    0.10
   5   4   0    0.11    0.24
   5   4   0    0.15    0.35
   5   4   0    0.07    0.27
  -6  -4   0    7.67    0.81
  -6  -4   0    6.78    0.69
  -6  -4   0    6.56    0.98
  -6  -4   0    6.50    0.86
  -6  -4   0    7.52    0.84
  -6  -4   0    6.08    0.98
  -6  -4   0    4.97    0.83
   6   4   0    6.28    0.79
   6   4   0    8.22    0.89
   6   4   0    5.52    0.83
   6   4   0    7.24    0.68
   6   4   0    6.79    0.68
   6   4   0    6.84    0.92
  -7  -4   0   31.45    2.94
  -7  -4   0   30.95    2.77
  -7  -4   0   25.32    2.91
  -7  -4   0   26.52    3.00
  -7  -4   0   30.03    2.87
  -7  -4   0   29.98    2.90
  -7  -4   0   25.12    2.95
   7   4   0   25.60    2.86
   7   4   0   30.92    2.99
   7   4   0   31.45    2.94
   7   4   0   24.81    2.89
  -8  -4   0    0.46    0.47
  -8  -4   0    1.75    0.61
  -8  -4   0    0.50    0.40
  -8  -4   0    0.57    0.42
  -8  -4   0    0.94    0.37
  -8  -4   0    0.41    0.36
   8   4   0    0.51    0.33
   8   4   0    1.05    0.44
   8   4   0    0.19    0.38
   8   4   0    0.48    0.49
   8   4   0    0.59    0.42
  -9  -4   0    1.67    0.32
  -9  -4   0    1.65    0.56
  -9  -4   0    1.01    0.44
  -9  -4   0    1.54    0.58
  -9  -4   0    1.01    0.48
  -9  -4   0    1.65    0.67
  -9  -4   0    1.23    0.41
   9   4   0    2.03    0.57
   9   4   0    1.26    0.58
   9   4   0    0.78    0.47
   9   4   0    1.78    0.55
   9   4   0    2.48    0.47
   9   4   0    1.04    0.46
 -10  -4   0    0.90    0.27
 -10  -4   0    0.39    0.38
 -10  -4   0    0.37    0.51
 -10  -4   0    0.69    0.49
 -10  -4   0    0.77    0.47
 -10  -4   0    0.65    0.41
 -10  -4   0    2.10    0.74
  10   4   0    1.71    0.53
  10   4   0    0.40    0.38
  10   4   0    0.27    0.49
  10   4   0    0.96    0.50
  10   4   0    1.07    0.58
  10   4   0    0.37    0.42
 -11  -4   0    2.56    0.59
 -11  -4   0    3.02    0.80
 -11  -4   0    2.16    0.63
 -11  -4   0    3.13    0.69
 -11  -4   0    2.68    0.44
 -11  -4   0    2.79    0.87
 -11  -4   0    1.24    0.58
  11   4   0    2.13    0.55
  11   4   0    4.24    0.85
  11   4   0    4.73    0.87
  11   4   0    3.20    0.68
  11   4   0    2.43    0.68
  10  -5   0    2.45    0.71
  10  -5   0    4.96    0.79
  10  -5   0    2.43    0.65
  10  -5   0    2.85    0.66
  10  -5   0    2.61    0.58
 -10   5   0    2.12    0.57
 -10   5   0    3.49    0.70
 -10   5   0    2.25    0.58
 -10   5   0    4.04    0.71
 -10   5   0    2.13    0.68
 -10   5   0    2.80    0.66
 -10   5   0    3.93    0.86
   9  -5   0   10.18    1.16
   9  -5   0   10.94    1.15
   9  -5   0    8.77    1.17
  -9   5   0    9.48    1.14
  -9   5   0    6.20    1.11
  -9   5   0    7.57    1.13
  -9   5   0    9.26    1.19
  -9   5   0    9.61    1.17
  -9   5   0    9.43    1.30
   8  -5   0    3.14    0.60
   8  -5   0    2.08    0.65
   8  -5   0    3.52    0.63
   8  -5   0    2.61    0.63
  -8   5   0    3.46    0.65
  -8   5   0    3.20    0.76
  -8   5   0    1.90    0.55
  -8   5   0    2.78    0.58
  -8   5   0    3.54    0.71
  -8   5   0    3.21    0.68
   7  -5   0   -0.76    0.39
   7  -5   0   -0.03    0.40
   7  -5   0    0.05    0.35
   7  -5   0   -0.07    0.38
   7  -5   0   -0.01    0.33
  -7   5   0    0.18    0.43
  -7   5   0    0.38    0.19
  -7   5   0    0.15    0.34
  -7   5   0   -0.06    0.42
  -7   5   0    0.01    0.40
  -7   5   0    0.05    0.30
  -7   5   0   -0.10    0.30
  -7   5   0   -0.24    0.32
   6  -5   0   20.22    2.31
   6  -5   0   25.45    2.36
  -6   5   0   18.94    2.27
  -6   5   0   26.39    2.31
  -6   5   0   19.92    2.27
  -6   5   0   26.39    2.32
  -6   5   0   22.35    2.33
  -6   5   0   19.53    2.28
  -6   5   0   22.62    2.29
   5  -5   0   17.43    2.08
   5  -5   0   23.38    2.14
   5  -5   0   18.80    2.06
   5  -5   0   19.94    2.10
   5  -5   0   21.45    2.04
   5  -5   0   17.57    2.07
  -5   5   0   21.50    2.14
  -5   5   0   18.49    2.07
  -5   5   0   24.59    2.11
  -5   5   0   18.81    2.08
  -5   5   0   19.65    2.07
  -5   5   0   23.96    2.08
  -5   5   0   20.23    2.03
   4  -5   0   15.17    1.66
   4  -5   0   18.17    1.70
   4  -5   0   14.86    1.65
   4  -5   0   15.01    1.62
  -4   5   0   16.49    1.61
  -4   5   0   18.10    1.64
  -4   5   0   15.86    1.69
  -4   5   0   14.44    1.63
  -4   5   0   16.00    1.63
  -4   5   0   14.21    1.62
   3  -5   0   12.79    1.46
   3  -5   0   15.82    1.59
   3  -5   0   14.25    1.50
   3  -5   0   12.53    1.48
   3  -5   0   13.56    1.49
  -3   5   0   13.04    1.47
  -3   5   0   16.17    1.49
  -3   5   0   12.79    1.53
  -3   5   0   13.28    1.47
  -3   5   0   13.86    1.46
  -3   5   0   15.40    1.45
  -3   5   0   16.52    1.49
   2  -5   0   19.94    2.13
   2  -5   0   19.72    2.15
   2  -5   0   18.37    2.16
   2  -5   0   18.29    2.11
   2  -5   0   23.55    2.15
  -2   5   0   23.92    2.15
  -2   5   0   20.94    2.15
  -2   5   0   24.45    2.16
  -2   5   0   22.89    2.11
  -2   5   0   20.97    2.15
   1  -5   0    0.25    0.16
   1  -5   0   -0.02    0.28
   1  -5   0    0.19    0.24
   1  -5   0    0.11    0.26
   1  -5   0    0.54    0.45
   1  -5   0    0.54    0.27
   1  -5   0    0.34    0.25
  -1   5   0    0.21    0.25
  -1   5   0    0.40    0.21
  -1   5   0    0.50    0.27
  -1   5   0    0.87    0.46
   0  -5   0   13.88    1.40
   0  -5   0   10.20    1.53
   0  -5   0   14.80    1.38
   0  -5   0   13.31    1.38
   0  -5   0   13.30    1.38
   0   5   0   14.42    1.39
   0   5   0   14.65    1.40
   0   5   0   13.59    1.38
   0   5   0   12.37    1.38
   0   5   0   11.18    1.37
  -1  -5   0    0.49    0.24
  -1  -5   0    0.91    0.28
  -1  -5   0    0.64    0.26
  -1  -5   0    0.44    0.31
  -1  -5   0    0.25    0.23
  -1  -5   0    0.67    0.49
   1   5   0    0.47    0.31
   1   5   0    0.74    0.31
   1   5   0    0.09    0.27
   1   5   0    0.66    0.27
  -2  -5   0    4.43    0.65
  -2  -5   0    3.74    0.79
  -2  -5   0    3.75    0.61
  -2  -5   0    4.67    0.61
  -2  -5   0    5.05    0.56
   2   5   0    4.67    0.60
   2   5   0    5.82    0.66
   2   5   0    4.16    0.60
   2   5   0    4.25    0.52
   2   5   0    4.36    0.64
   2   5   0    5.25    0.67
  -3  -5   0    0.46    0.34
  -3  -5   0    1.53    0.55
  -3  -5   0    0.16    0.27
  -3  -5   0    0.36    0.27
  -3  -5   0    0.38    0.29
   3   5   0    0.04    0.28
   3   5   0   -0.05    0.27
   3   5   0    0.43    0.23
   3   5   0    0.37    0.29
   3   5   0    0.34    0.35
   3   5   0    0.27    0.20
  -4  -5   0   15.64    1.61
  -4  -5   0   16.22    1.60
  -4  -5   0   16.88    1.56
  -4  -5   0   12.77    1.77
   4   5   0   17.87    1.62
   4   5   0   16.21    1.52
   4   5   0   16.59    1.66
   4   5   0   12.45    1.59
   4   5   0   14.48    1.56
   4   5   0   12.44    1.58
  -5  -5   0    4.40    0.82
  -5  -5   0    4.08    0.73
  -5  -5   0    4.81    0.60
  -5  -5   0    5.14    0.66
  -5  -5   0    3.78    0.67
  -5  -5   0    5.43    0.68
   5   5   0    5.62    0.71
   5   5   0    3.75    0.63
   5   5   0    4.35    0.61
   5   5   0    4.29    0.66
   5   5   0    5.73    0.52
   5   5   0    5.49    0.76
  -6  -5   0    0.07    0.32
  -6  -5   0    0.68    0.27
  -6  -5   0    0.47    0.39
  -6  -5   0    0.44    0.34
  -6  -5   0    0.16    0.33
   6   5   0    0.30    0.12
   6   5   0    0.09    0.30
   6   5   0    0.07    0.22
   6   5   0    0.45    0.39
   6   5   0    0.34    0.31
   6   5   0    0.25    0.11
   6   5   0   -0.01    0.33
  -7  -5   0   10.38    1.41
  -7  -5   0   10.65    1.60
  -7  -5   0   14.37    1.38
  -7  -5   0   14.30    1.45
  -7  -5   0   11.25    1.48
  -7  -5   0   13.89    1.42
   7   5   0   11.76    1.36
   7   5   0   14.55    1.52
   7   5   0   15.44    1.48
   7   5   0   10.64    1.41
   7   5   0   11.24    1.40
  -8  -5   0    3.14    0.75
  -8  -5   0    3.10    0.61
  -8  -5   0    1.40    0.65
  -8  -5   0    2.23    0.61
  -8  -5   0    3.35    0.65
  -8  -5   0    4.04    0.57
   8   5   0    2.58    0.63
   8   5   0    2.76    0.53
   8   5   0    2.29    0.57
   8   5   0    2.15    0.60
   8   5   0    4.18    0.78
  -9  -5   0   -0.26    0.33
  -9  -5   0    0.27    0.53
  -9  -5   0    0.19    0.41
  -9  -5   0    0.01    0.40
  -9  -5   0    0.05    0.40
  -9  -5   0    0.13    0.52
   9   5   0    0.02    0.43
   9   5   0   -0.39    0.43
   9   5   0    0.02    0.40
   9   5   0    0.39    0.31
   9   5   0   -0.01    0.36
 -10  -5   0    1.57    0.51
 -10  -5   0    2.73    0.67
 -10  -5   0    2.53    0.61
 -10  -5   0    1.96    0.68
 -10  -5   0    1.99    0.69
 -10  -5   0    2.77    0.79
  10   5   0    3.14    0.71
  10   5   0    2.56    0.55
  10   5   0    2.92    0.68
  10   5   0    2.30    0.69
  10   5   0    4.16    0.84
 -11  -5   0    0.23    0.45
 -11  -5   0    1.54    0.61
 -11  -5   0    0.69    0.58
 -11  -5   0    1.23    0.68
 -11  -5   0    0.21    0.50
 -11  -5   0    0.81    0.42
  11   5   0    0.49    0.53
  11   5   0    0.58    0.56
  11   5   0    0.25    0.53
  11   5   0    0.48    0.43
  11   5   0    0.79    0.58
  10  -6   0    0.09    0.45
  10  -6   0   -0.11    0.44
  10  -6   0   -0.14    0.48
  10  -6   0    0.15    0.54
  10  -6   0    0.49    0.46
 -10   6   0    0.72    0.49
 -10   6   0    0.42    0.41
 -10   6   0    0.58    0.40
 -10   6   0    0.10    0.52
 -10   6   0   -0.16    0.39
 -10   6   0   -0.01    0.35
   9  -6   0    0.70    0.54
   9  -6   0    2.29    0.60
   9  -6   0    1.50    0.57
   9  -6   0    1.99    0.49
  -9   6   0    1.13    0.60
  -9   6   0    0.60    0.37
  -9   6   0    1.16    0.50
  -9   6   0    1.37    0.45
  -9   6   0    2.37    0.58
  -9   6   0    1.96    0.59
   8  -6   0    9.67    1.07
   8  -6   0    7.61    1.25
   8  -6   0    8.69    1.13
   8  -6   0   10.21    1.13
  -8   6   0    7.28    1.17
  -8   6   0    5.97    1.08
  -8   6   0    6.64    1.04
  -8   6   0   10.24    1.10
  -8   6   0    8.92    1.11
   7  -6   0    9.23    1.14
   7  -6   0    8.90    1.13
  -7   6   0    9.67    1.15
  -7   6   0    7.78    1.03
  -7   6   0    7.79    1.04
  -7   6   0    8.26    1.00
  -7   6   0    8.43    1.03
   6  -6   0    2.99    0.58
   6  -6   0    3.30    0.67
   6  -6   0    3.33    0.49
   6  -6   0    5.21    0.68
   6  -6   0    3.71    0.66
  -6   6   0    4.65    0.64
  -6   6   0    4.42    0.76
  -6   6   0    3.08    0.49
  -6   6   0    2.99    0.59
  -6   6   0    4.92    0.63
  -6   6   0    3.91    0.63
  -6   6   0    4.42    0.67
   5  -6   0   41.96    4.24
   5  -6   0   48.67    4.30
   5  -6   0   38.60    4.20
   5  -6   0   42.07    4.22
  -5   6   0   41.77    4.18
  -5   6   0   38.32    4.22
  -5   6   0   46.45    4.29
  -5   6   0   44.15    4.23
  -5   6   0   39.47    4.23
  -5   6   0   49.02    4.26
   4  -6   0    4.55    0.67
   4  -6   0    4.05    0.64
   4  -6   0    3.93    0.69
   4  -6   0    5.08    0.66
   4  -6   0    6.61    0.83
   4  -6   0    4.57    0.67
  -4   6   0    5.63    0.65
  -4   6   0    4.28    0.65
  -4   6   0    6.41    0.69
  -4   6   0    5.41    0.71
  -4   6   0    4.08    0.64
  -4   6   0    6.08    0.65
  -4   6   0    6.35    0.68
   3  -6   0    5.85    0.65
   3  -6   0    4.67    0.71
   3  -6   0    5.71    0.64
   3  -6   0    3.58    0.61
   3  -6   0    4.07    0.64
   3  -6   0    4.55    0.61
   3  -6   0    4.30    0.62
   3  -6   0    4.03    0.71
  -3   6   0    3.97    0.72
  -3   6   0    4.98    0.63
  -3   6   0    3.94    0.62
  -3   6   0    5.56    0.58
  -3   6   0    4.33    0.62
  -3   6   0    5.52    0.60
   2  -6   0    4.28    0.82
   2  -6   0    6.33    0.71
   2  -6   0    4.34    0.68
   2  -6   0    6.71    0.70
   2  -6   0    5.27    0.69
   2  -6   0    5.61    0.76
   2  -6   0    4.85    0.63
  -2   6   0    5.61    0.70
  -2   6   0    4.61    0.78
  -2   6   0    6.46    0.70
  -2   6   0    4.89    0.68
   1  -6   0   28.01    2.77
   1  -6   0   27.19    2.77
   1  -6   0   27.62    2.77
   1  -6   0   28.98    2.79
   1  -6   0   24.24    2.92
   1  -6   0   24.54    2.71
  -1   6   0   30.35    2.77
  -1   6   0   28.77    2.78
  -1   6   0   28.09    2.78
  -1   6   0   30.91    2.79
  -1   6   0   25.75    2.80
   0  -6   0    8.00    1.06
   0  -6   0    9.94    1.09
   0  -6   0    8.61    1.09
   0  -6   0   10.01    1.07
   0  -6   0    7.96    1.32
   0   6   0    9.85    1.09
   0   6   0   10.54    1.08
   0   6   0    8.77    1.11
   0   6   0   11.50    1.11
   0   6   0   11.48    1.11
  -1  -6   0    9.30    1.00
  -1  -6   0    8.73    0.98
  -1  -6   0    9.75    0.97
  -1  -6   0    6.85    1.18
  -1  -6   0    8.33    1.03
  -1  -6   0    7.76    0.96
   1   6   0    8.29    1.01
   1   6   0    9.78    1.01
   1   6   0   10.41    1.05
   1   6   0    8.50    1.01
  -2  -6   0    0.88    0.37
  -2  -6   0    0.36    0.33
  -2  -6   0    1.57    0.35
  -2  -6   0    1.17    0.59
  -2  -6   0    1.24    0.27
  -2  -6   0    1.47    0.32
   2   6   0    0.80    0.32
   2   6   0    1.77    0.36
   2   6   0    1.83    0.45
   2   6   0    0.86    0.34
   2   6   0    0.96    0.23
   2   6   0    0.83    0.34
  -3  -6   0    1.38    0.36
  -3  -6   0    1.11    0.57
  -3  -6   0    1.67    0.41
  -3  -6   0    1.06    0.41
  -3  -6   0    1.66    0.36
   3   6   0    1.47    0.37
   3   6   0    1.18    0.18
   3   6   0    1.72    0.45
   3   6   0    1.67    0.40
   3   6   0    1.34    0.31
   3   6   0    2.07    0.45
   3   6   0    0.92    0.25
  -4  -6   0    0.16    0.28
  -4  -6   0    0.42    0.30
  -4  -6   0    0.02    0.46
  -4  -6   0    0.09    0.33
  -4  -6   0    0.16    0.27
   4   6   0    0.02    0.33
   4   6   0    0.04    0.27
   4   6   0    0.19    0.35
   4   6   0    0.22    0.20
   4   6   0    0.34    0.22
   4   6   0   -0.13    0.27
  -5  -6   0    2.35    0.70
  -5  -6   0    3.86    0.57
  -5  -6   0    3.76    0.47
  -5  -6   0    2.52    0.54
  -5  -6   0    3.73    0.59
  -5  -6   0    2.65    0.60
   5   6   0    3.37    0.58
   5   6   0    2.67    0.48
   5   6   0    2.36    0.55
   5   6   0    2.12    0.49
   5   6   0    4.27    0.71
   5   6   0    3.03    0.39
  -6  -6   0    4.90    0.61
  -6  -6   0    3.65    0.84
  -6  -6   0    4.61    0.67
  -6  -6   0    4.67    0.73
  -6  -6   0    4.83    0.81
  -6  -6   0    3.22    0.68
   6   6   0    5.27    0.49
   6   6   0    4.25    0.64
   6   6   0    3.09    0.72
   6   6   0    3.01    0.71
   6   6   0    5.20    0.82
   6   6   0    5.37    0.75
  -7  -6   0    0.68    0.58
  -7  -6   0    0.26    0.28
  -7  -6   0   -0.02    0.25
  -7  -6   0    0.20    0.44
  -7  -6   0   -0.12    0.35
  -7  -6   0   -0.09    0.32
   7   6   0    0.24    0.30
   7   6   0    0.76    0.45
   7   6   0   -0.42    0.43
   7   6   0   -0.02    0.33
   7   6   0    0.25    0.37
  -8  -6   0    0.77    0.42
  -8  -6   0   -0.38    0.39
  -8  -6   0    0.12    0.47
  -8  -6   0    0.96    0.52
  -8  -6   0    0.62    0.59
  -8  -6   0    0.08    0.32
   8   6   0   -0.19    0.35
   8   6   0    0.39    0.32
   8   6   0    0.59    0.53
   8   6   0    0.27    0.36
   8   6   0   -0.24    0.40
  -9  -6   0    2.72    0.63
  -9  -6   0    2.11    0.56
  -9  -6   0    1.31    0.75
  -9  -6   0    2.22    0.52
  -9  -6   0    1.53    0.56
  -9  -6   0    1.66    0.69
   9   6   0    2.66    0.55
   9   6   0    3.72    0.82
   9   6   0    2.59    0.67
   9   6   0    3.06    0.68
   9   6   0    2.61    0.60
 -10  -6   0    0.10    0.36
 -10  -6   0    0.64    0.63
 -10  -6   0    0.03    0.50
 -10  -6   0    0.03    0.42
 -10  -6   0    0.71    0.59
 -10  -6   0    0.24    0.45
  10   6   0    0.18    0.38
  10   6   0    0.75    0.55
  10   6   0    0.77    0.55
  10   6   0    0.00    0.31
 -11  -6   0    0.50    0.48
 -11  -6   0    1.79    0.74
 -11  -6   0    1.27    0.57
 -11  -6   0    1.06    0.66
 -11  -6   0    1.33    0.48
  11   6   0    0.62    0.55
  11   6   0    0.90    0.44
  11   6   0    1.72    0.71
  11   6   0    0.47    0.58
  11   6   0    2.20    0.73
  10  -7   0    3.82    0.79
  10  -7   0    1.97    0.65
  10  -7   0    1.14    0.70
  10  -7   0    1.98    0.59
 -10   7   0    1.85    0.57
 -10   7   0    3.53    0.68
 -10   7   0    2.42    0.61
 -10   7   0    2.30    0.72
 -10   7   0    2.38    0.69
 -10   7   0    2.55    0.58
   9  -7   0    0.04    0.49
   9  -7   0    0.05    0.38
   9  -7   0    0.58    0.53
   9  -7   0   -0.03    0.46
  -9   7   0    0.04    0.55
  -9   7   0   -0.11    0.40
  -9   7   0   -0.42    0.35
  -9   7   0   -0.12    0.45
  -9   7   0    0.28    0.38
  -9   7   0   -0.17    0.34
   8  -7   0    0.08    0.43
   8  -7   0    0.05    0.41
   8  -7   0   -0.02    0.46
   8  -7   0   -0.14    0.40
   8  -7   0   -0.20    0.35
  -8   7   0    1.57    0.47
  -8   7   0    0.40    0.38
  -8   7   0   -0.27    0.32
  -8   7   0    0.62    0.43
  -8   7   0   -0.54    0.47
  -8   7   0   -0.11    0.31
   7  -7   0    5.58    0.91
   7  -7   0    5.89    0.90
   7  -7   0    5.58    0.92
  -7   7   0    5.09    0.85
  -7   7   0    7.71    0.90
  -7   7   0    5.12    0.68
  -7   7   0    6.03    0.97
   6  -7   0    2.47    0.55
   6  -7   0    1.05    0.44
   6  -7   0    1.11    0.40
   6  -7   0    2.28    0.49
   6  -7   0    2.13    0.55
   6  -7   0    1.10    0.34
   6  -7   0    2.60    0.60
  -6   7   0    1.13    0.43
  -6   7   0    1.55    0.63
  -6   7   0    1.43    0.35
  -6   7   0    1.53    0.43
  -6   7   0    1.78    0.47
  -6   7   0    2.53    0.52
  -6   7   0    2.49    0.53
   5  -7   0    2.73    0.54
   5  -7   0    2.40    0.55
   5  -7   0    4.41    0.62
   5  -7   0    2.83    0.56
   5  -7   0    2.88    0.58
   5  -7   0    3.48    0.62
   5  -7   0    3.85    0.71
  -5   7   0    3.06    0.56
  -5   7   0    2.85    0.53
  -5   7   0    4.40    0.61
  -5   7   0    3.60    0.71
  -5   7   0    3.58    0.60
  -5   7   0    3.39    0.52
  -5   7   0    4.57    0.64
   4  -7   0    0.13    0.30
   4  -7   0   -0.04    0.35
   4  -7   0    0.63    0.32
   4  -7   0    0.12    0.26
   4  -7   0    0.03    0.37
   4  -7   0   -0.35    0.29
   4  -7   0    0.38    0.31
   4  -7   0    0.16    0.28
  -4   7   0   -0.35    0.27
  -4   7   0   -0.13    0.26
  -4   7   0    0.21    0.24
  -4   7   0    0.29    0.30
  -4   7   0    0.27    0.24
  -4   7   0    0.27    0.34
  -4   7   0   -0.18    0.22
   3  -7   0    0.61    0.32
   3  -7   0    0.09    0.40
   3  -7   0    0.91    0.27
   3  -7   0    0.64    0.31
   3  -7   0    0.55    0.31
   3  -7   0    0.77    0.33
   3  -7   0    0.67    0.32
   3  -7   0    0.60    0.32
  -3   7   0    0.58    0.31
  -3   7   0    1.19    0.35
  -3   7   0    1.10    0.33
  -3   7   0    0.64    0.32
  -3   7   0    0.83    0.37
  -3   7   0    1.00    0.25
   2  -7   0    9.55    0.98
   2  -7   0    7.33    0.95
   2  -7   0    7.43    0.89
   2  -7   0    7.53    0.95
   2  -7   0    8.09    0.93
   2  -7   0    6.05    1.08
   2  -7   0    9.67    0.97
  -2   7   0    8.70    0.96
  -2   7   0    9.99    0.96
  -2   7   0    8.63    0.97
  -2   7   0    8.46    0.94
  -2   7   0    6.92    0.97
   1  -7   0    2.29    0.70
   1  -7   0    3.90    0.58
   1  -7   0    3.14    0.58
   1  -7   0    2.88    0.45
   1  -7   0    4.44    0.61
   1  -7   0    4.26    0.57
   1  -7   0    4.48    0.62
  -1   7   0    3.38    0.57
  -1   7   0    3.52    0.58
  -1   7   0    3.80    0.57
  -1   7   0    3.40    0.49
  -1   7   0    3.43    0.59
   0  -7   0    2.44    0.45
   0  -7   0    1.76    0.40
   0  -7   0    1.74    0.39
   0  -7   0    3.00    0.42
   0  -7   0    2.25    0.48
   0  -7   0    1.38    0.61
   0   7   0    2.81    0.51
   0   7   0    1.67    0.50
   0   7   0    2.35    0.47
   0   7   0    2.50    0.49
   0   7   0    2.26    0.44
  -1  -7   0    0.35    0.28
  -1  -7   0    1.01    0.36
  -1  -7   0    1.05    0.36
  -1  -7   0    0.69    0.57
  -1  -7   0    0.67    0.31
  -1  -7   0    1.30    0.43
   1   7   0    0.69    0.27
   1   7   0    0.36    0.33
   1   7   0    0.42    0.36
   1   7   0    0.63    0.38
  -2  -7   0    7.34    0.94
  -2  -7   0   10.64    1.02
  -2  -7   0    9.58    1.32
  -2  -7   0    7.89    0.99
  -2  -7   0    7.46    1.04
  -2  -7   0   10.30    1.02
   2   7   0    7.85    1.02
   2   7   0    9.02    0.99
   2   7   0    8.35    0.92
   2   7   0    9.98    1.27
   2   7   0   10.26    1.08
  -3  -7   0    6.33    0.88
  -3  -7   0    8.44    0.86
  -3  -7   0    6.42    0.85
  -3  -7   0    5.98    1.05
   3   7   0    6.41    0.70
   3   7   0    6.64    0.81
   3   7   0    8.60    0.87
   3   7   0    6.31    0.76
   3   7   0    7.40    0.82
   3   7   0    6.26    0.86
  -4  -7   0    4.32    0.70
  -4  -7   0    5.41    0.68
  -4  -7   0    4.73    0.67
  -4  -7   0    3.24    0.84
  -4  -7   0    4.84    0.80
   4   7   0    4.02    0.70
   4   7   0    6.39    0.76
   4   7   0    4.47    0.59
   4   7   0    3.78    0.61
   4   7   0    5.62    0.77
   4   7   0    5.15    0.61
  -5  -7   0    2.30    0.59
  -5  -7   0    3.01    0.68
  -5  -7   0    4.31    0.66
  -5  -7   0    2.37    0.76
  -5  -7   0    4.64    0.62
   5   7   0    4.63    0.71
   5   7   0    2.91    0.59
   5   7   0    3.80    0.55
   5   7   0    5.28    0.79
   5   7   0    2.93    0.70
   5   7   0    3.72    0.48
  -6  -7   0    2.29    0.41
  -6  -7   0    1.73    0.48
  -6  -7   0    1.78    0.56
  -6  -7   0    1.38    0.46
  -6  -7   0    2.61    0.54
  -6  -7   0    1.36    0.67
   6   7   0    0.77    0.41
   6   7   0    1.77    0.41
   6   7   0    1.55    0.28
   6   7   0    2.78    0.67
   6   7   0    1.56    0.50
   6   7   0    2.11    0.54
  -7  -7   0    2.85    0.48
  -7  -7   0    2.04    0.55
  -7  -7   0    2.54    0.58
  -7  -7   0    2.61    0.55
  -7  -7   0    1.87    0.83
  -7  -7   0    1.46    0.60
   7   7   0    1.84    0.50
   7   7   0    2.57    0.63
   7   7   0    2.59    0.70
   7   7   0    1.67    0.46
   7   7   0    1.74    0.53
  -8  -7   0    4.53    0.75
  -8  -7   0    1.85    0.81
  -8  -7   0    3.58    0.82
  -8  -7   0    4.82    0.80
  -8  -7   0    4.95    0.66
  -8  -7   0    3.04    0.71
   8   7   0    4.14    0.80
   8   7   0    3.58    0.74
   8   7   0    3.62    0.64
   8   7   0    3.43    0.69
   8   7   0    5.04    0.92
  -9  -7   0    0.59    0.44
  -9  -7   0    0.93    0.47
  -9  -7   0    0.94    0.51
  -9  -7   0    0.73    0.69
  -9  -7   0    0.40    0.35
  -9  -7   0    0.68    0.57
   9   7   0    0.51    0.42
   9   7   0    1.20    0.53
   9   7   0    1.03    0.40
   9   7   0    0.38    0.56
   9   7   0    0.67    0.52
 -10  -7   0    3.04    0.72
 -10  -7   0    2.94    0.68
 -10  -7   0    2.44    0.69
 -10  -7   0    3.75    0.63
 -10  -7   0    3.07    0.85
 -10  -7   0    2.02    0.83
  10   7   0    2.79    0.61
  10   7   0    3.62    0.86
  10   7   0    1.50    0.60
  10   7   0    3.52    0.77
  10   7   0    4.22    0.83
   9  -8   0    0.32    0.54
   9  -8   0    0.40    0.52
   9  -8   0   -0.14    0.48
   9  -8   0   -0.35    0.41
  -9   8   0    0.92    0.43
  -9   8   0    0.17    0.36
  -9   8   0    0.18    0.30
  -9   8   0    0.29    0.48
  -9   8   0    0.96    0.63
  -9   8   0    0.46    0.51
   8  -8   0    1.00    0.53
   8  -8   0   -0.20    0.37
   8  -8   0    0.46    0.47
   8  -8   0    0.02    0.48
   8  -8   0   -0.37    0.43
  -8   8   0    0.24    0.22
  -8   8   0    0.08    0.33
  -8   8   0   -0.03    0.54
  -8   8   0   -0.29    0.33
  -8   8   0    0.69    0.51
  -8   8   0   -0.43    0.39
  -8   8   0   -0.01    0.34
   7  -8   0    1.53    0.57
   7  -8   0    0.96    0.48
   7  -8   0    1.31    0.51
   7  -8   0    1.05    0.41
   7  -8   0    1.22    0.49
   7  -8   0    1.78    0.51
  -7   8   0    1.05    0.63
  -7   8   0    1.05    0.43
  -7   8   0    2.25    0.55
  -7   8   0    0.25    0.37
  -7   8   0    0.93    0.45
  -7   8   0    0.92    0.30
  -7   8   0    1.05    0.48
   6  -8   0    1.11    0.49
   6  -8   0    1.11    0.42
   6  -8   0    0.80    0.43
   6  -8   0    1.46    0.59
   6  -8   0    1.21    0.47
   6  -8   0    1.67    0.49
   6  -8   0    2.35    0.55
   6  -8   0    1.47    0.40
  -6   8   0    1.94    0.65
  -6   8   0    1.68    0.47
  -6   8   0    1.54    0.39
  -6   8   0    1.70    0.65
  -6   8   0    0.89    0.44
  -6   8   0    1.73    0.50
  -6   8   0    1.53    0.46
   5  -8   0    7.88    0.99
   5  -8   0    7.64    1.00
   5  -8   0    8.09    1.00
   5  -8   0    8.98    1.11
   5  -8   0    7.05    0.97
  -5   8   0    8.71    0.98
  -5   8   0    9.12    1.20
  -5   8   0    7.01    0.97
  -5   8   0    8.26    0.99
   4  -8   0    2.26    0.54
   4  -8   0    2.06    0.50
   4  -8   0    2.60    0.49
   4  -8   0    4.38    0.64
   4  -8   0    3.59    0.59
   4  -8   0    3.57    0.67
   4  -8   0    2.85    0.56
  -4   8   0    3.24    0.57
  -4   8   0    2.58    0.53
  -4   8   0    3.94    0.60
  -4   8   0    2.40    0.50
  -4   8   0    2.96    0.56
  -4   8   0    2.62    0.68
   3  -8   0   23.09    2.61
   3  -8   0   29.55    2.52
   3  -8   0   22.88    2.47
   3  -8   0   22.60    2.45
   3  -8   0   23.76    2.42
   3  -8   0   22.08    2.50
   3  -8   0   22.26    2.45
  -3   8   0   24.48    2.47
  -3   8   0   25.19    2.49
  -3   8   0   25.96    2.55
   2  -8   0    0.10    0.28
   2  -8   0    0.18    0.22
   2  -8   0    0.30    0.31
   2  -8   0    0.03    0.45
   2  -8   0    0.14    0.29
   2  -8   0    0.08    0.20
   2  -8   0   -0.04    0.34
  -2   8   0    0.19    0.30
  -2   8   0    0.00    0.23
  -2   8   0    0.39    0.32
  -2   8   0    0.16    0.23
  -2   8   0   -0.03    0.42
   1  -8   0   15.18    1.48
   1  -8   0   14.17    1.48
   1  -8   0   11.34    1.45
   1  -8   0   13.54    1.49
   1  -8   0   12.41    1.38
   1  -8   0   13.96    1.46
   1  -8   0   10.27    1.65
  -1   8   0   15.22    1.48
  -1   8   0   12.42    1.48
  -1   8   0   14.69    1.49
  -1   8   0   14.12    1.49
  -1   8   0   14.83    1.49
   0  -8   0    1.48    0.37
   0  -8   0    2.14    0.45
   0  -8   0    0.81    0.59
   0  -8   0    1.57    0.37
   0  -8   0    1.16    0.43
   0  -8   0    1.63    0.40
   0   8   0    1.41    0.42
   0   8   0    2.26    0.49
   0   8   0    1.38    0.35
   0   8   0    1.12    0.48
   0   8   0    1.73    0.40
  -1  -8   0   -0.02    0.33
  -1  -8   0    0.35    0.54
  -1  -8   0    0.22    0.26
  -1  -8   0    0.46    0.31
  -1  -8   0    0.34    0.26
  -1  -8   0    0.50    0.31
   1   8   0    0.37    0.31
   1   8   0    0.44    0.30
   1   8   0    0.36    0.36
   1   8   0    0.42    0.32
   1   8   0    0.29    0.38
  -2  -8   0    0.94    0.36
  -2  -8   0    0.53    0.52
  -2  -8   0    0.77    0.31
  -2  -8   0    1.17    0.35
  -2  -8   0    0.48    0.26
  -2  -8   0    0.40    0.38
   2   8   0    0.87    0.42
   2   8   0    0.31    0.32
   2   8   0    0.87    0.37
   2   8   0    0.96    0.40
   2   8   0    0.31    0.35
  -3  -8   0    4.80    0.99
  -3  -8   0    5.07    0.71
  -3  -8   0    6.07    0.76
  -3  -8   0    5.24    0.85
   3   8   0    5.63    0.76
   3   8   0    5.84    0.78
   3   8   0    6.75    0.76
   3   8   0    5.23    0.64
   3   8   0    4.86    0.59
  -4  -8   0    2.83    0.64
  -4  -8   0    2.52    0.77
  -4  -8   0    1.87    0.54
  -4  -8   0    3.66    0.62
  -4  -8   0    4.28    0.61
   4   8   0    3.02    0.48
   4   8   0    2.29    0.60
   4   8   0    2.67    0.56
   4   8   0    3.53    0.52
   4   8   0    3.21    0.63
   4   8   0    3.51    0.70
  -5  -8   0    0.28    0.43
  -5  -8   0   -0.11    0.62
  -5  -8   0   -0.01    0.35
  -5  -8   0    0.66    0.30
  -5  -8   0    0.35    0.38
   5   8   0   -0.04    0.26
   5   8   0    0.19    0.45
   5   8   0   -0.04    0.35
   5   8   0   -0.32    0.40
  -6  -8   0    0.63    0.51
  -6  -8   0    1.00    0.42
  -6  -8   0    0.51    0.65
  -6  -8   0    0.64    0.41
  -6  -8   0    1.15    0.47
   6   8   0    1.26    0.56
   6   8   0    0.98    0.27
   6   8   0    0.38    0.38
   6   8   0    0.37    0.38
   6   8   0    0.94    0.45
   6   8   0    1.22    0.55
  -7  -8   0    1.27    0.54
  -7  -8   0    0.48    0.70
  -7  -8   0    1.44    0.45
  -7  -8   0    1.28    0.60
  -7  -8   0    2.16    0.55
   7   8   0    1.55    0.45
   7   8   0    1.41    0.52
   7   8   0    1.59    0.20
   7   8   0    1.91    0.60
   7   8   0    1.38    0.48
   7   8   0    2.21    0.72
  -8  -8   0   -0.53    0.33
  -8  -8   0    0.44    0.34
  -8  -8   0   -0.12    0.37
  -8  -8   0   -0.47    0.39
  -8  -8   0    0.67    0.53
  -8  -8   0   -0.05    0.62
   8   8   0    0.19    0.39
   8   8   0    0.35    0.54
   8   8   0    0.00    0.46
   8   8   0   -0.01    0.36
   8   8   0    0.03    0.32
  -9  -8   0    1.45    1.02
  -9  -8   0    0.37    0.36
  -9  -8   0    0.34    0.45
  -9  -8   0    0.19    0.64
  -9  -8   0    0.18    0.44
  -9  -8   0   -0.09    0.41
   9   8   0    0.98    0.76
   9   8   0    0.29    0.55
   9   8   0    1.09    0.56
   9   8   0   -0.39    0.46
   9   8   0    0.95    0.42
 -10  -8   0    0.82    0.46
 -10  -8   0    0.64    0.47
 -10  -8   0    1.91    0.73
 -10  -8   0    0.62    0.49
 -10  -8   0   -0.29    0.72
 -10  -8   0    1.15    0.45
  10   8   0    0.67    0.59
  10   8   0    1.02    0.69
  10   8   0    0.46    0.61
  10   8   0    0.90    0.59
  10   8   0    0.47    0.54
   9  -9   0    0.51    0.50
   9  -9   0    0.95    0.65
   9  -9   0    0.22    0.50
   9  -9   0   -0.07    0.41
  -9   9   0    0.89    0.40
  -9   9   0    0.19    0.47
  -9   9   0    0.19    0.39
  -9   9   0    0.34    0.39
  -9   9   0   -0.17    0.63
  -9   9   0   -0.27    0.51
   8  -9   0    4.79    0.76
   8  -9   0    5.36    1.16
   8  -9   0    3.02    0.86
   8  -9   0    3.26    0.71
  -8   9   0    2.51    0.44
  -8   9   0    2.55    0.57
  -8   9   0    2.04    0.61
  -8   9   0    4.51    0.79
  -8   9   0    2.93    0.61
  -8   9   0    2.35    0.81
  -8   9   0    3.97    0.85
   7  -9   0    0.55    0.42
   7  -9   0    0.65    0.48
   7  -9   0    0.03    0.25
   7  -9   0    0.10    0.47
   7  -9   0    0.32    0.45
   7  -9   0    0.14    0.37
   7  -9   0    0.13    0.49
  -7   9   0    0.66    0.40
  -7   9   0    0.21    0.41
  -7   9   0    0.90    0.64
  -7   9   0   -0.23    0.30
  -7   9   0    0.30    0.36
  -7   9   0    0.60    0.28
  -7   9   0    0.23    0.45
   6  -9   0    7.65    1.12
   6  -9   0    6.17    0.93
   6  -9   0    7.89    0.97
   6  -9   0    6.83    0.99
   6  -9   0    6.94    1.03
   6  -9   0    8.04    1.08
  -6   9   0    8.66    0.93
  -6   9   0    7.63    0.96
  -6   9   0    6.26    0.95
  -6   9   0    8.20    0.97
  -6   9   0    7.62    1.16
   5  -9   0    0.41    0.40
   5  -9   0    0.50    0.43
   5  -9   0    0.71    0.41
   5  -9   0    0.33    0.42
   5  -9   0   -0.09    0.49
   5  -9   0    0.22    0.35
   5  -9   0    0.42    0.43
   5  -9   0    0.47    0.41
  -5   9   0   -0.14    0.53
  -5   9   0    1.28    0.45
  -5   9   0    0.15    0.36
  -5   9   0    0.14    0.35
  -5   9   0    0.19    0.36
  -5   9   0    0.65    0.43
   4  -9   0   -0.08    0.32
   4  -9   0    0.23    0.37
   4  -9   0    0.12    0.32
   4  -9   0   -0.40    0.44
   4  -9   0    0.23    0.46
   4  -9   0    0.02    0.33
   4  -9   0   -0.08    0.38
   4  -9   0   -0.05    0.37
  -4   9   0    0.25    0.37
  -4   9   0   -0.37    0.54
  -4   9   0    0.33    0.40
  -4   9   0    0.39    0.41
  -4   9   0    0.23    0.34
  -4   9   0    0.31    0.35
   3  -9   0    0.25    0.35
   3  -9   0    0.69    0.30
   3  -9   0    0.67    0.40
   3  -9   0    0.79    0.38
   3  -9   0    0.36    0.34
   3  -9   0    0.75    0.39
   3  -9   0   -0.12    0.51
  -3   9   0    0.39    0.37
  -3   9   0    0.14    0.40
  -3   9   0    0.36    0.38
  -3   9   0    0.36    0.39
  -3   9   0    0.48    0.31
   2  -9   0    6.15    0.84
   2  -9   0    6.77    0.87
   2  -9   0    4.04    0.98
   2  -9   0    5.85    0.83
   2  -9   0    6.32    0.75
   2  -9   0    5.84    0.83
  -2   9   0    7.70    0.81
  -2   9   0    7.20    0.86
  -2   9   0    6.10    0.85
  -2   9   0    6.29    0.80
  -2   9   0    5.92    0.98
   1  -9   0    0.29    0.36
   1  -9   0    0.35    0.20
   1  -9   0    0.45    0.37
   1  -9   0    0.33    0.35
   1  -9   0    0.11    0.56
   1  -9   0    0.59    0.36
  -1   9   0   -0.05    0.34
  -1   9   0    0.16    0.34
  -1   9   0    0.18    0.28
  -1   9   0    0.66    0.44
  -1   9   0    0.75    0.37
   0  -9   0    5.46    0.87
   0  -9   0    6.60    0.81
   0  -9   0    5.83    0.69
   0  -9   0    5.86    0.75
   0  -9   0    6.15    1.07
   0  -9   0    4.81    0.78
   0  -9   0    5.26    0.75
   0   9   0    6.30    0.77
   0   9   0    5.42    0.89
   0   9   0    6.47    0.79
   0   9   0    8.02    0.88
   0   9   0    6.13    0.83
  -1  -9   0    0.56    0.30
  -1  -9   0    0.35    0.36
  -1  -9   0    0.32    0.26
  -1  -9   0    0.33    0.36
  -1  -9   0    0.07    0.56
  -1  -9   0    0.99    0.38
   1   9   0    0.65    0.41
   1   9   0    0.18    0.42
   1   9   0   -0.08    0.35
   1   9   0    0.48    0.41
   1   9   0    0.37    0.28
  -2  -9   0   -0.19    0.35
  -2  -9   0    0.35    0.34
  -2  -9   0    0.50    0.56
  -2  -9   0    0.05    0.31
  -2  -9   0   -0.20    0.23
  -2  -9   0   -0.25    0.25
   2   9   0   -0.19    0.25
   2   9   0    0.47    0.40
   2   9   0    0.32    0.44
   2   9   0    0.16    0.40
   2   9   0   -0.24    0.36
  -3  -9   0    3.12    0.53
  -3  -9   0    1.30    0.43
  -3  -9   0    2.74    0.54
  -3  -9   0    1.53    0.75
  -3  -9   0    1.13    0.54
   3   9   0    2.58    0.53
   3   9   0    2.86    0.60
   3   9   0    2.45    0.39
   3   9   0    1.31    0.79
   3   9   0    3.96    0.69
   3   9   0    1.91    0.32
   3   9   0    1.76    0.45
  -4  -9   0    6.99    0.88
  -4  -9   0    7.87    0.88
  -4  -9   0    5.16    1.11
  -4  -9   0    5.90    0.99
  -4  -9   0    5.74    0.91
   4   9   0    5.84    0.94
   4   9   0    6.90    0.84
   4   9   0    8.37    1.01
   4   9   0    5.66    0.62
   4   9   0    6.37    0.76
   4   9   0    8.46    0.97
   4   9   0    4.84    0.79
  -5  -9   0    2.39    0.56
  -5  -9   0    1.05    0.73
  -5  -9   0    2.03    0.63
  -5  -9   0    2.55    0.54
  -5  -9   0    1.79    0.53
   5   9   0    2.46    0.53
   5   9   0    2.25    0.67
   5   9   0    1.03    0.47
   5   9   0    2.98    0.65
   5   9   0    1.22    0.51
  -6  -9   0    0.23    0.40
  -6  -9   0    0.40    0.58
  -6  -9   0    0.09    0.63
  -6  -9   0    0.59    0.55
  -6  -9   0    0.22    0.38
   6   9   0    0.46    0.43
   6   9   0    0.22    0.55
   6   9   0    0.31    0.27
   6   9   0    0.01    0.37
   6   9   0    0.79    0.93
   6   9   0    1.12    0.37
  -7  -9   0   -0.59    0.34
  -7  -9   0    0.11    0.64
  -7  -9   0   -0.06    0.37
  -7  -9   0   -0.02    0.39
   7   9   0    0.20    0.44
   7   9   0   -0.56    0.52
   7   9   0   -0.42    0.24
   7   9   0    0.27    0.17
   7   9   0   -0.54    0.44
   7   9   0   -0.05    0.31
  -8  -9   0    0.24    0.45
  -8  -9   0    0.31    0.68
  -8  -9   0    0.72    0.58
  -8  -9   0    0.46    0.43
  -8  -9   0    0.69    0.44
   8   9   0    0.08    0.38
   8   9   0   -0.02    0.58
   8   9   0   -0.32    0.48
   8   9   0   -0.18    0.41
   8   9   0    0.16    0.34
  -9  -9   0   -0.14    0.69
  -9  -9   0    0.42    0.45
  -9  -9   0    0.14    0.46
  -9  -9   0    0.76    0.58
  -9  -9   0   -0.58    0.38
   9   9   0    0.17    0.63
   9   9   0   -0.16    0.58
   9   9   0    1.06    0.54
   9   9   0    0.47    0.46
   9   9   0    0.49    0.39
   8 -10   0    0.63    0.22
   8 -10   0    0.95    0.54
   8 -10   0    1.80    0.56
   8 -10   0    1.04    0.68
   8 -10   0    1.51    0.74
   8 -10   0    0.46    0.52
  -8  10   0    1.40    0.64
  -8  10   0    0.80    0.41
  -8  10   0   -0.23    0.62
  -8  10   0    1.58    0.33
  -8  10   0    0.71    0.47
  -8  10   0    1.05    0.46
  -8  10   0    0.81    0.57
   7 -10   0    0.16    0.31
   7 -10   0   -0.35    0.38
   7 -10   0   -0.36    0.34
   7 -10   0    0.49    0.39
   7 -10   0    0.21    0.43
  -7  10   0    0.59    0.31
  -7  10   0    0.15    0.36
  -7  10   0   -0.03    0.39
  -7  10   0   -0.67    0.58
  -7  10   0   -0.26    0.44
  -7  10   0   -0.01    0.34
  -7  10   0    0.52    0.49
   6 -10   0    0.47    0.39
   6 -10   0   -0.08    0.34
   6 -10   0    0.51    0.44
   6 -10   0   -0.15    0.44
   6 -10   0    0.48    0.35
   6 -10   0   -0.02    0.40
   6 -10   0   -0.21    0.40
   6 -10   0   -0.29    0.46
  -6  10   0    0.06    0.61
  -6  10   0   -0.24    0.40
  -6  10   0   -0.26    0.35
  -6  10   0    0.00    0.37
  -6  10   0    0.20    0.36
  -6  10   0   -0.48    0.42
   5 -10   0    0.04    0.46
   5 -10   0    0.05    0.37
   5 -10   0   -0.59    0.43
   5 -10   0   -0.34    0.42
   5 -10   0    0.13    0.35
   5 -10   0    0.33    0.43
   5 -10   0    0.22    0.40
   5 -10   0   -0.32    0.32
  -5  10   0   -0.23    0.39
  -5  10   0   -0.15    0.41
  -5  10   0   -0.35    0.36
  -5  10   0   -0.65    0.51
  -5  10   0   -0.43    0.30
  -5  10   0    0.39    0.38
   4 -10   0   12.70    1.47
   4 -10   0   11.49    1.39
   4 -10   0   10.88    1.38
   4 -10   0   11.41    1.41
   4 -10   0   12.80    1.37
   4 -10   0   11.71    1.63
  -4  10   0   15.03    1.70
  -4  10   0   12.32    1.42
  -4  10   0   12.32    1.37
  -4  10   0   12.99    1.45
   3 -10   0    0.03    0.38
   3 -10   0    0.04    0.46
   3 -10   0    0.23    0.35
   3 -10   0    0.40    0.42
   3 -10   0   -0.23    0.35
   3 -10   0   -0.25    0.27
   3 -10   0    0.13    0.55
  -3  10   0    1.90    0.69
  -3  10   0    0.22    0.41
  -3  10   0    0.05    0.38
  -3  10   0    0.14    0.38
  -3  10   0    0.23    0.40
   2 -10   0   10.85    1.35
   2 -10   0   13.36    1.40
   2 -10   0   11.25    1.26
   2 -10   0   13.06    1.38
   2 -10   0   10.68    1.36
   2 -10   0    8.45    1.54
   2 -10   0   10.44    1.34
  -2  10   0   12.65    1.38
  -2  10   0   11.57    1.46
  -2  10   0   12.83    1.36
  -2  10   0   11.79    1.37
  -2  10   0   12.66    1.38
   1 -10   0    1.68    0.43
   1 -10   0    1.63    0.51
   1 -10   0    1.89    0.55
   1 -10   0    1.67    0.50
   1 -10   0    1.51    0.72
   1 -10   0    1.70    0.35
   1 -10   0    2.48    0.55
  -1  10   0    1.54    0.52
  -1  10   0    1.54    0.53
  -1  10   0    2.33    0.58
  -1  10   0    1.85    0.51
  -1  10   0    2.09    0.54
   0 -10   0    2.45    0.58
   0 -10   0    3.17    0.56
   0 -10   0    2.85    0.63
   0 -10   0    3.38    0.55
   0 -10   0    2.49    0.40
   0 -10   0    1.55    0.52
   0 -10   0    1.64    1.05
   0  10   0    2.43    0.59
   0  10   0    2.49    0.52
   0  10   0    2.96    0.65
   0  10   0    3.76    0.67
   0  10   0    3.20    0.58
  -1 -10   0    2.11    0.54
  -1 -10   0    2.17    0.52
  -1 -10   0    1.72    0.44
  -1 -10   0    2.22    0.52
  -1 -10   0    1.51    0.76
  -1 -10   0    1.78    0.57
   1  10   0    2.13    0.58
   1  10   0    2.60    0.62
   1  10   0    1.07    0.55
   1  10   0    2.14    0.60
   1  10   0    1.10    0.49
  -2 -10   0   28.42    3.09
  -2 -10   0   35.72    3.18
  -2 -10   0   27.65    3.16
  -2 -10   0   26.73    3.42
   2  10   0   33.25    3.18
   2  10   0   32.74    3.18
   2  10   0   31.39    3.20
  -3 -10   0   12.79    1.29
  -3 -10   0   10.39    1.24
  -3 -10   0    8.87    1.53
  -3 -10   0    8.71    1.51
   3  10   0   12.09    1.33
   3  10   0   10.16    1.11
   3  10   0    9.84    1.22
   3  10   0   11.62    1.28
   3  10   0    9.88    1.13
  -4 -10   0   22.03    2.57
  -4 -10   0   23.75    2.64
  -4 -10   0   21.37    2.84
   4  10   0   23.34    2.52
   4  10   0   29.25    2.54
   4  10   0   25.19    2.58
   4  10   0   24.76    2.61
   4  10   0   24.52    2.38
  -5 -10   0    0.63    0.57
  -5 -10   0    1.18    0.56
  -5 -10   0    1.52    0.52
  -5 -10   0    1.44    0.80
   5  10   0    2.12    0.63
   5  10   0    1.82    0.65
   5  10   0    1.17    0.52
   5  10   0    1.76    0.47
   5  10   0    1.37    0.40
   5  10   0    1.40    0.52
  -6 -10   0    3.70    0.80
  -6 -10   0    3.62    0.74
  -6 -10   0    1.85    0.90
  -6 -10   0    2.42    0.67
  -6 -10   0    2.71    0.76
   6  10   0    5.05    0.93
   6  10   0    2.87    0.70
   6  10   0    2.86    0.67
   6  10   0    5.31    0.85
   6  10   0    2.92    0.58
  -7 -10   0   -0.54    0.60
  -7 -10   0   -0.64    0.37
  -7 -10   0   -0.10    0.44
  -7 -10   0    0.66    0.57
  -7 -10   0   -0.07    0.43
   7  10   0    0.40    0.59
   7  10   0   -0.16    0.51
   7  10   0   -0.30    0.41
   7  10   0    0.53    0.36
   7  10   0    0.25    0.41
   7  10   0   -0.21    0.19
  -8 -10   0    1.06    0.62
  -8 -10   0    0.66    0.46
  -8 -10   0    0.81    0.52
  -8 -10   0    0.71    0.74
  -8 -10   0    0.92    0.42
   8  10   0    0.25    0.46
   8  10   0    0.88    0.43
   8  10   0    1.54    0.54
   8  10   0    1.64    0.74
   8  10   0    0.52    0.61
  -9 -10   0    0.05    0.47
  -9 -10   0   -0.34    0.47
  -9 -10   0    1.15    0.64
  -9 -10   0    0.28    0.46
   9  10   0   -0.09    0.50
   9  10   0   -0.57    0.61
   9  10   0    0.41    0.69
   9  10   0    0.54    0.46
   7 -11   0    0.58    0.58
   7 -11   0    1.63    0.46
   7 -11   0    1.90    0.73
   7 -11   0    1.28    0.59
   7 -11   0    1.02    0.51
   7 -11   0    1.01    0.49
   7 -11   0    0.49    0.39
  -7  11   0    0.75    0.40
  -7  11   0    1.41    0.47
  -7  11   0    0.74    0.65
  -7  11   0    1.32    0.51
  -7  11   0    1.00    0.59
  -7  11   0    0.93    0.60
  -7  11   0    0.69    0.39
   6 -11   0   -0.22    0.67
   6 -11   0   -0.13    0.41
   6 -11   0    0.17    0.34
   6 -11   0   -0.04    0.36
   6 -11   0    0.52    0.43
   6 -11   0   -0.87    0.52
   6 -11   0    0.57    0.53
  -6  11   0   -0.37    0.44
  -6  11   0   -0.06    0.37
  -6  11   0   -0.70    0.44
  -6  11   0    0.21    0.39
  -6  11   0    0.84    0.61
  -6  11   0    0.00    0.35
   5 -11   0    0.57    0.45
   5 -11   0    0.63    0.45
   5 -11   0    0.74    0.41
   5 -11   0   -0.06    0.36
   5 -11   0    0.42    0.44
   5 -11   0    0.40    0.52
   5 -11   0    0.93    0.51
   5 -11   0   -0.62    0.45
  -5  11   0    0.86    0.52
  -5  11   0    0.83    0.44
  -5  11   0    0.48    0.42
  -5  11   0    0.75    0.68
  -5  11   0    0.80    0.43
   4 -11   0    2.78    0.64
   4 -11   0    3.97    0.79
   4 -11   0    3.38    0.70
   4 -11   0    2.66    0.55
   4 -11   0    2.07    0.74
   4 -11   0    3.48    0.66
   4 -11   0    5.83    0.87
   4 -11   0    3.85    0.71
  -4  11   0    2.82    0.80
  -4  11   0    3.56    0.70
  -4  11   0    4.11    0.89
  -4  11   0    3.11    0.68
  -4  11   0    3.49    0.64
  -4  11   0    4.71    0.69
   3 -11   0    7.38    0.94
   3 -11   0    5.79    0.90
   3 -11   0    4.60    0.85
   3 -11   0    5.84    0.78
   3 -11   0    3.79    1.08
   3 -11   0    6.31    0.88
   3 -11   0    4.45    0.87
  -3  11   0    5.43    0.88
  -3  11   0    4.88    1.01
  -3  11   0    5.31    1.01
  -3  11   0    6.57    0.94
   2 -11   0    1.01    0.34
   2 -11   0    0.94    0.52
   2 -11   0    1.32    0.49
   2 -11   0    1.14    0.48
   2 -11   0    1.32    0.52
   2 -11   0    1.20    0.46
   2 -11   0    1.39    0.74
  -2  11   0    1.66    0.54
  -2  11   0    3.13    0.74
  -2  11   0    0.82    0.49
  -2  11   0    0.52    0.50
   1 -11   0   15.64    1.75
   1 -11   0   13.12    1.69
   1 -11   0   12.34    2.05
   1 -11   0   16.22    1.73
   1 -11   0   16.02    1.74
   1 -11   0   12.74    1.74
   1 -11   0   14.63    1.61
  -1  11   0   17.85    1.79
  -1  11   0   16.50    1.82
  -1  11   0   16.75    1.75
  -1  11   0   18.22    1.79
  -1  11   0   15.96    1.76
   0 -11   0    7.21    1.03
   0 -11   0    7.50    1.22
   0 -11   0    8.06    1.36
   0 -11   0    8.07    0.91
   0 -11   0    7.90    1.03
   0 -11   0    7.20    1.00
   0 -11   0    6.85    1.08
   0  11   0    8.89    1.03
   0  11   0    9.25    1.13
   0  11   0    7.46    1.15
   0  11   0    8.27    1.08
   0  11   0    7.74    0.99
  -1 -11   0    8.70    1.59
  -1 -11   0    9.42    1.24
  -1 -11   0   11.21    1.27
  -1 -11   0    9.65    1.28
  -1 -11   0   12.71    1.34
   1  11   0   12.77    1.36
   1  11   0   10.78    1.35
   1  11   0   12.61    1.41
   1  11   0   11.51    1.37
   1  11   0   10.58    1.38
  -2 -11   0    4.48    0.69
  -2 -11   0    3.80    0.74
  -2 -11   0    4.04    1.06
  -2 -11   0    2.63    0.78
  -2 -11   0    6.17    0.81
  -2 -11   0    5.53    0.71
   2  11   0    4.39    0.85
   2  11   0    5.05    0.84
   2  11   0    6.92    0.96
   2  11   0    7.09    0.94
   2  11   0    2.90    0.60
   2  11   0    5.49    0.88
  -3 -11   0    6.48    0.88
  -3 -11   0    5.64    1.01
  -3 -11   0    5.34    0.82
  -3 -11   0    7.44    0.89
  -3 -11   0    4.46    1.13
   3  11   0    6.25    0.71
   3  11   0    4.87    0.84
   3  11   0    5.39    0.95
   3  11   0    4.84    0.69
   3  11   0    5.44    0.90
  -4 -11   0   -0.25    0.48
  -4 -11   0   -0.50    0.26
  -4 -11   0   -0.03    0.69
  -4 -11   0   -0.11    0.47
  -4 -11   0    0.02    0.43
   4  11   0   -0.07    0.42
   4  11   0   -0.34    0.42
   4  11   0   -0.07    0.16
   4  11   0   -0.20    0.50
   4  11   0    0.00    0.25
   4  11   0    1.01    0.50
   4  11   0    0.45    0.60
  -5 -11   0    0.21    0.44
  -5 -11   0   -0.25    0.68
  -5 -11   0    0.57    0.47
  -5 -11   0    0.30    0.51
  -5 -11   0    0.19    0.33
   5  11   0    0.02    0.33
   5  11   0    0.06    0.28
   5  11   0   -0.28    0.45
   5  11   0    0.90    0.42
   5  11   0    0.03    0.54
   5  11   0    0.13    0.53
  -6 -11   0   -0.11    0.42
  -6 -11   0   -0.35    0.38
  -6 -11   0   -0.21    0.41
  -6 -11   0   -0.43    0.66
  -6 -11   0   -0.32    0.55
   6  11   0    0.13    0.44
   6  11   0    0.45    0.64
   6  11   0   -0.57    0.49
   6  11   0    0.30    0.33
   6  11   0    0.50    0.50
   6  11   0    0.15    0.31
  -7 -11   0   -0.93    0.64
  -7 -11   0    0.33    0.47
  -7 -11   0   -0.01    0.34
  -7 -11   0    0.16    0.58
  -7 -11   0   -0.32    0.42
   7  11   0    0.25    0.43
   7  11   0   -0.15    0.33
   7  11   0   -0.10    0.24
   7  11   0    0.30    0.47
   7  11   0   -0.29    0.53
   7  11   0   -0.02    0.64
  -8 -11   0    3.12    0.74
  -8 -11   0    0.40    0.80
  -8 -11   0    1.75    0.65
  -8 -11   0    2.80    0.71
  -8 -11   0    2.42    0.78
   8  11   0    2.14    0.66
   8  11   0    4.87    1.00
   8  11   0    3.19    0.65
   8  11   0    4.09    0.86
   8  11   0    3.83    0.80
   6 -12   0    0.46    0.52
   6 -12   0    1.33    0.50
   6 -12   0    2.55    0.72
   6 -12   0    0.75    0.47
   6 -12   0    0.56    0.54
   6 -12   0    0.71    0.56
   6 -12   0    0.94    0.43
  -6  12   0    0.51    0.43
  -6  12   0   -0.04    0.52
  -6  12   0    1.16    0.61
  -6  12   0    0.51    0.42
  -6  12   0    0.68    0.46
  -6  12   0    1.43    0.73
   5 -12   0    0.28    0.57
   5 -12   0    0.79    0.48
   5 -12   0    0.18    0.46
   5 -12   0    0.32    0.39
   5 -12   0    0.57    0.55
   5 -12   0    1.08    0.63
   5 -12   0    1.10    0.47
   5 -12   0   -0.50    0.66
  -5  12   0    0.38    0.42
  -5  12   0    0.37    0.46
  -5  12   0   -0.06    0.46
  -5  12   0   -0.39    0.48
  -5  12   0   -0.36    0.49
  -5  12   0   -0.12    0.40
   4 -12   0    0.19    0.39
   4 -12   0   -0.22    0.42
   4 -12   0    0.62    0.44
   4 -12   0    0.49    0.59
   4 -12   0    0.38    0.37
   4 -12   0   -0.04    0.47
   4 -12   0   -0.17    0.44
   4 -12   0    0.63    0.52
  -4  12   0    0.33    0.48
  -4  12   0   -0.28    0.39
  -4  12   0   -0.20    0.42
  -4  12   0    0.01    0.39
  -4  12   0    2.20    0.80
  -4  12   0    0.48    0.41
   3 -12   0    2.55    0.64
   3 -12   0    1.73    0.56
   3 -12   0    2.12    0.78
   3 -12   0    2.46    0.49
   3 -12   0    3.29    0.69
   3 -12   0    2.70    0.64
   3 -12   0    2.39    0.69
  -3  12   0    2.76    0.71
  -3  12   0    1.97    0.80
  -3  12   0    2.42    0.65
  -3  12   0    2.14    0.63
  -3  12   0    3.00    0.67
   2 -12   0    0.73    0.75
   2 -12   0    1.44    0.47
   2 -12   0    1.79    0.55
   2 -12   0    0.60    0.45
   2 -12   0    1.01    0.36
   2 -12   0    1.51    0.54
   2 -12   0    1.78    0.63
  -2  12   0    1.17    0.59
  -2  12   0    1.45    0.49
  -2  12   0    1.53    0.68
  -2  12   0    1.26    0.54
  -2  12   0    1.62    0.57
   1 -12   0    0.16    0.34
   1 -12   0    0.08    0.40
   1 -12   0   -0.01    0.40
   1 -12   0   -0.40    0.46
   1 -12   0    0.18    0.72
   1 -12   0    0.04    0.27
   1 -12   0    0.52    0.46
  -1  12   0   -0.09    0.46
  -1  12   0    0.26    0.52
  -1  12   0    0.14    0.44
  -1  12   0    0.08    0.46
   0 -12   0    5.66    0.67
   0 -12   0    4.96    0.81
   0 -12   0    5.02    0.85
   0 -12   0    3.89    0.85
   0 -12   0    2.62    1.01
   0 -12   0    4.69    0.85
   0 -12   0    4.45    0.75
   0  12   0    4.03    0.81
   0  12   0    4.51    0.95
   0  12   0    5.61    0.91
   0  12   0    5.88    0.91
  -1 -12   0    3.45    1.06
  -1 -12   0    5.53    0.86
  -1 -12   0    5.63    0.88
  -1 -12   0    6.07    0.71
  -1 -12   0    4.97    0.88
  -1 -12   0    4.97    0.94
  -1 -12   0    4.12    0.75
   1  12   0    4.74    0.97
   1  12   0    5.04    0.91
   1  12   0    3.86    0.89
   1  12   0    4.81    0.81
   1  12   0    5.05    0.77
   1  12   0    6.33    0.96
  -2 -12   0    1.99    0.56
  -2 -12   0    0.66    0.56
  -2 -12   0    1.01    0.54
  -2 -12   0    0.87    0.49
  -2 -12   0    0.37    0.75
  -2 -12   0    2.31    0.48
   2  12   0    2.43    0.60
   2  12   0    1.06    0.38
   2  12   0    1.17    0.60
   2  12   0    1.34    0.48
   2  12   0    1.17    0.35
   2  12   0    1.65    0.66
   2  12   0    0.79    0.57
  -3 -12   0   -0.35    0.70
  -3 -12   0   -0.72    0.41
  -3 -12   0    0.44    0.45
  -3 -12   0   -0.20    0.32
  -3 -12   0    0.19    0.54
   3  12   0   -0.31    0.50
   3  12   0    0.08    0.56
   3  12   0   -0.19    0.46
   3  12   0    0.21    0.27
   3  12   0   -0.30    0.24
   3  12   0   -0.52    0.42
  -4 -12   0    4.16    0.91
  -4 -12   0    3.80    1.08
  -4 -12   0    4.14    0.77
  -4 -12   0    2.86    0.76
  -4 -12   0    6.11    0.90
   4  12   0    4.69    0.88
   4  12   0    6.00    0.88
   4  12   0    4.36    0.78
   4  12   0    6.64    1.05
   4  12   0    3.40    0.62
   4  12   0    3.39    0.79
  -5 -12   0    0.33    0.47
  -5 -12   0   -0.68    0.64
  -5 -12   0   -0.04    0.49
  -5 -12   0    0.58    0.49
  -5 -12   0   -0.24    0.32
   5  12   0   -0.23    0.58
   5  12   0   -0.09    0.47
   5  12   0    0.12    0.30
   5  12   0    0.41    0.61
   5  12   0    0.77    0.52
   5  12   0    0.78    0.47
  -6 -12   0    1.60    0.84
  -6 -12   0   -0.31    0.42
  -6 -12   0    0.53    0.49
  -6 -12   0    0.06    0.48
  -6 -12   0    2.09    0.70
   6  12   0    0.64    0.35
   6  12   0    0.00    0.45
   6  12   0    0.12    0.57
   6  12   0    0.48    0.50
  -7 -12   0    0.04    0.77
  -7 -12   0   -0.48    0.44
  -7 -12   0   -0.21    0.40
  -7 -12   0    0.03    0.49
  -7 -12   0    0.32    0.62
   7  12   0    0.48    0.48
   7  12   0   -0.17    0.36
   7  12   0   -0.42    0.58
   7  12   0    0.27    0.48
   7  12   0   -0.25    0.68
   5 -13   0    0.24    0.38
   5 -13   0    0.62    0.47
   5 -13   0    0.15    0.38
   5 -13   0    0.77    0.48
   5 -13   0   -0.27    0.57
  -5  13   0   -0.88    0.52
  -5  13   0   -0.09    0.38
  -5  13   0   -0.63    0.37
  -5  13   0   -0.39    0.36
  -5  13   0    0.29    0.56
  -5  13   0    0.46    0.75
   4 -13   0   -0.03    0.46
   4 -13   0   -0.46    0.52
   4 -13   0    0.37    0.46
   4 -13   0   -0.03    0.47
   4 -13   0    0.23    0.41
   4 -13   0    0.66    0.38
   4 -13   0    1.40    0.50
   4 -13   0   -0.07    0.56
  -4  13   0   -0.34    0.52
  -4  13   0   -0.35    0.38
  -4  13   0   -0.58    0.44
  -4  13   0    0.09    0.48
  -4  13   0   -0.54    0.67
  -4  13   0    0.05    0.43
   3 -13   0    0.50    0.51
   3 -13   0    1.99    0.65
   3 -13   0    0.70    0.44
   3 -13   0   -0.01    0.46
   3 -13   0    0.85    0.38
   3 -13   0    0.47    0.63
  -3  13   0    0.20    0.47
  -3  13   0   -0.38    0.63
  -3  13   0   -0.01    0.47
  -3  13   0    0.91    0.52
  -3  13   0   -0.50    0.48
   2 -13   0    0.19    0.46
   2 -13   0   -0.19    0.38
   2 -13   0   -0.17    0.46
   2 -13   0   -0.04    0.47
   2 -13   0   -0.25    0.30
   2 -13   0   -0.37    0.64
   2 -13   0   -0.03    0.52
  -2  13   0   -0.39    0.47
  -2  13   0    0.24    0.51
  -2  13   0   -0.21    0.43
  -2  13   0   -0.61    0.59
  -2  13   0    0.84    0.52
   1 -13   0   -0.08    0.30
   1 -13   0    0.51    0.47
   1 -13   0   -0.23    0.40
   1 -13   0   -0.73    0.45
   1 -13   0   -1.37    0.59
   1 -13   0   -0.19    0.47
   1 -13   0    0.04    0.44
  -1  13   0   -0.92    0.61
  -1  13   0   -0.29    0.47
  -1  13   0    0.26    0.50
  -1  13   0   -0.14    0.62
  -1  13   0   -0.39    0.43
   0 -13   0    1.23    0.56
   0 -13   0   -0.27    0.75
   0 -13   0    0.72    0.47
   0 -13   0    0.24    0.28
   0 -13   0    0.46    0.48
   0 -13   0    0.17    0.42
   0  13   0   -0.23    0.61
   0  13   0    0.14    0.57
   0  13   0    0.63    0.56
   0  13   0    0.64    0.52
  -1 -13   0    1.32    0.53
  -1 -13   0    1.19    0.53
  -1 -13   0    1.33    0.57
  -1 -13   0    1.51    0.66
  -1 -13   0    1.34    0.49
  -1 -13   0    0.11    0.82
  -1 -13   0    1.81    0.38
   1  13   0    1.43    0.64
   1  13   0    0.59    0.46
   1  13   0    3.23    0.77
   1  13   0    1.77    0.68
   1  13   0    0.54    0.64
  -2 -13   0    0.06    0.47
  -2 -13   0   -0.20    0.36
  -2 -13   0    0.57    0.57
  -2 -13   0   -0.31    0.40
  -2 -13   0   -0.13    0.31
  -2 -13   0   -1.05    0.69
   2  13   0    0.70    0.57
   2  13   0    0.03    0.26
   2  13   0    0.43    0.61
   2  13   0   -0.78    0.53
   2  13   0    0.02    0.59
   2  13   0   -0.29    0.50
   2  13   0    0.14    0.33
  -3 -13   0    0.35    0.55
  -3 -13   0   -0.57    0.71
  -3 -13   0   -0.04    0.34
  -3 -13   0   -0.38    0.36
   3  13   0    0.16    0.28
   3  13   0    0.92    0.57
   3  13   0    1.02    0.64
   3  13   0   -0.36    0.23
   3  13   0    0.16    0.54
   3  13   0   -0.50    0.49
   3  13   0    0.10    0.59
  -4 -13   0   -0.38    0.73
  -4 -13   0    0.67    0.46
  -4 -13   0   -0.89    0.41
  -4 -13   0   -0.07    0.46
  -4 -13   0    0.30    0.58
   4  13   0    0.22    0.20
   4  13   0    0.46    0.54
   4  13   0   -0.28    0.51
   4  13   0    0.45    0.30
   4  13   0   -0.31    0.60
   4  13   0    0.40    0.62
  -5 -13   0    1.18    0.54
  -5 -13   0    0.51    0.82
  -5 -13   0    0.42    0.53
  -5 -13   0    1.02    0.46
  -5 -13   0    1.54    0.69
   5  13   0    0.48    0.55
   5  13   0    1.84    0.81
   5  13   0    1.31    0.62
   5  13   0    0.31    0.50
   5  13   0    0.76    0.70
   5  13   0    0.61    0.37
  -6 -13   0    0.49    0.60
  -6 -13   0    0.30    0.49
  -6 -13   0   -0.05    0.46
  -6 -13   0    0.06    0.51
  -6 -13   0    0.49    0.76
   6  13   0   -0.40    0.30
   6  13   0   -0.43    0.44
   6  13   0   -0.01    0.39
   6  13   0    0.38    0.40
   6  13   0    1.40    0.81
   6  13   0   -0.21    0.67
   3 -14   0    0.52    0.52
   3 -14   0    0.39    0.37
   3 -14   0    2.29    0.73
   3 -14   0    0.62    0.76
   3 -14   0   -0.23    0.49
   3 -14   0    0.40    0.54
   3 -14   0    0.50    0.54
   3 -14   0    0.73    0.45
  -3  14   0    0.70    0.56
  -3  14   0    0.83    0.63
  -3  14   0    0.43    0.55
  -3  14   0    1.41    0.80
  -3  14   0    1.00    0.55
   2 -14   0    1.62    0.83
   2 -14   0    0.80    0.63
   2 -14   0    1.19    0.54
   2 -14   0   -0.04    0.33
   2 -14   0    0.18    0.44
  -2  14   0    0.29    0.57
  -2  14   0    1.45    0.70
  -2  14   0    0.24    0.56
  -2  14   0    0.65    0.52
  -2  14   0   -0.41    0.63
   1 -14   0    0.08    0.45
   1 -14   0   -0.54    0.46
   1 -14   0    0.09    0.30
   1 -14   0    0.27    0.49
   1 -14   0    0.26    0.46
   1 -14   0   -0.42    0.71
   1 -14   0    0.03    0.54
  -1  14   0   -0.09    0.48
  -1  14   0   -0.14    0.54
  -1  14   0    0.12    0.43
  -1  14   0   -0.32    0.48
  -1  14   0   -0.06    0.69
   0 -14   0    0.47    0.49
   0 -14   0    0.55    0.54
   0 -14   0    1.10    0.52
   0 -14   0    0.73    0.49
   0 -14   0    0.69    0.60
   0 -14   0    0.64    0.33
   0 -14   0   -0.11    0.80
   0  14   0    0.07    0.57
   0  14   0    0.93    0.54
   0  14   0    1.12    0.73
   0  14   0    0.67    0.58
   0  14   0    0.54    0.66
  -1 -14   0    0.03    0.91
  -1 -14   0    0.32    0.67
  -1 -14   0   -0.12    0.29
  -1 -14   0   -0.10    0.46
  -1 -14   0   -0.13    0.45
  -1 -14   0   -0.73    0.45
  -1 -14   0    0.47    0.43
   1  14   0   -0.61    0.51
   1  14   0   -0.98    0.52
   1  14   0    0.25    0.61
   1  14   0   -0.50    0.62
   1  14   0    0.59    0.59
  -2 -14   0    1.52    1.00
  -2 -14   0    1.12    0.57
  -2 -14   0    0.87    0.55
  -2 -14   0    1.38    0.49
  -2 -14   0    0.90    0.48
   2  14   0    0.68    0.41
   2  14   0    0.91    0.63
   2  14   0    1.78    0.43
   2  14   0    1.34    0.72
   2  14   0    0.71    0.69
   2  14   0    1.93    0.62
  -3 -14   0   -0.13    0.48
  -3 -14   0    0.02    0.50
  -3 -14   0   -0.07    0.80
   3  14   0    0.34    0.30
   3  14   0    0.43    0.67
   3  14   0   -1.02    0.48
   3  14   0    1.04    0.60
   3  14   0   -0.14    0.31
   3  14   0   -0.86    0.57
   3  14   0   -0.26    0.47
  -4 -14   0    0.73    0.56
  -4 -14   0    0.53    0.44
  -4 -14   0    0.71    0.51
  -4 -14   0    2.50    0.97
  -4 -14   0   -0.31    0.78
   4  14   0    1.41    0.41
   4  14   0    0.42    0.71
   4  14   0    0.76    0.59
   4  14   0    0.89    0.25
   4  14   0   -0.12    0.40
   4  14   0    1.62    0.73
   0 -15   0    0.62    0.54
   0 -15   0    0.79    0.37
   0 -15   0    0.44    0.50
   0 -15   0    0.26    0.53
   0 -15   0    0.45    0.83
   0  15   0    0.75    0.73
   0  15   0    0.63    0.65
   0  15   0    0.96    0.71
   0  15   0    2.28    0.71
   0  15   0   -0.03    0.50
  -1 -15   0    0.92    0.36
  -1 -15   0    0.59    0.55
  -1 -15   0    1.49    0.59
  -1 -15   0    0.32    0.67
  -1 -15   0   -0.96    0.76
  -1 -15   0   -0.32    0.53
  -1 -15   0    1.05    0.62
   1  15   0    0.19    0.71
   1  15   0    0.59    0.70
   1  15   0    0.47    0.65
   1  15   0    1.48    0.76
   1  15   0    0.37    0.63
   4  14  -1   -0.84    0.51
   4  14  -1    0.22    0.53
   4  14  -1    0.21    0.33
   4  14  -1   -0.39    0.68
   4  14  -1   -0.59    0.65
   4  14  -1    0.50    0.22
  -4 -14   1    0.04    0.50
  -4 -14   1   -1.01    0.45
  -4 -14   1    1.30    0.72
  -4 -14   1    0.37    0.50
   3  14  -1   -0.27    0.66
   3  14  -1    0.25    0.31
   3  14  -1    0.82    0.61
   3  14  -1    0.57    0.35
   3  14  -1    2.87    0.87
   3  14  -1    0.98    0.65
   3  14  -1    1.81    0.68
  -3 -14   1    1.53    0.58
  -3 -14   1    0.82    0.45
  -3 -14   1    0.15    0.51
  -3 -14   1    1.19    0.69
  -3 -14   1   -1.73    0.88
   2  14  -1    0.35    0.60
   2  14  -1    1.15    0.72
   2  14  -1    3.21    0.80
   2  14  -1    0.54    0.67
   2  14  -1    1.53    0.71
   2  14  -1   -0.22    0.67
   2  14  -1    0.89    0.36
  -2 -14   1    1.10    0.59
  -2 -14   1    1.37    0.47
  -2 -14   1    0.49    0.68
  -2 -14   1   -1.26    0.81
  -2 -14   1    0.79    0.48
  -2 -14   1    1.24    0.37
  -2 -14   1    1.65    0.50
   1  14  -1    0.36    0.62
   1  14  -1   -0.56    0.62
   1  14  -1    0.13    1.08
   1  14  -1   -0.69    0.50
   1  14  -1    0.81    0.60
  -1 -14   1    0.34    0.51
  -1 -14   1    0.10    0.29
  -1 -14   1   -0.45    0.46
  -1 -14   1   -0.18    0.50
  -1 -14   1   -0.54    0.37
  -1 -14   1   -1.29    0.81
  -1 -14   1   -0.22    0.58
   0  14  -1    0.76    0.67
   0  14  -1    0.29    0.58
   0  14  -1    0.64    0.51
   0  14  -1   -0.19    0.68
   0  14  -1   -0.10    0.55
   0 -14   1   -0.12    0.46
   0 -14   1    0.96    0.62
   0 -14   1    0.85    0.55
   0 -14   1    0.14    0.53
   0 -14   1    0.09    0.28
   0 -14   1    0.11    0.45
   0 -14   1    0.19    0.92
  -1  14  -1    0.07    0.49
  -1  14  -1    0.68    0.63
  -1  14  -1    0.14    0.56
  -1  14  -1   -0.05    0.69
  -1  14  -1   -0.29    0.57
   1 -14   1    0.10    0.30
   1 -14   1    0.02    0.56
   1 -14   1    0.07    0.48
   1 -14   1    1.00    0.55
   1 -14   1    0.39    0.57
  -2  14  -1    1.63    0.64
  -2  14  -1   -0.97    0.61
  -2  14  -1   -0.67    0.48
  -2  14  -1   -1.30    0.52
  -2  14  -1   -0.07    0.42
   2 -14   1   -0.70    0.51
   2 -14   1    0.27    0.48
   2 -14   1   -1.10    0.55
   2 -14   1   -0.13    0.47
   2 -14   1    0.37    0.49
   2 -14   1   -1.30    0.76
   2 -14   1   -0.24    0.30
  -3  14  -1   -0.98    0.56
  -3  14  -1   -0.43    0.72
  -3  14  -1    0.97    0.63
  -3  14  -1    1.32    0.58
  -3  14  -1    0.15    0.48
   3 -14   1    1.79    0.56
   3 -14   1    0.57    0.58
   3 -14   1   -0.41    0.52
   3 -14   1    0.56    0.37
   3 -14   1    1.43    0.85
   3 -14   1    0.23    0.51
   5  13  -1    6.13    1.05
   5  13  -1    5.92    0.99
   5  13  -1    3.31    0.84
   5  13  -1    5.01    0.74
   5  13  -1    3.26    0.71
   5  13  -1    6.92    1.15
  -5 -13   1    2.15    1.10
  -5 -13   1    4.96    0.86
  -5 -13   1    5.31    0.90
  -5 -13   1    3.43    0.91
  -5 -13   1    4.01    0.89
   4  13  -1    2.95    0.81
   4  13  -1    1.65    0.55
   4  13  -1    2.61    0.85
   4  13  -1    1.50    0.35
   4  13  -1    1.65    0.44
   4  13  -1    1.42    0.60
   4  13  -1    2.03    0.72
  -4 -13   1    0.02    0.89
  -4 -13   1    1.88    0.63
  -4 -13   1    0.94    0.57
  -4 -13   1    2.20    0.62
  -4 -13   1    2.22    0.76
   3  13  -1    3.88    0.89
   3  13  -1    3.04    0.49
   3  13  -1    1.59    0.58
   3  13  -1    3.00    0.81
   3  13  -1    2.20    0.70
   3  13  -1    1.64    0.42
  -3 -13   1    2.63    0.68
  -3 -13   1    2.66    0.65
  -3 -13   1    1.94    0.63
  -3 -13   1    3.04    0.79
  -3 -13   1    0.96    0.94
   2  13  -1   -0.68    0.33
   2  13  -1    0.03    0.27
   2  13  -1   -0.24    0.57
   2  13  -1   -0.38    0.32
   2  13  -1    1.13    0.61
   2  13  -1   -0.08    0.58
   2  13  -1   -0.44    0.58
  -2 -13   1   -1.04    0.79
  -2 -13   1   -0.53    0.41
  -2 -13   1   -0.02    0.48
  -2 -13   1    0.09    0.35
  -2 -13   1   -0.05    0.38
   1  13  -1    3.24    0.99
   1  13  -1    4.54    0.91
   1  13  -1    4.66    0.94
   1  13  -1    4.00    0.84
   1  13  -1    4.46    0.87
  -1 -13   1    4.04    0.58
  -1 -13   1    4.23    0.75
  -1 -13   1    3.52    0.69
  -1 -13   1    4.25    0.85
  -1 -13   1    4.66    0.86
  -1 -13   1    4.19    0.91
  -1 -13   1    2.30    1.07
   0  13  -1    2.41    0.71
   0  13  -1    3.94    0.87
   0  13  -1    4.49    0.78
   0  13  -1    3.20    0.74
   0  13  -1    4.14    0.84
   0 -13   1    3.06    0.67
   0 -13   1    3.02    0.72
   0 -13   1    2.88    0.80
   0 -13   1    2.92    0.48
   0 -13   1    1.24    0.93
   0 -13   1    3.22    0.71
   0 -13   1    2.37    0.72
  -1  13  -1    1.16    0.57
  -1  13  -1    1.37    1.12
  -1  13  -1    1.51    0.62
  -1  13  -1    1.09    0.49
  -1  13  -1    0.43    0.71
   1 -13   1    1.74    0.60
   1 -13   1    1.63    0.60
   1 -13   1    1.72    0.57
   1 -13   1    2.30    0.73
   1 -13   1    0.47    0.85
   1 -13   1    1.40    0.36
   1 -13   1    1.86    0.58
  -2  13  -1    0.13    0.50
  -2  13  -1    0.38    0.65
  -2  13  -1   -0.20    0.47
  -2  13  -1    0.69    0.60
  -2  13  -1   -0.48    0.60
   2 -13   1    0.48    0.47
   2 -13   1    0.11    0.47
   2 -13   1    0.96    0.54
   2 -13   1    0.09    0.46
   2 -13   1    0.46    0.32
   2 -13   1   -1.22    0.65
  -3  13  -1    0.56    0.52
  -3  13  -1    1.13    0.76
  -3  13  -1    0.34    0.54
  -3  13  -1    0.81    0.57
  -3  13  -1    0.63    0.55
   3 -13   1    0.05    0.73
   3 -13   1    1.46    0.62
   3 -13   1   -0.17    0.56
   3 -13   1    0.44    0.36
   3 -13   1    1.38    0.65
   3 -13   1    0.87    0.54
   3 -13   1    0.59    0.48
  -4  13  -1   -0.46    0.40
  -4  13  -1    0.77    0.59
  -4  13  -1   -0.15    0.40
  -4  13  -1   -0.94    0.58
  -4  13  -1    0.10    0.44
  -4  13  -1    0.37    0.55
   4 -13   1    0.07    0.83
   4 -13   1    0.36    0.56
   4 -13   1   -0.22    0.50
   4 -13   1   -0.25    0.60
   4 -13   1    0.02    0.44
   4 -13   1    0.99    0.43
   4 -13   1   -0.03    0.62
   4 -13   1    0.04    0.34
  -5  13  -1    0.69    0.53
  -5  13  -1   -0.13    0.53
  -5  13  -1    0.61    0.69
  -5  13  -1    0.28    0.42
   5 -13   1   -0.44    0.38
   5 -13   1    0.40    0.37
   5 -13   1    0.47    0.58
   5 -13   1    0.70    0.61
   5 -13   1    0.33    0.43
   5 -13   1   -0.98    0.53
   7  12  -1    1.47    0.45
   7  12  -1    1.08    0.23
   7  12  -1    1.74    0.75
   7  12  -1   -0.06    0.46
   7  12  -1    1.24    0.88
  -7 -12   1    1.37    0.58
  -7 -12   1    0.72    0.52
  -7 -12   1    0.67    0.55
  -7 -12   1    1.58    0.74
  -7 -12   1   -0.60    0.78
   6  12  -1    1.51    0.40
   6  12  -1    3.43    1.13
   6  12  -1    1.64    0.59
   6  12  -1    1.62    0.72
   6  12  -1    0.95    0.57
   6  12  -1    1.26    0.47
  -6 -12   1   -0.22    0.84
  -6 -12   1    1.24    0.55
  -6 -12   1    1.49    0.68
  -6 -12   1    1.15    0.57
  -6 -12   1    1.43    0.57
   5  12  -1   -0.46    0.37
   5  12  -1   -0.28    0.40
   5  12  -1    0.71    0.55
   5  12  -1    0.11    0.62
   5  12  -1   -0.54    0.26
   5  12  -1    0.01    0.58
  -5 -12   1   -0.24    0.42
  -5 -12   1    0.01    0.44
  -5 -12   1    0.03    0.33
  -5 -12   1    0.04    0.51
   4  12  -1    2.15    0.67
   4  12  -1    1.08    0.70
   4  12  -1    2.20    0.72
   4  12  -1    1.96    0.43
   4  12  -1    1.35    0.59
   4  12  -1    1.15    0.54
  -4 -12   1    1.72    0.56
  -4 -12   1    0.36    0.82
  -4 -12   1    2.43    0.61
  -4 -12   1    1.48    0.56
  -4 -12   1    1.73    0.65
   3  12  -1    0.08    0.43
   3  12  -1    0.25    0.57
   3  12  -1   -0.13    0.25
   3  12  -1    0.31    0.27
   3  12  -1    0.68    0.49
   3  12  -1   -0.11    0.48
   3  12  -1   -0.08    0.46
  -3 -12   1   -0.25    0.41
  -3 -12   1    0.04    0.41
  -3 -12   1   -1.39    0.71
  -3 -12   1    0.17    0.47
  -3 -12   1    1.37    0.63
  -3 -12   1   -0.52    0.55
   2  12  -1    0.63    0.31
   2  12  -1    1.33    0.56
   2  12  -1    1.92    0.69
   2  12  -1    0.50    0.59
   2  12  -1    0.89    0.57
   2  12  -1    1.63    0.55
  -2 -12   1    0.16    0.49
  -2 -12   1    0.94    0.49
  -2 -12   1    0.09    0.76
  -2 -12   1    0.33    0.39
  -2 -12   1    1.47    0.53
   1  12  -1    5.38    0.88
   1  12  -1    4.54    0.88
   1  12  -1    5.00    0.93
   1  12  -1    4.67    0.91
   1  12  -1    6.01    1.12
  -1 -12   1    6.02    1.00
  -1 -12   1    5.13    0.67
  -1 -12   1    3.44    1.12
  -1 -12   1    4.83    0.84
  -1 -12   1    4.70    0.76
   0  12  -1    5.96    1.01
   0  12  -1    6.49    0.97
   0  12  -1    6.79    1.04
   0  12  -1    4.74    0.91
   0 -12   1    4.82    1.22
   0 -12   1    4.78    0.84
   0 -12   1    4.89    0.87
   0 -12   1    5.38    0.71
   0 -12   1    5.23    1.00
   0 -12   1    6.57    0.93
   0 -12   1    6.47    0.96
  -1  12  -1    0.22    0.49
  -1  12  -1   -0.15    0.52
  -1  12  -1    0.68    0.50
  -1  12  -1   -0.15    0.74
  -1  12  -1    0.40    0.51
   1 -12   1   -0.22    0.40
   1 -12   1    0.08    0.26
   1 -12   1    0.54    0.52
   1 -12   1   -0.08    0.42
   1 -12   1    0.40    0.49
   1 -12   1    0.46    0.44
   1 -12   1   -0.51    0.69
  -2  12  -1   -0.05    0.50
  -2  12  -1    0.34    0.53
  -2  12  -1    1.82    0.59
  -2  12  -1    0.42    0.49
  -2  12  -1   -0.36    0.46
   2 -12   1    0.71    0.46
   2 -12   1    0.39    0.73
   2 -12   1    0.77    0.54
   2 -12   1    0.38    0.30
   2 -12   1    0.09    0.46
   2 -12   1    0.54    0.36
   2 -12   1    0.22    0.46
  -3  12  -1    0.38    0.39
  -3  12  -1    0.20    0.61
  -3  12  -1    0.19    0.48
  -3  12  -1   -0.11    0.43
  -3  12  -1    0.03    0.48
   3 -12   1   -0.04    0.31
   3 -12   1    0.16    0.49
   3 -12   1    0.09    0.51
   3 -12   1   -0.71    0.35
   3 -12   1    0.23    0.73
   3 -12   1    0.03    0.41
   3 -12   1    0.32    0.48
  -4  12  -1    1.03    0.58
  -4  12  -1    0.28    0.45
  -4  12  -1    0.80    0.52
  -4  12  -1    0.34    0.41
  -4  12  -1    0.27    0.53
  -4  12  -1   -0.77    0.46
   4 -12   1   -0.17    0.65
   4 -12   1    0.81    1.00
   4 -12   1    0.17    0.43
   4 -12   1    0.72    0.56
   4 -12   1    0.72    0.49
   4 -12   1    0.30    0.34
   4 -12   1   -0.34    0.33
   4 -12   1    0.61    0.44
  -5  12  -1    0.81    0.71
  -5  12  -1    0.43    0.52
  -5  12  -1    0.44    0.46
  -5  12  -1    0.57    0.58
  -5  12  -1    1.33    0.57
  -5  12  -1    0.77    0.47
   5 -12   1    1.67    0.45
   5 -12   1    0.18    0.59
   5 -12   1    1.40    0.54
   5 -12   1    0.95    0.48
   5 -12   1    0.91    0.47
   5 -12   1    0.89    0.64
   5 -12   1    1.44    0.67
  -6  12  -1    0.16    0.71
  -6  12  -1    1.13    0.60
  -6  12  -1   -0.56    0.51
  -6  12  -1    0.41    0.45
  -6  12  -1   -0.12    0.39
  -6  12  -1    0.08    0.43
   6 -12   1   -0.20    0.39
   6 -12   1    0.26    0.36
   6 -12   1    0.33    0.77
   6 -12   1   -0.55    0.49
   6 -12   1    0.09    0.57
   6 -12   1    0.29    0.55
   6 -12   1   -0.01    0.43
   8  11  -1    5.61    1.07
   8  11  -1    2.37    0.61
   8  11  -1    4.26    0.89
  -8 -11   1    1.88    0.97
  -8 -11   1    3.52    0.74
  -8 -11   1    4.26    0.81
  -8 -11   1    1.58    0.64
  -8 -11   1    2.80    0.78
   7  11  -1    2.02    0.54
   7  11  -1    4.33    0.95
   7  11  -1    2.92    0.77
   7  11  -1    1.90    0.63
   7  11  -1    2.18    0.63
  -7 -11   1    1.77    0.72
  -7 -11   1   -0.40    1.30
  -7 -11   1    2.67    0.66
  -7 -11   1    2.22    0.62
  -7 -11   1    1.06    0.56
   6  11  -1   -0.34    0.58
   6  11  -1    0.20    0.33
   6  11  -1    0.09    0.57
   6  11  -1   -0.25    0.40
  -6 -11   1   -0.54    0.72
  -6 -11   1    0.07    0.44
  -6 -11   1    0.08    0.41
  -6 -11   1    0.79    0.61
  -6 -11   1    0.22    0.43
   5  11  -1   -0.41    0.39
   5  11  -1    0.01    0.29
   5  11  -1   -0.22    0.35
   5  11  -1    0.16    0.41
   5  11  -1    0.19    0.62
   5  11  -1    0.40    0.46
  -5 -11   1   -0.03    0.40
  -5 -11   1    1.34    0.58
  -5 -11   1   -0.03    0.42
  -5 -11   1   -0.95    0.64
  -5 -11   1   -0.18    0.41
   4  11  -1    5.51    0.92
   4  11  -1    4.80    0.86
   4  11  -1    3.55    0.67
   4  11  -1    4.54    0.81
   4  11  -1    2.90    0.70
   4  11  -1    3.14    0.52
   4  11  -1    3.95    0.59
  -4 -11   1    2.37    0.68
  -4 -11   1    3.41    0.64
  -4 -11   1    3.23    0.81
  -4 -11   1    3.08    1.00
  -4 -11   1    3.66    0.72
   3  11  -1    0.54    0.56
   3  11  -1    0.18    0.25
   3  11  -1    0.07    0.24
   3  11  -1    0.31    0.52
   3  11  -1    0.02    0.47
   3  11  -1    0.79    0.52
   3  11  -1    0.21    0.35
  -3 -11   1    0.36    0.31
  -3 -11   1   -0.06    0.49
  -3 -11   1   -0.01    0.43
  -3 -11   1    0.36    0.43
  -3 -11   1    0.04    0.69
   2  11  -1   -0.05    0.48
   2  11  -1    0.22    0.25
   2  11  -1    0.05    0.46
   2  11  -1    0.31    0.54
   2  11  -1    0.47    0.46
   2  11  -1    0.30    0.51
  -2 -11   1    0.55    0.38
  -2 -11   1    0.00    0.37
  -2 -11   1    0.35    0.46
  -2 -11   1    0.78    0.79
  -2 -11   1    0.57    0.44
  -2 -11   1    0.28    0.49
   1  11  -1    6.00    0.88
   1  11  -1    4.76    0.86
   1  11  -1    4.56    0.81
   1  11  -1    3.56    0.74
   1  11  -1    2.98    0.79
  -1 -11   1    3.94    0.67
  -1 -11   1    4.84    0.77
  -1 -11   1    3.42    0.75
  -1 -11   1    2.75    0.99
  -1 -11   1    4.22    0.84
   0  11  -1    1.25    0.54
   0  11  -1    1.39    0.57
   0  11  -1    1.24    0.47
   0  11  -1    0.79    0.40
   0  11  -1    0.82    0.61
   0 -11   1    1.19    0.50
   0 -11   1    1.47    0.50
   0 -11   1    0.74    0.44
   0 -11   1    1.54    0.58
   0 -11   1    1.28    0.30
   0 -11   1    1.42    0.63
   0 -11   1    0.79    0.74
  -1  11  -1    6.46    1.07
  -1  11  -1    9.01    1.07
  -1  11  -1    7.25    0.98
  -1  11  -1    7.18    1.01
  -1  11  -1    7.93    1.16
   1 -11   1    6.36    0.99
   1 -11   1    5.96    1.27
   1 -11   1    7.93    0.95
   1 -11   1    8.07    1.15
   1 -11   1    6.10    0.99
   1 -11   1    7.85    1.03
   1 -11   1    7.19    0.85
  -2  11  -1    0.35    0.60
  -2  11  -1    0.94    0.51
  -2  11  -1    0.39    0.41
  -2  11  -1    0.23    0.56
  -2  11  -1    0.04    0.48
   2 -11   1    0.36    0.28
   2 -11   1    0.20    0.46
   2 -11   1    0.08    0.47
   2 -11   1    1.21    0.73
   2 -11   1   -0.32    0.34
   2 -11   1    0.76    0.45
   2 -11   1   -0.10    0.40
  -3  11  -1    0.94    0.50
  -3  11  -1    0.19    0.42
  -3  11  -1    1.21    0.66
  -3  11  -1    0.10    0.48
  -3  11  -1    1.18    0.51
   3 -11   1    1.27    0.54
   3 -11   1    0.82    0.33
   3 -11   1    0.88    0.72
   3 -11   1    0.57    0.53
   3 -11   1    0.58    0.45
   3 -11   1    0.99    0.50
   3 -11   1    0.26    0.45
  -4  11  -1    5.24    0.86
  -4  11  -1    6.19    0.78
  -4  11  -1    3.75    0.94
  -4  11  -1    5.31    0.88
  -4  11  -1    4.65    0.83
  -4  11  -1    4.14    0.83
   4 -11   1    7.48    1.02
   4 -11   1    5.51    0.92
   4 -11   1    3.76    0.77
   4 -11   1    4.23    0.67
   4 -11   1    3.30    0.80
   4 -11   1    3.15    0.92
   4 -11   1    4.81    0.77
   4 -11   1    5.56    0.77
  -5  11  -1    8.52    1.05
  -5  11  -1    5.59    0.92
  -5  11  -1    6.44    0.97
  -5  11  -1    8.29    1.04
  -5  11  -1    6.38    1.15
  -5  11  -1    5.44    0.98
   5 -11   1    8.00    1.02
   5 -11   1    6.15    0.94
   5 -11   1    4.24    1.03
   5 -11   1    5.81    0.97
   5 -11   1    6.70    1.06
   5 -11   1    8.27    1.10
   5 -11   1    6.40    0.89
   5 -11   1    7.63    1.10
  -6  11  -1    0.33    0.44
  -6  11  -1    0.32    0.67
  -6  11  -1    0.07    0.50
  -6  11  -1    0.67    0.44
  -6  11  -1    0.47    0.53
  -6  11  -1    1.10    0.50
   6 -11   1    1.55    0.52
   6 -11   1    0.74    0.60
   6 -11   1    0.27    0.50
   6 -11   1    0.38    0.43
   6 -11   1    0.49    0.58
  -7  11  -1    0.90    0.42
  -7  11  -1    0.59    0.42
  -7  11  -1   -0.43    0.50
  -7  11  -1    0.54    0.45
  -7  11  -1   -0.11    0.60
  -7  11  -1   -0.33    0.54
   7 -11   1    0.36    0.43
   7 -11   1    1.14    0.61
   7 -11   1    0.03    0.40
   7 -11   1   -0.06    0.60
   7 -11   1    0.91    0.50
   7 -11   1    0.97    0.42
   7 -11   1   -0.91    0.42
   8  10  -1    2.43    0.63
   8  10  -1    0.82    0.43
   8  10  -1    0.32    0.57
   8  10  -1    0.65    0.51
   8  10  -1    1.20    0.70
  -8 -10   1    0.26    0.56
  -8 -10   1    1.54    0.58
  -8 -10   1    0.93    0.48
  -8 -10   1    1.34    0.88
  -8 -10   1    1.51    0.57
   7  10  -1    0.67    0.65
   7  10  -1   -0.06    0.34
   7  10  -1    0.07    0.39
  -7 -10   1    0.30    0.44
  -7 -10   1    0.48    0.51
  -7 -10   1    0.21    0.74
  -7 -10   1    0.48    0.45
  -7 -10   1    0.19    0.44
   6  10  -1   -0.13    0.24
   6  10  -1   -0.23    0.39
   6  10  -1    0.12    0.53
   6  10  -1   -0.12    0.56
   6  10  -1    0.47    0.35
   6  10  -1    0.07    0.38
  -6 -10   1   -0.13    0.38
  -6 -10   1    0.01    0.41
  -6 -10   1   -0.57    0.70
  -6 -10   1    0.12    0.39
  -6 -10   1   -0.22    0.51
   5  10  -1    0.06    0.42
   5  10  -1    1.08    0.57
   5  10  -1    0.86    0.63
   5  10  -1    1.01    0.49
   5  10  -1    0.77    0.34
   5  10  -1    0.69    0.37
  -5 -10   1    0.56    0.53
  -5 -10   1    1.45    0.49
  -5 -10   1    0.65    0.71
  -5 -10   1    0.65    0.46
  -5 -10   1    0.32    0.43
   4  10  -1    5.73    0.77
   4  10  -1    5.35    0.87
   4  10  -1    3.97    0.77
   4  10  -1    4.90    0.73
   4  10  -1    4.33    0.52
  -4 -10   1    4.56    1.07
  -4 -10   1    4.29    0.76
  -4 -10   1    6.05    0.85
  -4 -10   1    4.78    0.91
   3  10  -1    9.83    1.24
   3  10  -1    9.94    1.10
   3  10  -1   10.81    1.28
   3  10  -1   10.78    1.24
  -3 -10   1    9.46    1.64
  -3 -10   1   11.59    1.25
  -3 -10   1    9.11    1.11
  -3 -10   1    9.47    1.25
   2  10  -1    3.25    0.60
   2  10  -1    2.48    0.66
   2  10  -1    3.15    0.67
   2  10  -1    2.64    0.46
   2  10  -1    5.00    0.82
   2  10  -1    4.41    0.75
  -2 -10   1    3.66    0.66
  -2 -10   1    2.42    0.88
  -2 -10   1    2.66    0.53
  -2 -10   1    2.82    0.72
  -2 -10   1    2.89    0.60
  -2 -10   1    3.93    0.66
   1  10  -1    0.42    0.40
   1  10  -1    0.63    0.40
   1  10  -1    0.72    0.51
   1  10  -1    0.30    0.43
   1  10  -1    0.10    0.50
  -1 -10   1    0.06    0.63
  -1 -10   1    0.23    0.34
  -1 -10   1    0.03    0.41
  -1 -10   1    0.00    0.41
  -1 -10   1    0.78    0.43
  -1 -10   1   -0.20    0.36
   0  10  -1    0.75    0.47
   0  10  -1    1.55    0.43
   0  10  -1    1.25    0.53
   0  10  -1    1.31    0.44
   0  10  -1    0.61    0.53
   0 -10   1    1.78    0.77
   0 -10   1    0.65    0.46
   0 -10   1    1.10    0.46
   0 -10   1    1.06    0.41
   0 -10   1    1.75    0.49
   0 -10   1    0.51    0.44
   0 -10   1    1.31    0.28
  -1  10  -1    1.33    0.62
  -1  10  -1   -0.16    0.40
  -1  10  -1   -0.02    0.43
  -1  10  -1   -0.13    0.39
  -1  10  -1    0.13    0.46
   1 -10   1    0.36    0.43
   1 -10   1    0.04    0.59
   1 -10   1    0.54    0.24
   1 -10   1   -0.16    0.38
   1 -10   1   -0.47    0.36
   1 -10   1    0.24    0.39
   1 -10   1    0.18    0.38
  -2  10  -1    3.17    0.68
  -2  10  -1    3.98    0.72
  -2  10  -1    3.62    0.68
  -2  10  -1    4.35    0.75
  -2  10  -1    3.87    0.83
   2 -10   1    3.56    0.67
   2 -10   1    3.62    0.71
   2 -10   1    3.52    0.67
   2 -10   1    3.41    0.68
   2 -10   1    4.02    0.74
   2 -10   1    3.01    0.50
   2 -10   1    4.18    0.98
  -3  10  -1    2.05    0.60
  -3  10  -1    2.07    0.73
  -3  10  -1    2.45    0.60
  -3  10  -1    3.53    0.63
  -3  10  -1    2.54    0.61
   3 -10   1    1.78    0.58
   3 -10   1    3.14    0.67
   3 -10   1    3.59    0.64
   3 -10   1    2.04    0.75
   3 -10   1    2.43    0.59
   3 -10   1    2.00    0.55
   3 -10   1    2.14    0.43
  -4  10  -1    4.90    0.78
  -4  10  -1    2.56    1.02
  -4  10  -1    2.64    1.27
  -4  10  -1    4.13    0.74
  -4  10  -1    4.88    0.75
  -4  10  -1    3.41    0.61
   4 -10   1    2.92    0.64
   4 -10   1    5.28    0.76
   4 -10   1    2.67    0.80
   4 -10   1    3.02    0.56
   4 -10   1    2.75    0.65
   4 -10   1    5.05    0.82
   4 -10   1    3.65    0.76
   4 -10   1    3.55    0.71
  -5  10  -1    0.55    0.41
  -5  10  -1    0.00    0.35
  -5  10  -1    0.41    0.55
  -5  10  -1    0.43    0.46
  -5  10  -1    0.31    0.62
  -5  10  -1    0.52    0.36
   5 -10   1    0.20    0.76
   5 -10   1    0.42    0.48
   5 -10   1    0.00    0.52
   5 -10   1    0.52    0.52
   5 -10   1    0.42    0.44
   5 -10   1    0.24    0.34
   5 -10   1    0.23    0.41
   5 -10   1   -0.29    0.36
  -6  10  -1    0.27    0.39
  -6  10  -1   -0.29    0.33
  -6  10  -1    0.44    0.57
  -6  10  -1   -0.13    0.51
  -6  10  -1   -0.95    0.42
  -6  10  -1   -0.11    0.38
   6 -10   1   -0.22    0.38
   6 -10   1   -0.08    0.43
   6 -10   1    0.23    0.45
   6 -10   1   -0.47    0.43
   6 -10   1    0.04    0.49
   6 -10   1    0.31    0.42
   6 -10   1   -0.21    0.35
  -7  10  -1   -0.41    0.48
  -7  10  -1   -0.46    0.24
  -7  10  -1   -0.30    0.34
  -7  10  -1   -0.76    0.56
  -7  10  -1   -0.24    0.44
  -7  10  -1   -0.32    0.38
  -7  10  -1   -0.31    0.37
   7 -10   1    0.54    0.40
   7 -10   1   -0.77    0.47
   7 -10   1    0.27    0.36
   7 -10   1   -0.03    0.53
   7 -10   1    0.02    0.40
   7 -10   1   -0.40    0.44
   7 -10   1    0.17    0.43
  -8  10  -1    0.50    0.56
  -8  10  -1    0.29    0.41
  -8  10  -1   -0.54    0.60
  -8  10  -1    0.13    0.41
  -8  10  -1    1.49    0.59
  -8  10  -1    0.29    0.37
  -8  10  -1    0.91    0.26
   8 -10   1    0.75    0.52
   8 -10   1    1.11    0.50
   8 -10   1    0.70    0.55
   8 -10   1    0.37    0.26
   8 -10   1    0.57    0.65
   8 -10   1    0.39    0.49
   9   9  -1   -0.01    0.60
   9   9  -1    0.16    0.46
   9   9  -1    0.57    0.41
   9   9  -1    0.34    0.47
   9   9  -1   -0.09    0.51
  -9  -9   1    0.26    0.52
  -9  -9   1   -0.45    0.41
  -9  -9   1   -0.43    0.38
  -9  -9   1    0.31    0.73
  -9  -9   1    0.23    0.46
   8   9  -1   -0.36    0.47
   8   9  -1   -0.18    0.30
   8   9  -1   -0.13    0.59
  -8  -9   1   -0.30    0.39
  -8  -9   1   -0.43    0.70
  -8  -9   1    0.40    0.52
  -8  -9   1   -0.21    0.40
  -8  -9   1    0.00    0.37
   7   9  -1    0.06    0.35
   7   9  -1   -0.29    0.36
   7   9  -1    0.57    0.52
   7   9  -1   -0.09    0.37
   7   9  -1   -0.11    0.51
  -7  -9   1   -0.60    0.42
  -7  -9   1   -0.03    0.41
  -7  -9   1    0.44    0.43
  -7  -9   1    0.39    0.41
  -7  -9   1    0.33    0.73
   6   9  -1    1.21    0.60
   6   9  -1    0.51    0.52
   6   9  -1    0.13    0.31
   6   9  -1    0.57    0.42
   6   9  -1    0.80    0.46
   6   9  -1    0.86    0.23
  -6  -9   1    0.11    0.38
  -6  -9   1    0.24    0.41
  -6  -9   1   -0.17    0.65
  -6  -9   1    0.20    0.41
  -6  -9   1    0.30    0.51
   5   9  -1    2.46    0.57
   5   9  -1    3.92    0.72
   5   9  -1    2.57    0.50
   5   9  -1    2.32    0.61
   5   9  -1    3.88    0.77
   5   9  -1    2.28    0.47
  -5  -9   1    3.58    0.58
  -5  -9   1    3.13    0.63
  -5  -9   1    3.18    0.72
  -5  -9   1    2.00    0.52
  -5  -9   1    2.40    0.86
   4   9  -1    4.15    0.46
   4   9  -1    3.92    0.59
   4   9  -1    4.42    0.76
   4   9  -1    4.74    0.66
   4   9  -1    3.37    0.65
  -4  -9   1    4.16    0.81
  -4  -9   1    5.46    0.72
  -4  -9   1    5.13    0.77
  -4  -9   1    3.63    0.71
  -4  -9   1    3.40    0.95
   3   9  -1    6.20    0.95
   3   9  -1    5.33    0.73
   3   9  -1    6.50    0.89
   3   9  -1    8.29    1.00
   3   9  -1    6.66    0.87
  -3  -9   1    7.09    0.88
  -3  -9   1    6.48    0.90
  -3  -9   1    7.82    0.88
  -3  -9   1    6.47    0.94
  -3  -9   1    5.68    1.15
  -3  -9   1    5.36    0.76
   2   9  -1    4.23    0.71
   2   9  -1    3.89    0.70
   2   9  -1    3.61    0.54
   2   9  -1    5.87    0.79
   2   9  -1    6.14    0.86
  -2  -9   1    4.11    0.77
  -2  -9   1    3.34    0.93
  -2  -9   1    5.33    0.74
  -2  -9   1    4.36    0.63
  -2  -9   1    4.16    0.73
  -2  -9   1    4.84    0.70
   1   9  -1    1.37    0.53
   1   9  -1    1.75    0.50
   1   9  -1    2.92    0.57
   1   9  -1    3.22    0.62
   1   9  -1    1.77    0.48
  -1  -9   1    1.85    0.54
  -1  -9   1    1.53    0.79
  -1  -9   1    2.95    0.54
  -1  -9   1    1.44    0.41
  -1  -9   1    2.36    0.45
  -1  -9   1    1.59    0.50
   0   9  -1    0.19    0.39
   0   9  -1    0.65    0.41
   0   9  -1    0.11    0.31
   0   9  -1    0.22    0.36
   0   9  -1    0.99    0.47
   0  -9   1    0.56    0.37
   0  -9   1    0.56    0.38
   0  -9   1    0.41    0.34
   0  -9   1    0.26    0.35
   0  -9   1    0.04    0.60
   0  -9   1    0.23    0.37
   0  -9   1    0.65    0.21
  -1   9  -1    4.29    0.70
  -1   9  -1    4.20    0.70
  -1   9  -1    3.80    0.67
  -1   9  -1    3.97    0.58
  -1   9  -1    2.84    0.70
   1  -9   1    4.41    0.73
   1  -9   1    3.64    0.88
   1  -9   1    4.06    0.66
   1  -9   1    3.05    0.62
   1  -9   1    5.01    0.71
   1  -9   1    3.72    0.62
   1  -9   1    2.81    0.46
  -2   9  -1    8.27    1.08
  -2   9  -1    6.97    0.99
  -2   9  -1    9.70    1.00
  -2   9  -1    8.78    0.99
  -2   9  -1    8.77    1.00
   2  -9   1    6.54    0.86
   2  -9   1    7.37    0.98
   2  -9   1    6.08    0.91
   2  -9   1    8.41    1.01
   2  -9   1    8.06    0.98
   2  -9   1    6.27    1.10
  -3   9  -1    0.75    0.47
  -3   9  -1    1.30    0.55
  -3   9  -1    1.39    0.46
  -3   9  -1    1.46    0.40
  -3   9  -1    1.34    0.46
   3  -9   1    1.24    0.33
   3  -9   1    1.00    0.45
   3  -9   1    0.99    0.48
   3  -9   1    1.73    0.78
   3  -9   1    1.35    0.65
   3  -9   1    1.38    0.52
  -4   9  -1   -0.04    0.40
  -4   9  -1    0.94    0.38
  -4   9  -1    0.66    0.40
  -4   9  -1   -0.59    0.55
  -4   9  -1    0.63    0.38
  -4   9  -1    0.14    0.41
   4  -9   1    0.72    0.40
   4  -9   1    0.42    0.41
   4  -9   1    1.56    0.50
   4  -9   1   -0.36    0.35
   4  -9   1    0.07    0.54
   4  -9   1    0.29    0.39
   4  -9   1    0.66    0.41
   4  -9   1    0.15    0.31
  -5   9  -1    2.76    0.61
  -5   9  -1    3.06    0.56
  -5   9  -1    1.84    0.55
  -5   9  -1    1.87    0.53
  -5   9  -1    1.88    0.45
  -5   9  -1    2.63    0.65
  -5   9  -1    3.80    0.64
   5  -9   1    3.53    0.66
   5  -9   1    2.10    0.54
   5  -9   1    1.47    0.60
   5  -9   1    3.72    0.64
   5  -9   1    2.64    0.59
   5  -9   1    2.35    0.47
   5  -9   1    1.62    0.47
   5  -9   1    1.96    0.56
  -6   9  -1    1.47    0.71
  -6   9  -1    3.00    0.60
  -6   9  -1    1.35    0.51
  -6   9  -1    1.25    0.46
   6  -9   1    2.17    0.55
   6  -9   1    1.42    0.53
   6  -9   1    1.72    0.54
   6  -9   1    1.86    0.53
   6  -9   1    1.98    0.65
   6  -9   1    3.03    0.67
   6  -9   1    1.12    0.46
  -7   9  -1   -0.09    0.23
  -7   9  -1   -0.42    0.58
  -7   9  -1   -0.08    0.35
  -7   9  -1    0.57    0.47
  -7   9  -1   -0.02    0.35
  -7   9  -1    0.22    0.47
  -7   9  -1    0.49    0.41
   7  -9   1    0.58    0.43
   7  -9   1    1.21    0.54
   7  -9   1    0.56    0.34
   7  -9   1    0.11    0.39
   7  -9   1    0.02    0.34
   7  -9   1    0.56    0.46
   7  -9   1    0.12    0.48
  -8   9  -1    0.54    0.41
  -8   9  -1    0.60    0.66
  -8   9  -1    0.35    0.39
  -8   9  -1    0.27    0.42
  -8   9  -1    0.28    0.62
  -8   9  -1    1.04    0.25
  -8   9  -1    1.07    0.56
   8  -9   1    1.62    0.75
   8  -9   1    1.89    0.66
   8  -9   1    0.84    0.49
   8  -9   1    1.12    0.53
   8  -9   1    1.85    0.58
  -9   9  -1    1.48    0.51
  -9   9  -1    0.73    0.63
  -9   9  -1    2.27    0.67
  -9   9  -1    0.99    0.46
  -9   9  -1    0.97    0.46
  -9   9  -1    1.47    0.74
   9  -9   1    0.86    0.53
   9  -9   1    2.21    0.93
   9  -9   1    1.53    0.67
   9   8  -1    0.08    0.39
   9   8  -1    0.17    0.54
   9   8  -1    0.65    0.53
   9   8  -1    0.28    0.58
   9   8  -1    0.34    0.42
  -9  -8   1    0.34    0.46
  -9  -8   1    0.73    0.39
  -9  -8   1    0.27    0.75
  -9  -8   1    0.45    0.46
  -9  -8   1    0.16    0.40
  -9  -8   1    0.67    0.57
   8   8  -1    0.72    0.61
   8   8  -1    1.23    0.61
   8   8  -1    1.24    0.42
   8   8  -1    0.76    0.43
   8   8  -1    0.48    0.47
  -8  -8   1    2.14    0.56
  -8  -8   1   -0.28    0.62
  -8  -8   1    0.47    0.41
  -8  -8   1    1.33    0.59
  -8  -8   1    0.26    0.42
   7   8  -1    1.48    0.43
   7   8  -1    1.96    0.61
   7   8  -1    1.03    0.45
   7   8  -1    2.34    0.69
   7   8  -1    1.27    0.49
  -7  -8   1    1.39    0.75
  -7  -8   1    0.97    0.54
  -7  -8   1    1.36    0.49
  -7  -8   1    0.78    0.44
  -7  -8   1    1.68    0.52
   6   8  -1    3.89    0.92
   6   8  -1    2.79    0.35
   6   8  -1    1.86    0.55
   6   8  -1    3.01    0.63
   6   8  -1    4.73    0.82
   6   8  -1    3.00    0.68
  -6  -8   1    2.07    0.58
  -6  -8   1    2.15    0.82
  -6  -8   1    2.32    0.67
  -6  -8   1    4.01    0.60
  -6  -8   1    4.13    0.68
   5   8  -1    3.81    0.73
   5   8  -1    3.35    0.64
   5   8  -1    4.48    0.56
   5   8  -1    4.32    0.64
   5   8  -1    6.20    0.89
  -5  -8   1    3.53    0.93
  -5  -8   1    5.28    0.74
  -5  -8   1    5.90    0.75
  -5  -8   1    3.45    0.78
  -5  -8   1    3.81    0.71
   4   8  -1    4.86    0.58
   4   8  -1    3.63    0.40
   4   8  -1    5.17    0.61
   4   8  -1    4.26    0.72
   4   8  -1    3.89    0.67
  -4  -8   1    3.69    0.68
  -4  -8   1    5.40    0.73
  -4  -8   1    4.22    1.44
  -4  -8   1    4.80    0.79
   3   8  -1   12.97    1.43
   3   8  -1   12.42    1.38
   3   8  -1   11.84    1.31
   3   8  -1   15.26    1.40
  -3  -8   1   11.29    1.69
  -3  -8   1   12.07    1.42
  -3  -8   1   11.74    1.31
  -3  -8   1   11.41    1.44
  -3  -8   1   15.61    1.44
   2   8  -1    7.89    0.94
   2   8  -1    6.80    0.83
   2   8  -1    8.05    0.97
   2   8  -1    9.12    1.11
   2   8  -1    7.42    0.95
  -2  -8   1    9.29    0.92
  -2  -8   1    6.75    1.19
  -2  -8   1    6.85    0.98
  -2  -8   1    9.57    0.97
  -2  -8   1    6.71    0.87
  -2  -8   1    7.38    0.92
   1   8  -1    8.65    0.92
   1   8  -1    6.60    0.85
   1   8  -1    7.36    0.88
   1   8  -1    6.92    0.84
   1   8  -1    7.14    0.87
  -1  -8   1    5.41    0.85
  -1  -8   1    5.32    0.77
  -1  -8   1    7.19    0.84
  -1  -8   1    6.19    0.80
  -1  -8   1    6.49    0.82
  -1  -8   1    5.85    1.09
   0   8  -1   14.83    1.75
   0   8  -1   17.13    1.73
   0   8  -1   17.65    1.75
   0   8  -1   16.50    1.74
   0   8  -1   17.56    1.77
   0  -8   1   15.98    1.75
   0  -8   1   14.27    1.70
   0  -8   1   12.95    1.95
   0  -8   1   17.93    1.74
   0  -8   1   16.45    1.70
  -1   8  -1    0.86    0.44
  -1   8  -1    0.03    0.32
  -1   8  -1   -0.09    0.35
  -1   8  -1    0.22    0.29
  -1   8  -1    0.19    0.32
   1  -8   1   -0.14    0.28
   1  -8   1    0.03    0.31
   1  -8   1   -0.19    0.31
   1  -8   1    0.20    0.17
   1  -8   1    0.01    0.29
   1  -8   1   -0.13    0.50
   1  -8   1    0.08    0.30
  -2   8  -1    5.16    0.77
  -2   8  -1    5.70    0.73
  -2   8  -1    6.63    0.74
  -2   8  -1    4.61    0.82
  -2   8  -1    5.52    0.74
   2  -8   1    4.09    0.88
   2  -8   1    5.62    0.73
   2  -8   1    4.58    0.75
   2  -8   1    4.64    0.62
   2  -8   1    4.19    0.66
   2  -8   1    5.45    0.79
   2  -8   1    5.61    0.74
  -3   8  -1   23.94    2.45
  -3   8  -1   24.10    2.37
  -3   8  -1   24.21    2.40
   3  -8   1   21.98    2.54
   3  -8   1   21.55    2.38
   3  -8   1   24.44    2.43
   3  -8   1   22.16    2.31
   3  -8   1   22.08    2.37
  -4   8  -1    0.15    0.35
  -4   8  -1    0.17    0.30
  -4   8  -1   -0.27    0.24
  -4   8  -1    0.17    0.35
  -4   8  -1    0.64    0.37
  -4   8  -1   -0.37    0.34
  -4   8  -1   -0.12    0.47
   4  -8   1    0.09    0.36
   4  -8   1    1.38    0.51
   4  -8   1    0.45    0.37
   4  -8   1    0.34    0.45
   4  -8   1    0.31    0.35
   4  -8   1    0.00    0.26
   4  -8   1   -0.04    0.32
  -5   8  -1    8.57    1.04
  -5   8  -1    8.61    0.95
  -5   8  -1    8.64    1.00
  -5   8  -1    7.19    0.98
   5  -8   1    6.34    0.97
   5  -8   1    7.27    0.97
   5  -8   1    7.61    1.15
   5  -8   1    7.23    0.96
   5  -8   1    6.71    0.92
   5  -8   1    9.27    1.11
  -6   8  -1    1.95    0.54
  -6   8  -1    1.88    0.52
  -6   8  -1    2.47    0.72
  -6   8  -1    1.52    0.49
  -6   8  -1    2.43    0.58
  -6   8  -1    2.87    0.59
   6  -8   1    1.34    0.48
   6  -8   1    2.65    0.57
   6  -8   1    2.13    0.55
   6  -8   1    2.34    0.63
   6  -8   1    1.49    0.49
   6  -8   1    2.64    0.58
   6  -8   1    2.95    0.61
  -7   8  -1   -0.95    0.54
  -7   8  -1   -0.02    0.21
  -7   8  -1    0.20    0.42
  -7   8  -1    0.09    0.36
  -7   8  -1   -0.05    0.43
  -7   8  -1    0.20    0.36
  -7   8  -1    0.14    0.37
   7  -8   1   -0.05    0.39
   7  -8   1    0.19    0.36
   7  -8   1    0.08    0.51
   7  -8   1    0.14    0.41
   7  -8   1    0.51    0.47
   7  -8   1    0.26    0.52
   7  -8   1   -0.13    0.27
  -8   8  -1   -0.39    0.49
  -8   8  -1    0.65    0.39
  -8   8  -1    0.12    0.39
  -8   8  -1    0.72    0.64
  -8   8  -1    0.19    0.16
  -8   8  -1    0.43    0.46
  -8   8  -1    0.43    0.39
   8  -8   1    0.43    0.51
   8  -8   1    0.17    0.45
   8  -8   1   -0.18    0.50
   8  -8   1   -0.39    0.38
  -9   8  -1    1.37    0.70
  -9   8  -1    2.53    0.65
  -9   8  -1    2.35    0.69
  -9   8  -1    1.13    0.46
  -9   8  -1    1.89    0.55
  -9   8  -1    0.56    0.45
   9  -8   1    1.69    0.59
   9  -8   1    1.54    0.76
   9  -8   1    2.65    0.73
   9  -8   1    0.97    0.58
   9  -8   1    2.23    0.60
  10   7  -1    2.70    0.61
  10   7  -1    3.07    0.80
  10   7  -1    4.84    0.90
  10   7  -1    2.35    0.72
  10   7  -1    3.97    0.90
  10   7  -1    3.78    0.75
 -10  -7   1    1.86    0.89
 -10  -7   1    2.52    0.60
 -10  -7   1    2.46    0.76
 -10  -7   1    4.25    0.89
 -10  -7   1    2.95    0.67
 -10  -7   1    4.63    0.82
   9   7  -1    0.32    0.45
   9   7  -1    0.71    0.58
   9   7  -1    0.81    0.51
  -9  -7   1    0.26    0.54
  -9  -7   1    0.60    0.71
  -9  -7   1    1.20    0.58
  -9  -7   1    0.62    0.35
  -9  -7   1    0.42    0.44
  -9  -7   1    0.03    0.40
   8   7  -1    1.78    0.55
   8   7  -1    3.90    0.70
   8   7  -1    1.52    0.57
   8   7  -1    2.80    0.56
   8   7  -1    3.50    0.78
  -8  -7   1    3.23    0.74
  -8  -7   1    1.46    0.78
  -8  -7   1    2.86    0.53
  -8  -7   1    3.20    0.65
  -8  -7   1    3.06    0.61
   7   7  -1    0.60    0.40
   7   7  -1    0.84    0.50
   7   7  -1    0.70    0.38
   7   7  -1    0.62    0.33
   7   7  -1    1.88    0.64
  -7  -7   1    1.00    0.45
  -7  -7   1    0.50    0.37
  -7  -7   1    0.77    0.41
  -7  -7   1    1.56    0.38
  -7  -7   1    0.60    0.49
  -7  -7   1   -0.32    0.59
   6   7  -1    1.86    0.52
   6   7  -1    0.99    0.36
   6   7  -1    0.90    0.53
   6   7  -1    0.13    0.33
   6   7  -1    0.49    0.39
  -6  -7   1    0.63    0.39
  -6  -7   1    1.61    0.44
  -6  -7   1    1.47    0.47
  -6  -7   1    1.40    0.51
   5   7  -1    7.17    0.87
   5   7  -1    8.05    0.80
   5   7  -1    5.85    0.93
  -5  -7   1    6.09    0.93
  -5  -7   1    8.82    0.95
  -5  -7   1    6.95    0.98
  -5  -7   1    8.93    0.96
   4   7  -1    7.95    1.05
   4   7  -1    7.98    1.03
   4   7  -1    9.35    0.98
   4   7  -1    9.31    0.96
  -4  -7   1    8.10    1.30
  -4  -7   1   10.76    1.05
  -4  -7   1   10.91    1.07
  -4  -7   1    6.46    1.06
  -4  -7   1    8.25    1.04
   3   7  -1    1.67    0.42
   3   7  -1    1.99    0.47
   3   7  -1    1.39    0.30
   3   7  -1    2.03    0.38
   3   7  -1    2.72    0.55
   3   7  -1    1.39    0.39
  -3  -7   1    1.65    0.43
  -3  -7   1    1.39    0.29
  -3  -7   1    1.02    0.43
  -3  -7   1    0.68    0.57
  -3  -7   1    1.60    0.40
  -3  -7   1    2.49    0.44
   2   7  -1    3.98    0.63
   2   7  -1    3.27    0.46
   2   7  -1    4.48    0.59
  -2  -7   1    3.44    0.54
  -2  -7   1    3.46    0.64
  -2  -7   1    3.74    0.52
  -2  -7   1    3.48    0.82
  -2  -7   1    4.42    0.59
  -2  -7   1    4.91    0.59
   1   7  -1    0.84    0.27
   1   7  -1    0.21    0.34
   1   7  -1    0.73    0.38
   1   7  -1    0.49    0.36
   1   7  -1    0.61    0.34
  -1  -7   1    1.01    0.35
  -1  -7   1    0.33    0.32
  -1  -7   1    0.42    0.31
  -1  -7   1    0.69    0.27
  -1  -7   1    0.67    0.32
  -1  -7   1    0.15    0.53
   0   7  -1   13.39    1.39
   0   7  -1   13.26    1.42
   0   7  -1   14.50    1.44
   0   7  -1   14.99    1.45
   0   7  -1   12.25    1.43
   0  -7   1   12.61    1.41
   0  -7   1   11.29    1.38
   0  -7   1   13.92    1.42
   0  -7   1   11.30    1.63
   0  -7   1   13.31    1.40
   0  -7   1   12.48    1.42
  -1   7  -1    0.16    0.30
  -1   7  -1    0.12    0.24
  -1   7  -1    0.17    0.30
  -1   7  -1    0.10    0.26
  -1   7  -1    0.57    0.40
   1  -7   1   -0.09    0.15
   1  -7   1    0.31    0.32
   1  -7   1   -0.34    0.27
   1  -7   1    0.34    0.50
   1  -7   1    0.24    0.28
   1  -7   1    0.32    0.30
   1  -7   1    0.15    0.22
  -2   7  -1    9.15    1.11
  -2   7  -1    9.59    1.12
  -2   7  -1   11.42    1.11
  -2   7  -1   11.24    1.12
  -2   7  -1    8.76    1.10
   2  -7   1    9.93    1.12
   2  -7   1    9.56    1.11
   2  -7   1    7.93    1.12
   2  -7   1   10.25    1.35
   2  -7   1   10.43    1.12
   2  -7   1    8.70    1.02
   2  -7   1   10.27    1.08
  -3   7  -1    0.76    0.38
  -3   7  -1    0.91    0.29
  -3   7  -1    0.56    0.32
  -3   7  -1    1.03    0.35
  -3   7  -1    0.49    0.46
   3  -7   1    1.04    0.40
   3  -7   1    0.66    0.26
   3  -7   1    0.75    0.44
   3  -7   1    1.20    0.36
   3  -7   1    0.34    0.32
   3  -7   1    0.54    0.34
   3  -7   1    0.63    0.34
  -4   7  -1    3.19    0.64
  -4   7  -1    3.90    0.65
  -4   7  -1    4.55    0.62
  -4   7  -1    5.05    0.60
  -4   7  -1    4.84    0.58
  -4   7  -1    5.32    0.66
  -4   7  -1    3.48    0.74
   4  -7   1    2.99    0.54
   4  -7   1    5.55    0.67
   4  -7   1    3.73    0.73
   4  -7   1    3.72    0.66
   4  -7   1    3.60    0.62
   4  -7   1    4.00    0.66
   4  -7   1    3.16    0.69
   4  -7   1    5.77    0.74
  -5   7  -1   14.99    1.56
  -5   7  -1   12.89    1.50
  -5   7  -1   12.66    1.51
  -5   7  -1   15.20    1.50
   5  -7   1   12.59    1.50
   5  -7   1   17.79    1.62
   5  -7   1   12.37    1.52
   5  -7   1   13.28    1.46
   5  -7   1   15.71    1.63
   5  -7   1   12.63    1.50
  -6   7  -1    8.43    0.93
  -6   7  -1    6.52    0.86
  -6   7  -1    6.47    0.77
  -6   7  -1    7.47    1.02
  -6   7  -1    6.31    0.87
  -6   7  -1    6.21    0.88
  -6   7  -1    7.09    0.84
   6  -7   1    6.43    0.92
   6  -7   1    6.02    0.90
   6  -7   1    9.52    1.05
   6  -7   1    6.02    0.89
   6  -7   1    4.95    0.85
  -7   7  -1   22.17    2.12
  -7   7  -1   20.57    2.12
  -7   7  -1   15.64    2.12
  -7   7  -1   15.15    2.11
   7  -7   1   21.09    2.12
   7  -7   1   20.49    2.10
   7  -7   1   19.69    2.14
  -8   7  -1    0.13    0.39
  -8   7  -1    0.36    0.39
  -8   7  -1    1.55    0.56
  -8   7  -1    0.41    0.40
  -8   7  -1    0.15    0.47
  -8   7  -1    0.99    0.48
   8  -7   1    0.40    0.42
   8  -7   1    0.76    0.48
   8  -7   1    0.06    0.42
   8  -7   1    0.78    0.51
  -9   7  -1    3.26    1.13
  -9   7  -1    1.76    0.52
  -9   7  -1    2.72    0.74
  -9   7  -1    2.15    0.60
  -9   7  -1    4.28    0.77
  -9   7  -1    1.39    0.53
   9  -7   1    1.15    0.62
   9  -7   1    3.63    0.67
   9  -7   1    2.25    0.66
   9  -7   1    4.00    0.86
   9  -7   1    2.80    0.76
 -10   7  -1    0.52    0.41
 -10   7  -1    0.42    0.41
 -10   7  -1    0.66    0.52
 -10   7  -1    0.12    0.34
 -10   7  -1   -0.09    0.53
 -10   7  -1   -0.24    0.56
  10  -7   1   -0.12    0.49
  10  -7   1    0.53    0.65
  10  -7   1    0.14    0.43
  10  -7   1    0.70    0.63
  10   6  -1    1.37    0.54
  10   6  -1    2.10    0.72
  10   6  -1    2.64    0.69
  10   6  -1    2.24    0.51
  10   6  -1    1.39    0.68
  10   6  -1    3.12    0.67
 -10  -6   1    1.54    0.57
 -10  -6   1    2.07    0.57
 -10  -6   1    1.13    0.74
 -10  -6   1    1.51    0.68
 -10  -6   1    1.67    0.47
 -10  -6   1    0.87    0.55
   9   6  -1    0.34    0.40
   9   6  -1   -0.13    0.39
   9   6  -1   -0.04    0.47
   9   6  -1    0.13    0.49
   9   6  -1   -0.16    0.30
  -9  -6   1    0.19    0.41
  -9  -6   1   -0.30    0.35
  -9  -6   1   -0.35    0.39
  -9  -6   1   -0.15    0.30
  -9  -6   1    1.02    0.64
  -9  -6   1    0.16    0.51
   8   6  -1    0.59    0.50
   8   6  -1    0.50    0.51
   8   6  -1    0.26    0.40
   8   6  -1    0.07    0.41
   8   6  -1    0.94    0.38
  -8  -6   1    0.84    0.44
  -8  -6   1    0.15    0.45
  -8  -6   1    0.86    0.44
  -8  -6   1    0.35    0.33
  -8  -6   1    0.44    0.38
   7   6  -1    5.48    0.87
   7   6  -1    6.38    1.00
   7   6  -1    4.99    0.83
   7   6  -1    8.28    0.96
  -7  -6   1    5.19    1.05
  -7  -6   1    6.27    1.01
  -7  -6   1    7.42    0.90
  -7  -6   1    7.55    0.88
  -7  -6   1    5.36    0.87
  -7  -6   1    7.64    0.83
   6   6  -1    4.61    0.76
   6   6  -1    3.17    0.53
   6   6  -1    3.07    0.58
   6   6  -1    3.86    0.66
   6   6  -1    2.70    0.60
  -6  -6   1    3.20    0.58
  -6  -6   1    2.98    0.67
  -6  -6   1    4.27    0.56
  -6  -6   1    4.26    0.66
  -6  -6   1    2.81    0.81
  -6  -6   1    3.01    0.60
   5   6  -1    3.17    0.52
   5   6  -1    2.50    0.54
   5   6  -1    3.88    0.65
   5   6  -1    3.15    0.39
   5   6  -1    4.25    0.72
   5   6  -1    4.00    0.63
  -5  -6   1    4.27    0.50
  -5  -6   1    4.63    0.65
  -5  -6   1    2.84    0.77
  -5  -6   1    4.04    0.68
  -5  -6   1    4.35    0.61
   4   6  -1    5.31    0.72
   4   6  -1    3.37    0.59
   4   6  -1    4.63    0.63
   4   6  -1    4.14    0.53
   4   6  -1    3.25    0.46
   4   6  -1    2.71    0.54
  -4  -6   1    4.09    0.57
  -4  -6   1    3.13    0.62
  -4  -6   1    3.30    0.77
  -4  -6   1    4.21    0.56
  -4  -6   1    3.59    0.61
   3   6  -1    1.88    0.42
   3   6  -1    3.62    0.59
   3   6  -1    3.63    0.54
   3   6  -1    2.47    0.38
   3   6  -1    2.24    0.46
   3   6  -1    2.60    0.41
  -3  -6   1    2.01    0.45
  -3  -6   1    3.07    0.50
  -3  -6   1    2.98    0.46
  -3  -6   1    1.86    0.48
  -3  -6   1    2.27    0.34
  -3  -6   1    1.86    0.66
   2   6  -1    0.37    0.28
   2   6  -1    0.00    0.15
   2   6  -1    0.09    0.27
   2   6  -1    0.22    0.31
   2   6  -1    0.13    0.31
   2   6  -1   -0.20    0.28
  -2  -6   1    0.00    0.27
  -2  -6   1    0.44    0.27
  -2  -6   1   -0.11    0.48
  -2  -6   1    0.06    0.22
  -2  -6   1    0.29    0.32
  -2  -6   1    0.10    0.21
   1   6  -1    4.94    0.68
   1   6  -1    3.92    0.61
   1   6  -1    3.56    0.60
   1   6  -1    4.59    0.63
   1   6  -1    4.07    0.57
  -1  -6   1    4.66    0.67
  -1  -6   1    4.73    0.64
  -1  -6   1    3.34    0.77
  -1  -6   1    4.09    0.62
  -1  -6   1    4.54    0.56
  -1  -6   1    3.76    0.55
   0   6  -1   32.53    2.97
   0   6  -1   28.47    2.94
   0   6  -1   31.81    2.94
   0   6  -1   24.91    2.94
   0   6  -1   30.13    2.94
   0  -6   1   28.41    2.95
   0  -6   1   30.07    2.94
   0  -6   1   29.03    2.94
   0  -6   1   29.26    2.93
  -1   6  -1   44.34    4.23
  -1   6  -1   37.52    4.22
  -1   6  -1   44.60    4.23
  -1   6  -1   48.01    4.22
  -1   6  -1   44.21    4.22
   1  -6   1   39.22    4.14
   1  -6   1   45.82    4.22
   1  -6   1   42.69    4.22
   1  -6   1   46.19    4.23
   1  -6   1   36.68    4.20
   1  -6   1   40.68    4.20
  -2   6  -1  102.04    9.66
  -2   6  -1  114.77    9.67
  -2   6  -1  106.99    9.67
   2  -6   1   91.88    9.59
   2  -6   1   99.83    9.66
   2  -6   1   95.94    9.65
   2  -6   1   89.54    9.74
   2  -6   1   95.08    9.66
  -3   6  -1    0.30    0.28
  -3   6  -1   -0.02    0.29
  -3   6  -1    0.24    0.40
  -3   6  -1   -0.06    0.26
  -3   6  -1    0.06    0.27
  -3   6  -1    0.10    0.17
   3  -6   1    0.01    0.19
   3  -6   1    0.63    0.40
   3  -6   1   -0.38    0.31
   3  -6   1   -0.03    0.26
   3  -6   1    0.26    0.28
   3  -6   1    0.15    0.27
   3  -6   1    0.34    0.29
   3  -6   1    0.10    0.27
  -4   6  -1    0.22    0.29
  -4   6  -1    0.53    0.32
  -4   6  -1    0.52    0.27
  -4   6  -1    0.53    0.44
  -4   6  -1    1.15    0.35
  -4   6  -1    0.64    0.23
  -4   6  -1    0.66    0.31
   4  -6   1    0.44    0.40
   4  -6   1    0.93    0.35
   4  -6   1    0.72    0.31
   4  -6   1    0.54    0.30
   4  -6   1    0.47    0.31
   4  -6   1    0.47    0.24
   4  -6   1    0.12    0.36
   4  -6   1    0.70    0.33
  -5   6  -1   14.49    1.59
  -5   6  -1   13.91    1.53
  -5   6  -1   16.85    1.49
  -5   6  -1   14.21    1.50
  -5   6  -1   12.55    1.51
   5  -6   1   13.92    1.52
   5  -6   1   15.16    1.58
   5  -6   1   16.36    1.57
   5  -6   1   11.73    1.52
   5  -6   1   12.55    1.51
  -6   6  -1    0.86    0.39
  -6   6  -1    1.88    0.47
  -6   6  -1    1.01    0.53
  -6   6  -1    1.19    0.42
  -6   6  -1    1.43    0.38
  -6   6  -1    1.45    0.38
   6  -6   1    1.45    0.44
   6  -6   1    0.59    0.37
   6  -6   1    1.46    0.47
   6  -6   1    1.52    0.48
   6  -6   1    1.66    0.54
  -7   6  -1    8.32    0.96
  -7   6  -1    6.19    0.90
  -7   6  -1    5.88    0.70
  -7   6  -1    6.72    0.89
  -7   6  -1    5.23    0.89
  -7   6  -1    7.96    1.05
   7  -6   1    6.77    0.97
   7  -6   1    6.83    0.68
   7  -6   1    6.55    0.68
   7  -6   1    8.72    1.04
  -8   6  -1    0.34    0.51
  -8   6  -1    0.22    0.38
  -8   6  -1    0.28    0.30
  -8   6  -1    0.99    0.48
  -8   6  -1    0.22    0.37
  -8   6  -1    0.54    0.46
   8  -6   1    0.22    0.39
   8  -6   1    0.62    0.45
   8  -6   1    0.58    0.51
   8  -6   1    0.71    0.52
   8  -6   1   -0.18    0.43
  -9   6  -1    0.90    0.46
  -9   6  -1    0.24    0.41
  -9   6  -1    0.86    0.59
  -9   6  -1    0.51    0.39
  -9   6  -1    0.13    0.43
  -9   6  -1   -0.02    0.45
   9  -6   1    0.74    0.51
   9  -6   1    0.49    0.49
   9  -6   1    1.48    0.50
   9  -6   1    0.60    0.53
   9  -6   1    0.82    0.48
 -10   6  -1    0.19    0.39
 -10   6  -1   -0.20    0.47
 -10   6  -1   -0.24    0.51
 -10   6  -1    0.52    0.38
 -10   6  -1    0.90    0.51
 -10   6  -1   -0.13    0.33
  10  -6   1   -0.11    0.44
  10  -6   1   -0.37    0.50
  10  -6   1   -0.35    0.42
  10  -6   1    0.31    0.42
  10  -6   1    0.01    0.46
  10   5  -1    0.60    0.39
  10   5  -1    0.69    0.57
  10   5  -1    0.49    0.54
  10   5  -1   -0.31    0.41
  10   5  -1    0.46    0.39
 -10  -5   1   -0.26    0.38
 -10  -5   1   -0.17    0.38
 -10  -5   1   -0.15    0.53
 -10  -5   1   -0.52    0.30
 -10  -5   1   -0.53    0.53
 -10  -5   1   -0.30    0.33
   9   5  -1    0.27    0.52
   9   5  -1   -0.06    0.40
   9   5  -1    0.60    0.45
   9   5  -1    0.70    0.35
   9   5  -1    0.93    0.54
   9   5  -1    0.31    0.40
  -9  -5   1    0.77    0.42
  -9  -5   1    0.10    0.40
  -9  -5   1    0.25    0.52
  -9  -5   1    0.31    0.55
  -9  -5   1    0.63    0.39
  -9  -5   1    0.84    0.45
   8   5  -1    4.71    0.81
   8   5  -1    2.99    0.56
   8   5  -1    2.96    0.65
   8   5  -1    2.75    0.62
   8   5  -1    3.55    0.69
  -8  -5   1    3.42    0.70
  -8  -5   1    3.17    0.74
  -8  -5   1    2.66    0.81
  -8  -5   1    4.59    0.62
  -8  -5   1    3.18    0.66
   7   5  -1   13.43    1.66
   7   5  -1   14.57    1.69
   7   5  -1   14.64    1.64
  -7  -5   1   14.25    1.91
  -7  -5   1   18.53    1.66
  -7  -5   1   14.21    1.74
  -7  -5   1   18.63    1.72
  -7  -5   1   15.75    1.71
   6   5  -1    2.01    0.48
   6   5  -1    2.94    0.61
   6   5  -1    2.66    0.52
   6   5  -1    2.01    0.43
  -6  -5   1    3.16    0.52
  -6  -5   1    2.41    0.42
  -6  -5   1    2.27    0.69
  -6  -5   1    1.40    0.46
  -6  -5   1    2.01    0.54
  -6  -5   1    2.55    0.52
   5   5  -1    0.13    0.35
   5   5  -1   -0.04    0.20
   5   5  -1    0.07    0.30
   5   5  -1    0.04    0.25
   5   5  -1    0.17    0.27
  -5  -5   1   -0.15    0.42
  -5  -5   1   -0.03    0.25
  -5  -5   1    0.12    0.24
  -5  -5   1   -0.14    0.25
  -5  -5   1    0.49    0.22
  -5  -5   1    0.04    0.32
   4   5  -1    2.06    0.43
   4   5  -1    1.65    0.24
   4   5  -1    1.68    0.33
   4   5  -1    1.11    0.31
   4   5  -1    2.20    0.47
   4   5  -1    1.53    0.38
  -4  -5   1    2.00    0.31
  -4  -5   1    0.62    0.52
  -4  -5   1    1.49    0.38
  -4  -5   1    1.94    0.39
  -4  -5   1    1.54    0.42
  -4  -5   1    1.56    0.37
   3   5  -1   46.81    4.84
   3   5  -1   48.93    4.83
   3   5  -1   51.68    4.80
   3   5  -1   57.49    4.79
   3   5  -1   48.15    4.74
  -3  -5   1   46.02    4.84
  -3  -5   1   44.89    4.98
   2   5  -1    0.47    0.18
   2   5  -1    0.57    0.33
   2   5  -1    0.07    0.27
   2   5  -1    0.14    0.25
   2   5  -1    0.02    0.29
   2   5  -1    0.09    0.27
  -2  -5   1    0.21    0.20
  -2  -5   1    0.05    0.24
  -2  -5   1    0.08    0.50
  -2  -5   1    0.24    0.26
  -2  -5   1   -0.07    0.29
  -2  -5   1    0.47    0.52
   1   5  -1    2.83    0.43
   1   5  -1    2.67    0.47
   1   5  -1    2.24    0.42
   1   5  -1    2.18    0.42
   1   5  -1    1.60    0.42
  -1  -5   1    2.50    0.42
  -1  -5   1    1.81    0.43
  -1  -5   1    2.07    0.37
  -1  -5   1    1.84    0.60
  -1  -5   1    1.85    0.37
   0   5  -1   -0.19    0.28
   0   5  -1    0.25    0.29
   0   5  -1    0.16    0.26
   0   5  -1   -0.08    0.28
   0   5  -1    0.36    0.26
   0  -5   1   -0.10    0.23
   0  -5   1   -0.02    0.27
   0  -5   1    0.10    0.25
   0  -5   1    1.02    0.51
   0  -5   1    0.14    0.24
   0  -5   1    0.18    0.25
  -1   5  -1    4.18    0.71
  -1   5  -1    4.36    0.60
  -1   5  -1    4.52    0.53
  -1   5  -1    3.91    0.57
  -1   5  -1    4.36    0.59
   1  -5   1    4.66    0.54
   1  -5   1    4.42    0.59
   1  -5   1    4.23    0.58
   1  -5   1    3.80    0.48
   1  -5   1    3.94    0.74
   1  -5   1    3.87    0.57
   1  -5   1    3.50    0.60
  -2   5  -1    5.36    0.66
  -2   5  -1    5.50    0.79
  -2   5  -1    5.42    0.68
  -2   5  -1    5.83    0.78
  -2   5  -1    5.38    0.67
  -2   5  -1    6.28    0.59
   2  -5   1    5.54    0.68
   2  -5   1    4.45    0.67
   2  -5   1    5.48    0.67
   2  -5   1    3.64    0.76
   2  -5   1    4.82    0.60
   2  -5   1    5.39    0.74
   2  -5   1    4.33    0.67
  -3   5  -1   24.81    2.44
  -3   5  -1   24.50    2.49
  -3   5  -1   22.67    2.46
  -3   5  -1   24.24    2.47
  -3   5  -1   26.82    2.42
  -3   5  -1   28.16    2.65
   3  -5   1   23.72    2.48
   3  -5   1   25.97    2.51
   3  -5   1   21.20    2.44
   3  -5   1   24.30    2.55
  -4   5  -1    3.83    0.57
  -4   5  -1    4.58    0.60
  -4   5  -1    4.21    0.58
  -4   5  -1    5.35    0.64
  -4   5  -1    5.12    0.70
  -4   5  -1    3.98    0.61
  -4   5  -1    4.90    0.63
   4  -5   1    5.95    0.65
   4  -5   1    3.92    0.57
   4  -5   1    4.27    0.62
   4  -5   1    4.78    0.68
   4  -5   1    3.92    0.65
   4  -5   1    5.68    0.65
   4  -5   1    5.47    0.76
   4  -5   1    4.42    0.67
  -5   5  -1    1.60    0.38
  -5   5  -1    2.35    0.44
  -5   5  -1    1.52    0.43
  -5   5  -1    1.59    0.40
  -5   5  -1    1.60    0.39
  -5   5  -1    1.80    0.42
  -5   5  -1    1.40    0.28
  -5   5  -1    1.40    0.34
   5  -5   1    0.91    0.40
   5  -5   1    1.67    0.38
   5  -5   1    1.53    0.36
   5  -5   1    2.76    0.45
   5  -5   1    1.91    0.51
   5  -5   1    1.16    0.40
   5  -5   1    3.01    0.48
  -6   5  -1    3.01    0.62
  -6   5  -1    4.02    0.60
  -6   5  -1    2.45    0.35
  -6   5  -1    2.84    0.50
  -6   5  -1    2.12    0.50
  -6   5  -1    2.12    0.50
  -6   5  -1    2.44    0.49
  -6   5  -1    3.18    0.56
   6  -5   1    3.57    0.61
   6  -5   1    2.66    0.58
   6  -5   1    1.80    0.59
   6  -5   1    3.31    0.64
   6  -5   1    2.20    0.37
   6  -5   1    3.57    0.59
  -7   5  -1    9.49    1.11
  -7   5  -1    8.48    1.06
  -7   5  -1   10.48    1.13
  -7   5  -1    7.80    1.14
  -7   5  -1    6.76    1.06
  -7   5  -1    6.94    1.08
   7  -5   1    9.21    1.15
   7  -5   1   10.61    1.13
   7  -5   1   11.00    1.12
   7  -5   1    8.65    1.13
  -8   5  -1    2.93    0.70
  -8   5  -1    2.49    0.63
  -8   5  -1    3.34    0.72
  -8   5  -1    3.28    0.67
  -8   5  -1    3.66    0.74
   8  -5   1    4.11    0.72
   8  -5   1    2.79    0.67
   8  -5   1    3.59    0.80
   8  -5   1    4.45    0.76
   8  -5   1    3.72    0.65
  -9   5  -1    1.47    0.47
  -9   5  -1    3.49    0.67
  -9   5  -1    1.43    0.60
  -9   5  -1    0.96    0.47
  -9   5  -1    2.50    0.67
  -9   5  -1    2.61    0.61
  -9   5  -1    2.62    0.61
   9  -5   1    3.18    0.67
   9  -5   1    2.36    0.71
   9  -5   1    2.22    0.53
   9  -5   1    2.28    0.64
   9  -5   1    1.74    0.57
 -10   5  -1    1.72    0.62
 -10   5  -1    1.41    0.66
 -10   5  -1    1.47    0.56
 -10   5  -1    1.17    0.58
 -10   5  -1    1.42    0.55
 -10   5  -1    1.41    0.47
 -10   5  -1    0.98    0.48
  10  -5   1    1.34    0.56
  10  -5   1    1.52    0.63
  10  -5   1    1.39    0.52
  10  -5   1    1.61    0.64
  10  -5   1    1.49    0.61
  11   4  -1    0.88    0.59
  11   4  -1    0.47    0.52
  11   4  -1    0.62    0.41
  11   4  -1    1.64    0.61
  11   4  -1    0.18    0.47
 -11  -4   1    0.95    0.49
 -11  -4   1    0.21    0.23
 -11  -4   1    0.59    0.48
 -11  -4   1    0.11    0.35
 -11  -4   1    0.53    0.61
 -11  -4   1   -0.24    0.40
 -11  -4   1    0.11    0.45
  10   4  -1    1.31    0.52
  10   4  -1    0.69    0.38
  10   4  -1    0.60    0.53
  10   4  -1    1.12    0.52
  10   4  -1    2.79    0.98
  10   4  -1    1.23    0.58
 -10  -4   1    0.63    0.56
 -10  -4   1    1.12    0.50
 -10  -4   1    0.53    0.51
 -10  -4   1    0.80    0.49
 -10  -4   1    0.71    0.25
 -10  -4   1    0.18    0.38
 -10  -4   1    0.62    0.42
   9   4  -1    0.14    0.31
   9   4  -1    0.60    0.39
   9   4  -1   -0.29    0.81
   9   4  -1    0.58    0.50
   9   4  -1   -0.18    0.37
  -9  -4   1    0.23    0.50
  -9  -4   1   -0.08    0.19
  -9  -4   1   -0.20    0.30
  -9  -4   1    0.08    0.38
  -9  -4   1   -0.08    0.47
  -9  -4   1    0.34    0.39
  -9  -4   1    0.29    0.40
   8   4  -1    2.04    0.57
   8   4  -1    1.00    0.41
   8   4  -1    1.64    0.50
   8   4  -1    1.12    0.39
   8   4  -1    1.36    0.54
  -8  -4   1    1.07    0.58
  -8  -4   1    0.88    0.45
  -8  -4   1    1.01    0.49
  -8  -4   1    1.37    0.40
  -8  -4   1    1.13    0.45
  -8  -4   1    1.34    0.55
   7   4  -1    0.53    0.35
   7   4  -1    0.44    0.36
   7   4  -1    0.14    0.28
   7   4  -1    0.12    0.33
   7   4  -1   -0.33    0.39
  -7  -4   1   -0.20    0.34
  -7  -4   1   -0.03    0.44
  -7  -4   1   -0.23    0.37
  -7  -4   1    0.12    0.33
  -7  -4   1   -0.37    0.25
  -7  -4   1    0.03    0.15
  -7  -4   1   -0.07    0.29
   6   4  -1    6.88    0.87
   6   4  -1    7.42    0.83
   6   4  -1    5.84    0.74
   6   4  -1    5.12    0.78
   6   4  -1    5.08    0.75
  -6  -4   1    6.91    0.78
  -6  -4   1    6.20    0.91
  -6  -4   1    5.79    0.95
  -6  -4   1    7.34    0.75
  -6  -4   1    5.11    0.78
  -6  -4   1    6.30    0.80
   5   4  -1   13.39    1.47
   5   4  -1   13.29    1.51
   5   4  -1   12.84    1.50
  -5  -4   1   12.87    1.50
  -5  -4   1   13.48    1.68
  -5  -4   1   17.33    1.53
  -5  -4   1   16.99    1.51
  -5  -4   1   12.08    1.53
  -5  -4   1   15.53    1.47
   4   4  -1    1.34    0.30
   4   4  -1    1.38    0.33
   4   4  -1    1.80    0.39
   4   4  -1    1.43    0.43
   4   4  -1    1.50    0.18
   4   4  -1    1.41    0.36
  -4  -4   1    0.84    0.37
  -4  -4   1    1.62    0.29
  -4  -4   1    1.34    0.35
  -4  -4   1    2.28    0.56
  -4  -4   1    2.06    0.40
  -4  -4   1    2.38    0.37
   3   4  -1   11.03    1.09
   3   4  -1    8.62    0.92
   3   4  -1    8.35    1.03
   3   4  -1    7.84    0.98
   3   4  -1   10.53    0.96
   3   4  -1    8.59    1.02
  -3  -4   1   11.17    1.03
  -3  -4   1   10.85    1.04
  -3  -4   1    9.02    1.30
  -3  -4   1   10.82    0.99
  -3  -4   1    8.93    1.04
  -3  -4   1    8.08    1.05
   2   4  -1   13.55    1.48
   2   4  -1   15.77    1.44
   2   4  -1   13.33    1.43
   2   4  -1   13.94    1.47
  -2  -4   1   13.15    1.42
  -2  -4   1   14.02    1.50
  -2  -4   1   16.83    1.46
  -2  -4   1   13.15    1.65
  -2  -4   1   15.99    1.52
  -2  -4   1   13.65    1.48
   1   4  -1   14.26    1.52
   1   4  -1   14.80    1.54
   1   4  -1   17.11    1.57
   1   4  -1   15.59    1.54
  -1  -4   1   16.35    1.54
  -1  -4   1   16.26    1.54
  -1  -4   1   14.30    1.54
  -1  -4   1   14.46    1.55
  -1  -4   1   11.99    1.68
   0   4  -1   38.84    3.75
   0   4  -1   39.59    3.74
   0   4  -1   39.02    3.74
   0   4  -1   37.30    3.74
   0  -4   1   38.90    3.74
   0  -4   1   36.68    3.73
   0  -4   1   37.30    3.75
   0  -4   1   38.15    3.74
  -1   4  -1   12.67    1.55
  -1   4  -1   16.09    1.55
  -1   4  -1   14.93    1.54
  -1   4  -1   15.11    1.54
   1  -4   1   16.94    1.53
   1  -4   1   14.56    1.54
   1  -4   1   13.73    1.55
   1  -4   1   14.66    1.48
   1  -4   1   16.00    1.55
   1  -4   1   15.66    1.55
  -2   4  -1    3.59    0.50
  -2   4  -1    4.12    0.50
  -2   4  -1    3.17    0.53
  -2   4  -1    3.44    0.51
  -2   4  -1    4.11    0.50
   2  -4   1    2.57    0.42
   2  -4   1    2.97    0.50
   2  -4   1    4.14    0.50
   2  -4   1    3.81    0.53
   2  -4   1    2.49    0.55
   2  -4   1    3.83    0.50
  -3   4  -1   43.68    3.84
  -3   4  -1   41.78    3.79
  -3   4  -1   37.66    3.84
  -3   4  -1   36.37    3.83
  -3   4  -1   44.89    3.85
  -3   4  -1   36.74    3.83
  -3   4  -1   40.14    3.81
   3  -4   1   34.07    3.82
   3  -4   1   37.22    3.81
   3  -4   1   34.52    3.83
   3  -4   1   39.79    3.88
   3  -4   1   40.73    3.87
  -4   4  -1    0.94    0.35
  -4   4  -1    0.49    0.25
  -4   4  -1    1.07    0.35
  -4   4  -1    0.89    0.34
  -4   4  -1    0.86    0.32
  -4   4  -1    0.91    0.28
  -4   4  -1    0.80    0.27
   4  -4   1    1.17    0.34
   4  -4   1    1.47    0.37
   4  -4   1    0.92    0.35
   4  -4   1    0.59    0.42
   4  -4   1    1.19    0.37
   4  -4   1    1.27    0.34
   4  -4   1    0.91    0.33
  -5   4  -1    2.98    0.55
  -5   4  -1    2.59    0.46
  -5   4  -1    3.29    0.52
  -5   4  -1    3.72    0.51
  -5   4  -1    2.98    0.52
  -5   4  -1    3.66    0.55
  -5   4  -1    2.51    0.37
  -5   4  -1    3.06    0.53
   5  -4   1    3.92    0.54
   5  -4   1    4.77    0.64
   5  -4   1    3.96    0.52
   5  -4   1    3.30    0.55
   5  -4   1    2.77    0.53
   5  -4   1    2.73    0.43
   5  -4   1    2.01    0.48
  -6   4  -1    1.51    0.43
  -6   4  -1    2.27    0.47
  -6   4  -1    2.14    0.43
  -6   4  -1    1.53    0.22
  -6   4  -1    1.93    0.41
  -6   4  -1    1.69    0.43
  -6   4  -1    1.10    0.41
  -6   4  -1    1.48    0.48
  -6   4  -1    1.25    0.38
   6  -4   1    2.00    0.43
   6  -4   1    1.58    0.46
   6  -4   1    1.88    0.49
   6  -4   1    1.78    0.43
   6  -4   1    1.27    0.45
  -7   4  -1   23.29    2.82
  -7   4  -1   29.46    2.84
  -7   4  -1   30.25    2.85
  -7   4  -1   26.53    2.84
  -7   4  -1   28.52    2.85
  -7   4  -1   25.31    2.80
   7  -4   1   30.06    2.87
   7  -4   1   25.03    2.85
   7  -4   1   31.50    2.85
   7  -4   1   27.77    3.08
  -8   4  -1    1.68    0.53
  -8   4  -1    0.81    0.42
  -8   4  -1    0.94    0.52
  -8   4  -1    1.40    0.45
  -8   4  -1    1.14    0.42
  -8   4  -1    0.85    0.43
  -8   4  -1    1.27    0.53
   8  -4   1    0.89    0.52
   8  -4   1    0.74    0.50
   8  -4   1    0.65    0.45
   8  -4   1    1.43    0.47
   8  -4   1    1.41    0.44
  -9   4  -1    2.46    0.61
  -9   4  -1    2.46    0.61
  -9   4  -1    2.11    0.54
  -9   4  -1    2.40    0.66
  -9   4  -1    1.94    0.54
  -9   4  -1    3.14    0.67
  -9   4  -1    2.15    0.59
   9  -4   1    2.76    0.60
   9  -4   1    2.89    0.72
   9  -4   1    1.91    0.59
   9  -4   1    2.96    0.64
   9  -4   1    2.95    0.67
 -10   4  -1    2.35    0.58
 -10   4  -1    1.99    0.62
 -10   4  -1    1.92    0.52
 -10   4  -1    2.38    0.62
 -10   4  -1    2.40    0.72
  10  -4   1    2.85    1.16
  10  -4   1    3.38    0.69
  10  -4   1    1.91    0.61
  10  -4   1    2.84    0.74
 -11   4  -1    1.54    0.58
 -11   4  -1    0.67    0.47
 -11   4  -1    0.44    0.38
 -11   4  -1    0.57    0.48
 -11   4  -1    0.79    0.50
 -11   4  -1    1.09    0.67
  11  -4   1    0.80    0.57
  11  -4   1    1.75    0.61
  11  -4   1    0.85    0.50
  11   3  -1   -0.38    0.35
  11   3  -1    0.77    0.40
  11   3  -1   -0.63    0.39
  11   3  -1   -0.39    0.49
  11   3  -1   -0.02    0.47
 -11  -3   1    0.23    0.37
 -11  -3   1    0.37    0.59
 -11  -3   1   -0.21    0.46
 -11  -3   1    0.55    0.45
 -11  -3   1    0.00    0.37
 -11  -3   1   -0.34    0.32
 -11  -3   1   -0.03    0.29
 -11  -3   1    0.75    0.58
  10   3  -1    0.58    0.42
  10   3  -1    0.32    0.45
  10   3  -1   -0.38    0.43
  10   3  -1    0.12    0.42
  10   3  -1   -0.33    0.31
  10   3  -1   -0.05    0.29
 -10  -3   1   -0.35    0.31
 -10  -3   1    0.37    0.58
 -10  -3   1    0.42    0.38
 -10  -3   1    0.33    0.42
 -10  -3   1    0.07    0.30
 -10  -3   1   -0.24    0.39
 -10  -3   1    1.12    0.51
   9   3  -1    0.07    0.36
   9   3  -1    0.20    0.29
   9   3  -1    0.30    0.36
   9   3  -1   -0.10    0.36
   9   3  -1   -0.16    0.42
   9   3  -1   -0.09    0.44
  -9  -3   1   -0.39    0.63
  -9  -3   1   -0.14    0.26
  -9  -3   1    0.08    0.31
  -9  -3   1    0.09    0.43
  -9  -3   1    0.53    0.53
  -9  -3   1   -0.48    0.40
  -9  -3   1   -0.19    0.30
   8   3  -1    7.90    0.99
   8   3  -1    6.18    0.92
   8   3  -1    6.44    0.91
   8   3  -1    6.40    0.95
   8   3  -1    6.68    0.86
  -8  -3   1    7.04    0.88
  -8  -3   1    6.81    0.89
  -8  -3   1    6.24    0.93
  -8  -3   1    7.12    0.93
  -8  -3   1    9.05    1.17
  -8  -3   1    7.53    0.82
  -8  -3   1    6.40    1.00
   7   3  -1   -0.11    0.29
   7   3  -1   -0.09    0.27
   7   3  -1   -0.35    0.23
   7   3  -1    0.03    0.36
   7   3  -1   -0.08    0.38
  -7  -3   1    0.24    0.33
  -7  -3   1    0.29    0.41
  -7  -3   1    0.32    0.29
  -7  -3   1   -0.11    0.36
  -7  -3   1    0.18    0.21
  -7  -3   1   -0.04    0.26
  -7  -3   1    0.18    0.32
   6   3  -1   17.06    1.98
   6   3  -1   22.81    2.07
   6   3  -1   17.77    2.00
   6   3  -1   19.39    1.98
  -6  -3   1   18.77    2.12
  -6  -3   1   18.06    2.02
  -6  -3   1   22.10    2.02
  -6  -3   1   21.24    2.01
  -6  -3   1   20.53    1.99
  -6  -3   1   17.16    2.05
   5   3  -1   -0.04    0.30
   5   3  -1    0.18    0.26
   5   3  -1    0.14    0.23
   5   3  -1   -0.06    0.20
   5   3  -1    0.13    0.25
  -5  -3   1    0.16    0.41
  -5  -3   1    0.28    0.26
  -5  -3   1   -0.01    0.30
  -5  -3   1    0.08    0.21
  -5  -3   1    0.04    0.13
  -5  -3   1    0.03    0.22
  -5  -3   1   -0.07    0.25
   4   3  -1    2.79    0.46
   4   3  -1    3.22    0.50
   4   3  -1    3.28    0.44
   4   3  -1    3.83    0.56
   4   3  -1    3.54    0.51
  -4  -3   1    2.62    0.48
  -4  -3   1    3.16    0.47
  -4  -3   1    3.51    0.49
  -4  -3   1    3.42    0.55
  -4  -3   1    3.42    0.64
  -4  -3   1    3.12    0.37
   3   3  -1   26.41    2.48
   3   3  -1   23.82    2.51
   3   3  -1   28.74    2.47
   3   3  -1   22.71    2.53
   3   3  -1   23.91    2.54
  -3  -3   1   23.78    2.54
  -3  -3   1   28.04    2.52
  -3  -3   1   24.90    2.65
  -3  -3   1   24.17    2.60
  -3  -3   1   28.26    2.58
   2   3  -1    9.49    0.92
   2   3  -1    7.85    0.84
   2   3  -1    8.17    0.87
   2   3  -1    7.35    0.88
   2   3  -1    8.65    0.84
  -2  -3   1    7.72    0.90
  -2  -3   1    8.88    0.89
  -2  -3   1    7.67    0.82
  -2  -3   1    8.93    0.84
  -2  -3   1    6.99    0.88
  -2  -3   1    7.31    1.04
  -2  -3   1    9.86    0.88
   1   3  -1   52.04    4.84
   1   3  -1   49.98    4.85
   1   3  -1   45.48    4.82
   1   3  -1   46.92    4.81
  -1  -3   1   48.11    4.85
  -1  -3   1   47.98    4.84
  -1  -3   1   53.13    4.85
  -1  -3   1   55.57    4.84
   0   3  -1  103.51    9.93
   0   3  -1  111.18    9.95
   0   3  -1   97.41    9.92
   0   3  -1  102.23    9.93
   0  -3   1  101.18    9.93
   0  -3   1  102.40    9.93
  -1   3  -1   14.38    1.29
  -1   3  -1   12.99    1.29
  -1   3  -1   12.12    1.29
  -1   3  -1   14.22    1.28
  -1   3  -1   11.29    1.30
   1  -3   1   11.41    1.28
   1  -3   1   11.95    1.24
   1  -3   1   13.11    1.28
   1  -3   1   12.24    1.29
   1  -3   1   11.66    1.28
   1  -3   1   13.04    1.29
  -2   3  -1   10.21    1.03
  -2   3  -1    8.54    1.10
  -2   3  -1   10.95    1.08
  -2   3  -1   10.09    1.08
  -2   3  -1   10.89    1.08
  -2   3  -1    9.65    1.06
  -2   3  -1   10.77    1.05
   2  -3   1   11.85    1.08
   2  -3   1    9.86    1.09
   2  -3   1    8.66    1.07
   2  -3   1   10.38    1.11
   2  -3   1   11.39    1.08
  -3   3  -1   72.25    7.56
  -3   3  -1   77.02    7.55
  -3   3  -1   80.44    7.57
  -3   3  -1   80.20    7.59
  -3   3  -1   81.35    7.58
  -3   3  -1   78.85    7.54
  -3   3  -1   75.78    7.58
   3  -3   1   87.92    7.60
   3  -3   1   69.65    7.57
   3  -3   1   78.57    7.56
  -4   3  -1   23.27    2.21
  -4   3  -1   21.70    2.22
  -4   3  -1   22.85    2.24
  -4   3  -1   19.90    2.22
  -4   3  -1   22.21    2.21
  -4   3  -1   20.07    2.22
  -4   3  -1   23.30    2.26
  -4   3  -1   20.51    2.15
   4  -3   1   21.69    2.22
   4  -3   1   23.46    2.24
   4  -3   1   24.40    2.24
   4  -3   1   19.01    2.22
   4  -3   1   25.41    2.23
  -5   3  -1    2.09    0.43
  -5   3  -1    1.69    0.28
  -5   3  -1    2.44    0.44
  -5   3  -1    3.44    0.50
  -5   3  -1    2.17    0.45
  -5   3  -1    2.83    0.48
  -5   3  -1    2.69    0.45
  -5   3  -1    2.50    0.46
  -5   3  -1    3.60    0.53
   5  -3   1    3.04    0.44
   5  -3   1    2.48    0.44
   5  -3   1    3.17    0.48
   5  -3   1    2.15    0.30
   5  -3   1    3.03    0.51
   5  -3   1    2.44    0.49
   5  -3   1    2.28    0.32
   5  -3   1    2.38    0.48
  -6   3  -1    3.51    0.59
  -6   3  -1    4.16    0.60
  -6   3  -1    2.72    0.55
  -6   3  -1    3.28    0.57
  -6   3  -1    2.64    0.52
  -6   3  -1    2.93    0.58
  -6   3  -1    3.89    0.62
   6  -3   1    3.93    0.62
   6  -3   1    3.61    0.58
   6  -3   1    3.12    0.66
   6  -3   1    3.77    0.61
   6  -3   1    3.58    0.54
   6  -3   1    3.47    0.56
  -7   3  -1    4.84    0.85
  -7   3  -1    5.15    0.79
  -7   3  -1    6.54    0.86
  -7   3  -1    6.01    0.82
  -7   3  -1    5.31    0.81
  -7   3  -1    6.04    0.84
  -7   3  -1    6.47    0.94
  -7   3  -1    6.46    0.85
   7  -3   1    6.70    0.85
   7  -3   1    5.79    0.89
   7  -3   1    6.54    0.97
   7  -3   1    7.95    0.83
   7  -3   1    7.09    0.90
   7  -3   1    6.10    0.81
  -8   3  -1    0.81    0.43
  -8   3  -1    0.27    0.36
  -8   3  -1    0.68    0.39
  -8   3  -1    1.01    0.45
  -8   3  -1    0.75    0.43
  -8   3  -1    0.58    0.45
  -8   3  -1    0.79    0.49
   8  -3   1    1.44    0.56
   8  -3   1    0.79    0.39
   8  -3   1    0.60    0.46
   8  -3   1    0.78    0.42
   8  -3   1    0.81    0.38
  -9   3  -1    0.19    0.37
  -9   3  -1    0.55    0.44
  -9   3  -1    0.19    0.43
  -9   3  -1    0.87    0.47
  -9   3  -1    0.13    0.36
  -9   3  -1    1.24    0.58
   9  -3   1   -0.50    0.45
   9  -3   1    0.73    0.46
   9  -3   1    1.32    0.43
   9  -3   1    0.66    0.43
   9  -3   1    0.94    0.43
   9  -3   1    0.31    0.49
 -10   3  -1    0.86    0.52
 -10   3  -1    1.13    0.52
 -10   3  -1    0.92    0.45
 -10   3  -1    0.28    0.45
 -10   3  -1    0.54    0.42
 -10   3  -1    1.79    0.59
 -10   3  -1    1.03    0.57
  10  -3   1    0.70    0.55
  10  -3   1    0.84    0.45
  10  -3   1    1.49    0.55
  10  -3   1    0.95    0.50
 -11   3  -1    0.41    0.60
 -11   3  -1    0.52    0.42
 -11   3  -1    1.01    0.47
 -11   3  -1    1.58    0.50
 -11   3  -1    0.49    0.54
 -11   3  -1    0.51    0.47
  11  -3   1    0.70    0.46
  11  -3   1    0.01    0.49
  11  -3   1    0.21    0.38
  11  -3   1    0.32    0.57
  11   2  -1    0.01    0.53
  11   2  -1    0.19    0.42
  11   2  -1   -0.28    0.42
  11   2  -1    0.77    0.36
  11   2  -1    0.26    0.46
  11   2  -1    0.17    0.38
 -11  -2   1    0.64    0.38
 -11  -2   1    0.12    0.42
 -11  -2   1    0.35    0.41
 -11  -2   1   -0.07    0.28
 -11  -2   1    0.65    0.38
  10   2  -1    3.49    0.71
  10   2  -1    2.88    0.65
  10   2  -1    2.17    0.56
  10   2  -1    3.18    0.67
  10   2  -1    3.66    0.68
  10   2  -1    1.45    0.51
 -10  -2   1    2.49    0.61
 -10  -2   1    3.19    0.66
 -10  -2   1    2.23    0.49
 -10  -2   1    3.32    0.82
 -10  -2   1    2.96    0.59
 -10  -2   1    2.70    0.72
   9   2  -1    0.42    0.39
   9   2  -1    0.95    0.40
   9   2  -1    0.33    0.32
   9   2  -1    0.79    0.47
   9   2  -1    0.38    0.22
   9   2  -1    0.63    0.44
   9   2  -1    0.84    0.46
  -9  -2   1    0.74    0.43
  -9  -2   1    0.52    0.33
  -9  -2   1    1.20    0.59
  -9  -2   1    0.13    0.45
  -9  -2   1    0.18    0.39
  -9  -2   1    0.52    0.38
  -9  -2   1    0.30    0.35
   8   2  -1   20.12    2.34
   8   2  -1   20.50    2.35
   8   2  -1   24.34    2.22
   8   2  -1   21.54    2.32
   8   2  -1   24.24    2.41
   8   2  -1   24.19    2.38
   8   2  -1   21.01    2.35
  -8  -2   1   22.35    2.41
  -8  -2   1   20.28    2.43
  -8  -2   1   22.71    2.39
  -8  -2   1   24.01    2.31
  -8  -2   1   24.03    2.38
  -8  -2   1   23.18    2.35
  -8  -2   1   22.98    2.34
   7   2  -1    1.75    0.25
   7   2  -1    1.57    0.43
   7   2  -1    2.02    0.52
   7   2  -1    1.36    0.46
   7   2  -1    1.96    0.40
   7   2  -1    1.22    0.64
   7   2  -1    1.53    0.39
  -7  -2   1    2.47    0.47
  -7  -2   1    1.03    0.35
  -7  -2   1    1.60    0.46
  -7  -2   1    2.39    0.46
  -7  -2   1    2.20    0.57
  -7  -2   1    1.69    0.41
  -7  -2   1    1.48    0.46
   6   2  -1   26.44    2.78
   6   2  -1   27.64    2.82
   6   2  -1   25.25    2.81
   6   2  -1   26.40    2.80
   6   2  -1   30.56    2.85
  -6  -2   1   26.14    2.83
  -6  -2   1   27.76    2.82
  -6  -2   1   31.35    2.81
  -6  -2   1   28.64    2.81
  -6  -2   1   32.28    2.77
  -6  -2   1   26.66    2.86
  -6  -2   1   26.43    2.87
   5   2  -1   14.78    1.60
   5   2  -1   17.05    1.64
   5   2  -1   14.09    1.56
   5   2  -1   13.80    1.58
  -5  -2   1   15.97    1.60
  -5  -2   1   16.41    1.59
  -5  -2   1   16.99    1.61
  -5  -2   1   14.99    1.69
  -5  -2   1   15.21    1.62
  -5  -2   1   14.28    1.71
   4   2  -1    8.50    0.98
   4   2  -1    9.68    1.04
   4   2  -1    8.28    0.98
   4   2  -1    8.50    1.00
  -4  -2   1   11.01    1.01
  -4  -2   1    8.46    1.00
  -4  -2   1    9.79    0.98
  -4  -2   1    9.83    1.00
  -4  -2   1    9.15    1.15
  -4  -2   1    9.80    0.95
  -4  -2   1    8.19    1.03
   3   2  -1    6.13    0.68
   3   2  -1    5.46    0.65
   3   2  -1    4.82    0.61
   3   2  -1    5.51    0.63
  -3  -2   1    5.44    0.66
  -3  -2   1    5.71    0.82
  -3  -2   1    6.04    0.59
  -3  -2   1    5.94    0.63
  -3  -2   1    6.56    0.66
  -3  -2   1    5.10    0.66
   2   2  -1   16.87    1.82
   2   2  -1   18.39    1.79
   2   2  -1   16.91    1.84
   2   2  -1   17.29    1.84
   2   2  -1   21.08    1.87
   2   2  -1   17.88    1.80
  -2  -2   1   17.02    1.85
  -2  -2   1   21.25    1.85
  -2  -2   1   18.23    1.84
  -2  -2   1   20.56    1.84
  -2  -2   1   19.53    1.82
   1   2  -1    6.89    0.77
   1   2  -1    9.08    0.82
   1   2  -1    7.59    0.88
   1   2  -1    7.69    0.82
   1   2  -1    7.19    0.79
  -1  -2   1    8.19    0.81
  -1  -2   1    8.69    0.81
  -1  -2   1    6.86    0.78
  -1  -2   1    7.84    0.82
  -1  -2   1    8.06    0.81
   0   2  -1  223.80   26.49
   0  -2   1  233.11   26.67
  -1   2  -1    6.05    0.61
  -1   2  -1    5.28    0.54
  -1   2  -1    5.51    0.58
  -1   2  -1    5.37    0.64
  -1   2  -1    5.67    0.60
  -1   2  -1    5.06    0.60
   1  -2   1    5.67    0.60
   1  -2   1    5.07    0.61
   1  -2   1    4.86    0.60
   1  -2   1    4.96    0.55
   1  -2   1    5.13    0.60
   1  -2   1    6.00    0.58
  -2   2  -1   30.97    3.09
  -2   2  -1   30.74    3.06
  -2   2  -1   31.91    3.07
  -2   2  -1   29.49    3.09
  -2   2  -1   31.63    3.10
  -2   2  -1   32.24    3.11
  -2   2  -1   30.68    3.09
   2  -2   1   34.43    3.10
   2  -2   1   34.20    3.10
   2  -2   1   33.16    3.08
   2  -2   1   33.01    3.09
   2  -2   1   27.08    3.09
  -3   2  -1    5.04    0.62
  -3   2  -1    5.28    0.61
  -3   2  -1    5.61    0.62
  -3   2  -1    6.43    0.69
  -3   2  -1    5.32    0.63
  -3   2  -1    5.53    0.64
   3  -2   1    4.31    0.62
   3  -2   1    5.28    0.66
   3  -2   1    5.53    0.64
   3  -2   1    6.19    0.69
   3  -2   1    5.81    0.64
   3  -2   1    6.22    0.65
  -4   2  -1   18.34    2.11
  -4   2  -1   18.19    2.12
  -4   2  -1   19.47    2.10
  -4   2  -1   22.83    2.12
  -4   2  -1   21.07    2.03
  -4   2  -1   20.25    2.10
  -4   2  -1   22.76    2.14
  -4   2  -1   18.68    2.12
  -4   2  -1   21.23    2.11
   4  -2   1   21.14    2.11
   4  -2   1   22.70    2.06
   4  -2   1   21.26    2.12
   4  -2   1   23.24    2.14
   4  -2   1   21.78    2.15
   4  -2   1   22.65    2.11
  -5   2  -1    4.64    0.63
  -5   2  -1    4.95    0.66
  -5   2  -1    4.03    0.63
  -5   2  -1    3.95    0.63
  -5   2  -1    5.35    0.67
  -5   2  -1    4.91    0.67
  -5   2  -1    4.58    0.68
  -5   2  -1    3.66    0.62
   5  -2   1    5.20    0.68
   5  -2   1    5.19    0.64
   5  -2   1    4.97    0.64
   5  -2   1    5.78    0.70
   5  -2   1    5.95    0.64
   5  -2   1    5.54    0.77
  -6   2  -1    5.32    0.72
  -6   2  -1    4.06    0.66
  -6   2  -1    5.85    0.70
  -6   2  -1    4.95    0.74
  -6   2  -1    5.08    0.70
  -6   2  -1    4.80    0.66
  -6   2  -1    4.64    0.71
  -6   2  -1    4.51    0.67
   6  -2   1    4.88    0.68
   6  -2   1    5.70    0.70
   6  -2   1    5.05    0.68
   6  -2   1    5.42    0.81
   6  -2   1    4.86    0.70
   6  -2   1    5.35    0.66
  -7   2  -1    0.73    0.37
  -7   2  -1    0.96    0.40
  -7   2  -1    0.27    0.37
  -7   2  -1    0.38    0.26
  -7   2  -1    0.23    0.33
  -7   2  -1    0.49    0.34
  -7   2  -1    0.15    0.38
  -7   2  -1    0.07    0.29
   7  -2   1    0.58    0.31
   7  -2   1    0.22    0.34
   7  -2   1    0.31    0.32
   7  -2   1    0.42    0.36
   7  -2   1    0.27    0.30
   7  -2   1    0.28    0.39
  -8   2  -1   20.55    2.39
  -8   2  -1   23.71    2.43
  -8   2  -1   26.18    2.46
  -8   2  -1   24.26    2.39
  -8   2  -1   21.59    2.37
  -8   2  -1   22.65    2.41
  -8   2  -1   21.51    2.42
   8  -2   1   25.29    2.40
   8  -2   1   23.88    2.39
   8  -2   1   21.71    2.43
   8  -2   1   23.27    2.41
   8  -2   1   21.95    2.47
  -9   2  -1   15.82    1.84
  -9   2  -1   15.14    1.86
  -9   2  -1   12.89    2.01
  -9   2  -1   16.45    1.86
  -9   2  -1   18.71    1.91
  -9   2  -1   17.16    1.82
   9  -2   1   17.65    1.83
   9  -2   1   16.71    1.81
   9  -2   1   19.02    1.87
   9  -2   1   15.80    1.92
   9  -2   1   15.37    1.86
   9  -2   1   18.91    1.85
 -10   2  -1   -0.26    0.37
 -10   2  -1   -0.16    0.40
 -10   2  -1    0.46    0.42
 -10   2  -1    0.62    0.54
 -10   2  -1    0.17    0.36
 -10   2  -1    0.18    0.38
  10  -2   1   -0.21    0.43
  10  -2   1    0.75    0.53
  10  -2   1   -0.41    0.53
  10  -2   1    0.15    0.39
  10  -2   1    0.30    0.35
 -11   2  -1   -0.27    0.41
 -11   2  -1    0.28    0.45
 -11   2  -1    0.12    0.45
 -11   2  -1   -0.70    0.53
 -11   2  -1    0.31    0.38
 -11   2  -1   -0.25    0.32
  11  -2   1    0.75    0.42
  11  -2   1    0.61    0.43
  11  -2   1    1.17    0.59
  11  -2   1   -0.78    0.78
  11  -2   1   -0.77    0.37
  11   1  -1   -0.07    0.43
  11   1  -1    2.05    0.55
  11   1  -1    0.34    0.44
  11   1  -1    0.02    0.39
  11   1  -1    0.27    0.21
  11   1  -1    0.15    0.36
 -11  -1   1    0.01    0.39
 -11  -1   1    0.94    0.46
 -11  -1   1    0.28    0.45
 -11  -1   1    1.40    0.49
 -11  -1   1    0.22    0.62
 -11  -1   1    0.30    0.33
  10   1  -1    0.25    0.42
  10   1  -1    0.89    0.48
  10   1  -1    0.42    0.46
  10   1  -1    0.12    0.35
  10   1  -1    0.03    0.21
  10   1  -1    0.70    0.37
  10   1  -1    0.14    0.42
 -10  -1   1    1.12    0.42
 -10  -1   1    0.10    0.40
 -10  -1   1    0.47    0.38
 -10  -1   1    0.37    0.57
 -10  -1   1    0.42    0.21
   9   1  -1    4.34    0.74
   9   1  -1    3.54    0.66
   9   1  -1    4.80    0.76
   9   1  -1    4.58    0.56
   9   1  -1    5.40    0.84
   9   1  -1    4.03    0.73
   9   1  -1    3.87    0.66
  -9  -1   1    4.15    0.91
  -9  -1   1    4.58    0.80
  -9  -1   1    4.64    0.87
  -9  -1   1    4.30    0.70
  -9  -1   1    4.18    0.65
  -9  -1   1    3.89    0.75
  -9  -1   1    4.72    0.76
   8   1  -1    2.83    0.59
   8   1  -1    3.32    0.45
   8   1  -1    3.20    0.57
   8   1  -1    3.05    0.56
   8   1  -1    3.01    0.60
   8   1  -1    3.44    0.66
   8   1  -1    3.74    0.61
  -8  -1   1    3.48    0.66
  -8  -1   1    3.31    0.57
  -8  -1   1    3.94    0.61
  -8  -1   1    2.72    0.61
  -8  -1   1    3.29    0.73
  -8  -1   1    3.21    0.61
  -8  -1   1    2.35    0.49
   7   1  -1    6.01    0.62
   7   1  -1    5.03    0.73
   7   1  -1    4.67    0.70
   7   1  -1    5.18    0.77
   7   1  -1    4.62    0.73
   7   1  -1    5.08    0.79
   7   1  -1    5.40    0.70
  -7  -1   1    4.87    0.72
  -7  -1   1    5.11    0.75
  -7  -1   1    5.31    0.71
  -7  -1   1    5.87    0.77
  -7  -1   1    5.62    0.71
  -7  -1   1    4.66    0.71
  -7  -1   1    6.95    0.93
   6   1  -1    0.51    0.27
   6   1  -1    0.31    0.24
   6   1  -1    0.41    0.33
   6   1  -1    0.85    0.28
   6   1  -1    1.29    0.34
   6   1  -1    0.58    0.32
  -6  -1   1    0.64    0.30
  -6  -1   1    0.51    0.28
  -6  -1   1    0.17    0.24
  -6  -1   1    1.30    0.29
  -6  -1   1    0.88    0.29
  -6  -1   1    0.91    0.33
  -6  -1   1    0.84    0.45
  -6  -1   1    0.89    0.33
   5   1  -1    0.05    0.21
   5   1  -1    0.05    0.15
   5   1  -1    0.00    0.23
   5   1  -1   -0.10    0.21
   5   1  -1   -0.17    0.31
   5   1  -1    0.09    0.22
   5   1  -1   -0.12    0.28
  -5  -1   1   -0.06    0.28
  -5  -1   1   -0.15    0.20
  -5  -1   1   -0.11    0.24
  -5  -1   1   -0.05    0.24
  -5  -1   1    0.02    0.24
  -5  -1   1    0.06    0.24
  -5  -1   1    0.11    0.30
   4   1  -1   23.30    2.59
   4   1  -1   25.02    2.60
   4   1  -1   26.38    2.60
   4   1  -1   27.17    2.63
   4   1  -1   23.73    2.60
   4   1  -1   27.27    2.63
  -4  -1   1   27.82    2.62
  -4  -1   1   26.30    2.62
  -4  -1   1   27.05    2.60
  -4  -1   1   24.93    2.63
  -4  -1   1   29.89    2.59
  -4  -1   1   27.78    2.84
  -4  -1   1   26.19    2.60
   3   1  -1   26.00    2.75
   3   1  -1   25.26    2.75
   3   1  -1   28.62    2.75
   3   1  -1   29.19    2.77
  -3  -1   1   29.38    2.76
  -3  -1   1   29.28    2.75
  -3  -1   1   26.08    2.75
  -3  -1   1   32.42    2.74
  -3  -1   1   26.01    2.77
  -3  -1   1   28.48    2.75
   2   1  -1  151.64   15.07
   2   1  -1  167.98   15.09
  -2  -1   1  149.59   15.08
  -2  -1   1  147.11   15.08
  -2  -1   1  167.86   15.06
   1   1  -1    0.67    0.12
   1   1  -1    0.73    0.15
   1   1  -1    0.95    0.18
   1   1  -1    0.63    0.13
   1   1  -1    0.67    0.15
  -1  -1   1    0.91    0.15
  -1  -1   1    0.55    0.12
  -1  -1   1    0.66    0.14
  -1  -1   1    0.74    0.11
  -1  -1   1    0.74    0.15
  -1  -1   1    0.70    0.17
   0   1  -1   23.16    2.33
   0   1  -1   24.93    2.33
   0   1  -1   25.41    2.33
   0   1  -1   23.38    2.33
   0  -1   1   23.33    2.33
   0  -1   1   24.51    2.33
   0  -1   1   23.18    2.33
   0  -1   1   24.16    2.33
  -1   1  -1    6.87    0.67
  -1   1  -1    6.25    0.66
  -1   1  -1    6.11    0.64
  -1   1  -1    7.16    0.69
  -1   1  -1    5.88    0.66
  -1   1  -1    5.96    0.63
  -1   1  -1    6.31    0.66
   1  -1   1    7.02    0.64
   1  -1   1    6.89    0.68
   1  -1   1    5.29    0.66
   1  -1   1    6.36    0.67
   1  -1   1    6.82    0.66
   1  -1   1    6.61    0.66
  -2   1  -1   21.84    1.99
  -2   1  -1   22.88    1.99
  -2   1  -1   18.96    2.00
  -2   1  -1   18.17    1.99
  -2   1  -1   19.17    2.00
  -2   1  -1   18.39    2.00
   2  -1   1   18.35    2.00
   2  -1   1   22.07    2.04
   2  -1   1   22.28    2.01
   2  -1   1   20.54    2.00
   2  -1   1   20.47    1.98
  -3   1  -1   27.65    3.08
  -3   1  -1   34.71    3.09
  -3   1  -1   28.91    3.08
  -3   1  -1   31.81    3.07
  -3   1  -1   30.64    3.07
  -3   1  -1   27.65    3.07
   3  -1   1   34.57    3.07
   3  -1   1   30.18    3.08
   3  -1   1   34.23    3.05
   3  -1   1   30.67    3.08
   3  -1   1   30.91    3.10
   3  -1   1   34.93    3.09
  -4   1  -1   23.91    2.13
  -4   1  -1   19.07    2.11
  -4   1  -1   20.09    2.13
  -4   1  -1   22.55    2.13
  -4   1  -1   18.84    2.27
  -4   1  -1   19.64    2.17
  -4   1  -1   18.36    2.11
   4  -1   1   21.96    2.15
   4  -1   1   22.67    2.05
   4  -1   1   21.79    2.07
   4  -1   1   21.54    2.13
   4  -1   1   19.94    2.17
   4  -1   1   23.66    2.13
   4  -1   1   20.40    2.12
  -5   1  -1    1.15    0.36
  -5   1  -1    0.97    0.35
  -5   1  -1    0.97    0.31
  -5   1  -1    1.03    0.35
  -5   1  -1    0.91    0.39
  -5   1  -1    1.32    0.38
  -5   1  -1    1.31    0.34
  -5   1  -1    0.86    0.33
   5  -1   1    1.03    0.36
   5  -1   1    1.46    0.20
   5  -1   1    0.84    0.33
   5  -1   1    1.57    0.37
   5  -1   1    1.10    0.42
   5  -1   1    1.47    0.22
   5  -1   1    1.38    0.33
   5  -1   1    1.45    0.37
  -6   1  -1    7.26    0.89
  -6   1  -1    7.41    0.91
  -6   1  -1    8.09    0.90
  -6   1  -1    8.88    0.96
  -6   1  -1    7.82    0.91
  -6   1  -1    6.77    0.92
  -6   1  -1    6.56    0.90
  -6   1  -1    6.83    0.91
   6  -1   1    9.55    0.93
   6  -1   1    7.72    0.98
   6  -1   1    6.97    0.93
   6  -1   1    8.27    0.91
   6  -1   1    7.90    0.92
   6  -1   1    8.15    0.80
   6  -1   1    7.67    0.90
  -7   1  -1    5.96    0.74
  -7   1  -1    6.12    0.86
  -7   1  -1    5.08    0.76
  -7   1  -1    4.63    0.75
  -7   1  -1    5.67    0.79
  -7   1  -1    4.84    0.77
  -7   1  -1    5.59    0.73
  -7   1  -1    5.57    0.76
   7  -1   1    5.33    0.73
   7  -1   1    5.77    0.62
   7  -1   1    5.07    0.88
   7  -1   1    6.59    0.78
   7  -1   1    6.40    0.75
   7  -1   1    5.48    0.74
   7  -1   1    5.53    0.84
  -8   1  -1   34.48    3.49
  -8   1  -1   38.25    3.52
  -8   1  -1   31.76    3.48
  -8   1  -1   32.69    3.47
  -8   1  -1   32.96    3.47
  -8   1  -1   33.88    3.45
   8  -1   1   33.90    3.47
   8  -1   1   36.94    3.34
   8  -1   1   39.60    3.46
   8  -1   1   32.44    3.53
   8  -1   1   33.26    3.44
   8  -1   1   32.34    3.49
   8  -1   1   31.97    3.44
  -9   1  -1   21.44    2.42
  -9   1  -1   20.47    2.40
  -9   1  -1   21.93    2.42
  -9   1  -1   22.62    2.42
  -9   1  -1   21.02    2.37
  -9   1  -1   25.94    2.47
   9  -1   1   24.70    2.38
   9  -1   1   24.58    2.37
   9  -1   1   21.08    2.41
   9  -1   1   24.12    2.41
   9  -1   1   20.38    2.50
   9  -1   1   23.86    2.39
 -10   1  -1    0.99    0.45
 -10   1  -1    1.51    0.43
 -10   1  -1    0.92    0.53
 -10   1  -1    1.58    0.67
 -10   1  -1    1.29    0.52
 -10   1  -1    2.09    0.61
  10  -1   1    1.56    0.48
  10  -1   1    1.63    0.68
  10  -1   1    2.27    0.53
  10  -1   1    2.39    0.59
  10  -1   1    0.37    0.38
  10  -1   1    1.63    0.60
 -11   1  -1    0.47    0.47
 -11   1  -1    0.50    0.44
 -11   1  -1    0.78    0.45
 -11   1  -1    0.46    0.48
 -11   1  -1    1.21    0.57
 -11   1  -1    0.77    0.64
  11  -1   1    0.93    0.56
  11  -1   1    0.50    0.43
  11  -1   1    1.35    0.46
  11  -1   1    0.63    0.66
  11   0  -1    0.25    0.43
  11   0  -1    0.73    0.49
  11   0  -1    0.80    0.38
  11   0  -1    0.52    0.42
  11   0  -1    0.27    0.41
  11   0  -1    0.47    0.29
  11   0  -1    0.04    0.39
 -11   0   1    0.61    0.41
 -11   0   1    0.63    0.59
 -11   0   1    0.13    0.42
 -11   0   1    0.87    0.48
 -11   0   1    0.31    0.42
 -11   0   1    0.98    0.43
  10   0  -1    0.71    0.42
  10   0  -1    1.36    0.47
  10   0  -1    1.29    0.43
  10   0  -1    0.85    0.39
  10   0  -1    1.01    0.47
  10   0  -1    1.00    0.33
  10   0  -1    1.31    0.55
 -10   0   1    1.31    0.53
 -10   0   1    1.41    0.49
 -10   0   1    1.22    0.47
 -10   0   1    1.53    0.65
 -10   0   1    0.79    0.45
 -10   0   1    0.92    0.40
   9   0  -1    0.06    0.41
   9   0  -1   -0.15    0.33
   9   0  -1   -0.20    0.29
   9   0  -1   -0.09    0.36
   9   0  -1   -0.12    0.31
   9   0  -1    0.17    0.33
   9   0  -1   -0.09    0.26
  -9   0   1    0.28    0.59
  -9   0   1   -0.10    0.35
  -9   0   1   -0.28    0.36
  -9   0   1    0.18    0.42
  -9   0   1   -0.48    0.30
   8   0  -1    0.12    0.38
   8   0  -1    0.09    0.30
   8   0  -1    0.37    0.29
   8   0  -1    0.69    0.35
   8   0  -1   -0.15    0.32
   8   0  -1    0.04    0.35
   8   0  -1    0.61    0.34
  -8   0   1    0.28    0.17
  -8   0   1    0.37    0.30
  -8   0   1    0.50    0.51
  -8   0   1    0.34    0.37
  -8   0   1    0.11    0.31
   7   0  -1    1.81    0.45
   7   0  -1    2.16    0.42
   7   0  -1    2.32    0.39
   7   0  -1    2.01    0.47
   7   0  -1    2.45    0.52
   7   0  -1    1.60    0.41
   7   0  -1    2.44    0.46
  -7   0   1    1.86    0.48
  -7   0   1    1.99    0.45
  -7   0   1    2.37    0.46
  -7   0   1    2.34    0.60
  -7   0   1    2.70    0.39
  -7   0   1    1.35    0.44
  -7   0   1    1.80    0.32
  -7   0   1    2.00    0.45
   6   0  -1    8.23    0.97
   6   0  -1    8.10    0.96
   6   0  -1    9.17    0.97
   6   0  -1    8.48    1.00
   6   0  -1    7.40    0.93
   6   0  -1    9.77    0.92
   6   0  -1    7.14    0.94
  -6   0   1    7.83    0.95
  -6   0   1    8.94    0.98
  -6   0   1    8.72    0.94
  -6   0   1    8.49    1.06
  -6   0   1    8.28    0.98
  -6   0   1    8.47    0.98
  -6   0   1    8.80    0.91
  -6   0   1    8.25    0.96
  -6   0   1    9.12    1.02
  -6   0   1    9.30    1.05
   5   0  -1    2.17    0.34
   5   0  -1    1.93    0.37
   5   0  -1    2.22    0.38
   5   0  -1    1.74    0.37
   5   0  -1    1.50    0.35
   5   0  -1    1.44    0.41
   5   0  -1    1.94    0.43
  -5   0   1    1.83    0.40
  -5   0   1    2.33    0.36
  -5   0   1    2.43    0.34
  -5   0   1    2.09    0.40
  -5   0   1    2.03    0.39
  -5   0   1    2.03    0.40
  -5   0   1    1.81    0.40
  -5   0   1    2.41    0.47
  -5   0   1    1.75    0.38
   4   0  -1   11.25    1.26
   4   0  -1   12.07    1.25
   4   0  -1   11.07    1.24
   4   0  -1   10.56    1.22
   4   0  -1   11.69    1.25
   4   0  -1   13.96    1.22
  -4   0   1   12.51    1.26
  -4   0   1   11.95    1.27
  -4   0   1   12.10    1.25
  -4   0   1   12.88    1.26
  -4   0   1   11.68    1.28
  -4   0   1   11.68    1.27
  -4   0   1   12.64    1.21
  -4   0   1   11.89    1.25
  -4   0   1   11.60    1.24
   3   0  -1    3.81    0.45
   3   0  -1    3.62    0.44
   3   0  -1    4.16    0.42
   3   0  -1    3.22    0.44
   3   0  -1    3.34    0.47
   3   0  -1    3.67    0.45
  -3   0   1    4.11    0.47
  -3   0   1    3.67    0.45
  -3   0   1    3.54    0.45
  -3   0   1    3.74    0.49
  -3   0   1    3.17    0.44
  -3   0   1    3.59    0.47
  -3   0   1    3.65    0.41
  -3   0   1    3.48    0.46
   2   0  -1    1.29    0.27
   2   0  -1    1.13    0.22
   2   0  -1    0.87    0.19
   2   0  -1    1.10    0.21
   2   0  -1    0.71    0.23
   2   0  -1    1.20    0.17
   2   0  -1    0.86    0.18
  -2   0   1    0.91    0.23
  -2   0   1    1.19    0.22
  -2   0   1    0.97    0.21
  -2   0   1    1.11    0.17
  -2   0   1    1.13    0.22
  -2   0   1    1.07    0.22
  -2   0   1    0.75    0.19
  -2   0   1    0.79    0.18
   1   0  -1    7.51    0.79
   1   0  -1    7.19    0.79
   1   0  -1    8.67    0.82
   1   0  -1    7.39    0.81
   1   0  -1    9.02    0.84
   1   0  -1    8.85    0.80
  -1   0   1    8.84    0.79
  -1   0   1    7.90    0.81
  -1   0   1    8.50    0.83
  -1   0   1    8.46    0.80
  -1   0   1    8.65    0.81
  -1   0   1    7.43    0.80
  -1   0   1    8.20    0.79
  -1   0   1    7.79    0.79
   1   0   1   86.97    8.38
  -2   0  -1  197.35   18.43
   2   0   1  185.62   18.42
  -3   0  -1    5.04    0.71
  -3   0  -1    5.25    0.63
  -3   0  -1    5.46    0.68
  -3   0  -1    4.79    0.65
  -3   0  -1    5.22    0.64
  -3   0  -1    6.30    0.64
  -3   0  -1    6.46    0.62
   3   0   1    5.29    0.64
   3   0   1    5.40    0.67
   3   0   1    5.34    0.70
   3   0   1    5.21    0.66
   3   0   1    6.29    0.64
   3   0   1    6.16    0.64
   3   0   1    6.08    0.64
  -4   0  -1   13.78    1.54
  -4   0  -1   16.44    1.49
  -4   0  -1   16.75    1.52
  -4   0  -1   13.74    1.53
  -4   0  -1   15.35    1.52
  -4   0  -1   14.06    1.55
  -4   0  -1   14.34    1.64
   4   0   1   15.33    1.52
   4   0   1   15.79    1.51
   4   0   1   14.21    1.58
   4   0   1   13.67    1.52
   4   0   1   15.87    1.51
   4   0   1   13.02    1.54
   4   0   1   13.91    1.53
   4   0   1   15.42    1.47
  -5   0  -1    0.00    0.28
  -5   0  -1    0.02    0.23
  -5   0  -1   -0.30    0.26
  -5   0  -1    0.11    0.16
  -5   0  -1    0.10    0.32
  -5   0  -1    0.05    0.28
   5   0   1   -0.18    0.26
   5   0   1    0.49    0.24
   5   0   1    0.05    0.25
   5   0   1    0.39    0.30
   5   0   1    0.20    0.34
   5   0   1    0.08    0.22
   5   0   1   -0.01    0.33
   5   0   1    0.13    0.20
  -6   0  -1    3.83    0.64
  -6   0  -1    3.55    0.59
  -6   0  -1    3.29    0.43
  -6   0  -1    3.51    0.52
  -6   0  -1    3.33    0.54
  -6   0  -1    2.70    0.56
   6   0   1    3.69    0.63
   6   0   1    2.85    0.55
   6   0   1    3.38    0.44
   6   0   1    2.98    0.56
   6   0   1    2.98    0.49
   6   0   1    2.52    0.49
   6   0   1    3.23    0.54
  -7   0  -1    2.71    0.37
  -7   0  -1    2.33    0.44
  -7   0  -1    2.67    0.53
  -7   0  -1    2.81    0.50
  -7   0  -1    2.24    0.56
  -7   0  -1    2.13    0.52
   7   0   1    2.48    0.54
   7   0   1    2.79    0.40
   7   0   1    2.15    0.50
   7   0   1    2.70    0.61
   7   0   1    1.82    0.41
   7   0   1    2.63    0.49
   7   0   1    2.29    0.46
  -8   0  -1   -0.17    0.47
  -8   0  -1   -0.55    0.34
  -8   0  -1    0.10    0.37
  -8   0  -1   -0.25    0.34
  -8   0  -1   -0.40    0.30
   8   0   1   -0.28    0.34
   8   0   1    0.25    0.43
   8   0   1   -0.16    0.31
   8   0   1   -0.33    0.33
   8   0   1   -0.12    0.31
   8   0   1    0.17    0.43
  -9   0  -1    4.66    0.88
  -9   0  -1    5.90    0.98
  -9   0  -1    5.36    0.86
  -9   0  -1    6.08    0.94
  -9   0  -1    5.58    0.79
  -9   0  -1    5.40    0.87
   9   0   1    6.04    0.79
   9   0   1    5.49    0.79
   9   0   1    4.99    0.94
   9   0   1    5.01    0.68
   9   0   1    4.60    0.89
   9   0   1    5.31    0.87
   9   0   1    4.82    0.80
 -10   0  -1    2.78    0.77
 -10   0  -1    2.35    0.67
 -10   0  -1    2.54    0.58
 -10   0  -1    3.54    0.77
 -10   0  -1    2.53    0.65
 -10   0  -1    2.81    0.63
  10   0   1    2.68    0.75
  10   0   1    3.10    0.72
  10   0   1    2.96    0.58
  10   0   1    2.78    0.59
  10   0   1    2.85    0.59
  10   0   1    2.60    0.44
  10   0   1    3.24    0.70
 -11   0  -1    1.52    0.60
 -11   0  -1    2.19    0.71
 -11   0  -1    1.03    0.49
 -11   0  -1    1.78    0.57
 -11   0  -1    1.44    0.52
  11   0   1    2.16    0.52
  11   0   1    2.35    0.70
  11   0   1    1.47    0.50
  11   0   1    1.64    0.61
  11   0   1    1.29    0.44
  11  -1  -1    0.43    0.43
  11  -1  -1   -0.50    0.39
  11  -1  -1    0.13    0.44
  11  -1  -1    0.17    0.34
  11  -1  -1    0.01    0.30
  11  -1  -1   -0.01    0.42
 -11   1   1    0.02    0.36
 -11   1   1    0.25    0.40
 -11   1   1   -0.36    0.33
 -11   1   1   -1.14    0.54
 -11   1   1    0.17    0.43
 -11   1   1    0.18    0.40
  10  -1  -1    0.06    0.30
  10  -1  -1   -0.25    0.34
  10  -1  -1   -0.45    0.42
  10  -1  -1   -0.04    0.38
  10  -1  -1   -0.08    0.36
  10  -1  -1   -0.16    0.40
 -10   1   1    0.49    0.41
 -10   1   1    0.21    0.37
 -10   1   1    0.35    0.41
 -10   1   1    0.08    0.38
 -10   1   1   -0.50    0.47
 -10   1   1   -0.21    0.34
   9  -1  -1    1.91    0.44
   9  -1  -1    1.27    0.45
   9  -1  -1    1.92    0.52
   9  -1  -1    2.53    0.49
   9  -1  -1    2.25    0.48
   9  -1  -1    1.86    0.49
   9  -1  -1    2.46    0.62
  -9   1   1    2.40    0.71
  -9   1   1    1.69    0.49
  -9   1   1    1.69    0.53
  -9   1   1    1.99    0.54
  -9   1   1    1.63    0.49
   8  -1  -1    2.03    0.46
   8  -1  -1    1.76    0.50
   8  -1  -1    1.74    0.43
   8  -1  -1    0.55    0.45
   8  -1  -1    2.73    0.50
   8  -1  -1    1.68    0.41
   8  -1  -1    1.53    0.39
  -8   1   1    1.50    0.50
  -8   1   1    1.54    0.42
  -8   1   1    1.34    0.49
  -8   1   1    1.27    0.44
  -8   1   1    1.55    0.46
  -8   1   1    1.19    0.61
  -8   1   1    1.74    0.41
  -8   1   1    1.65    0.46
   7  -1  -1    2.36    0.47
   7  -1  -1    2.42    0.54
   7  -1  -1    3.06    0.53
   7  -1  -1    2.36    0.46
   7  -1  -1    2.02    0.52
   7  -1  -1    2.59    0.48
   7  -1  -1    2.55    0.47
  -7   1   1    2.42    0.49
  -7   1   1    3.40    0.48
  -7   1   1    2.37    0.47
  -7   1   1    2.56    0.46
  -7   1   1    2.22    0.53
  -7   1   1    2.33    0.64
  -7   1   1    2.59    0.57
  -7   1   1    3.13    0.54
   6  -1  -1    1.57    0.43
   6  -1  -1    1.71    0.40
   6  -1  -1    1.74    0.39
   6  -1  -1    2.44    0.39
   6  -1  -1    1.94    0.38
   6  -1  -1    2.20    0.42
   6  -1  -1    1.66    0.36
  -6   1   1    1.81    0.40
  -6   1   1    1.45    0.52
  -6   1   1    1.80    0.43
  -6   1   1    2.04    0.42
  -6   1   1    1.98    0.39
  -6   1   1    1.89    0.37
  -6   1   1    1.91    0.41
  -6   1   1    1.74    0.39
   5  -1  -1    0.09    0.27
   5  -1  -1    0.46    0.26
   5  -1  -1   -0.12    0.22
   5  -1  -1    0.17    0.28
   5  -1  -1    0.01    0.24
   5  -1  -1   -0.06    0.21
   5  -1  -1    0.14    0.21
  -5   1   1   -0.03    0.22
  -5   1   1    0.09    0.23
  -5   1   1   -0.30    0.22
  -5   1   1    0.25    0.31
  -5   1   1   -0.09    0.24
  -5   1   1   -0.20    0.22
  -5   1   1   -0.05    0.23
  -5   1   1   -0.40    0.37
  -5   1   1    0.17    0.09
   4  -1  -1    6.90    0.81
   4  -1  -1    6.74    0.76
   4  -1  -1    6.05    0.76
   4  -1  -1    7.55    0.79
   4  -1  -1    6.38    0.79
   4  -1  -1    8.11    0.82
   4  -1  -1    7.61    0.80
  -4   1   1    7.21    0.80
  -4   1   1    7.17    0.78
  -4   1   1    6.48    0.88
  -4   1   1    8.04    0.73
  -4   1   1    7.22    0.79
  -4   1   1    5.99    0.78
  -4   1   1    6.37    0.78
  -4   1   1    6.60    0.82
   3  -1  -1   13.62    1.47
   3  -1  -1   14.04    1.46
   3  -1  -1   13.64    1.44
   3  -1  -1   14.37    1.45
   3  -1  -1   17.06    1.47
   3  -1  -1   14.79    1.47
  -3   1   1   13.16    1.45
  -3   1   1   15.81    1.46
  -3   1   1   14.75    1.50
  -3   1   1   15.56    1.47
  -3   1   1   14.95    1.46
  -3   1   1   14.85    1.47
  -3   1   1   13.99    1.46
  -3   1   1   13.94    1.45
   2  -1  -1    3.62    0.40
   2  -1  -1    4.03    0.41
   2  -1  -1    4.08    0.44
   2  -1  -1    3.61    0.44
   2  -1  -1    2.82    0.43
   2  -1  -1    3.76    0.40
   2  -1  -1    3.59    0.42
  -2   1   1    3.08    0.40
  -2   1   1    3.31    0.44
  -2   1   1    2.94    0.40
  -2   1   1    3.97    0.40
  -2   1   1    3.87    0.48
  -2   1   1    3.36    0.41
  -2   1   1    3.98    0.43
  -2   1   1    3.67    0.45
  -2   1   1    3.70    0.46
  -2   1   1    4.03    0.43
   1  -1  -1  119.92   11.02
   1  -1  -1  110.22   11.02
  -1   1   1  113.60   11.02
   0  -1  -1   11.32    1.12
   0   1   1   11.80    1.12
   0   1   1   11.15    1.13
  -1  -1  -1   72.89    7.03
  -2  -1  -1   44.41    4.45
  -2  -1  -1   45.71    4.43
  -2  -1  -1   44.37    4.43
  -2  -1  -1   46.47    4.41
  -2  -1  -1   47.92    4.45
  -2  -1  -1   46.78    4.44
   2   1   1   42.95    4.43
   2   1   1   45.03    4.44
   2   1   1   45.99    4.41
   2   1   1   48.48    4.46
   2   1   1   45.82    4.45
   2   1   1   43.85    4.43
  -3  -1  -1  251.85   23.55
   3   1   1  237.99   23.52
   3   1   1  244.07   23.54
  -4  -1  -1    6.32    0.79
  -4  -1  -1    6.14    0.73
  -4  -1  -1    6.06    0.76
  -4  -1  -1    6.37    0.83
  -4  -1  -1    6.54    0.78
  -4  -1  -1    7.13    0.78
   4   1   1    5.70    0.75
   4   1   1    6.66    0.71
   4   1   1    7.29    0.83
   4   1   1    6.21    0.78
   4   1   1    6.73    0.83
   4   1   1    6.66    0.78
  -5  -1  -1    0.22    0.30
  -5  -1  -1    0.03    0.24
  -5  -1  -1    0.46    0.29
  -5  -1  -1    0.23    0.26
  -5  -1  -1    0.09    0.36
  -5  -1  -1    0.21    0.32
   5   1   1    0.25    0.30
   5   1   1    0.51    0.32
   5   1   1    0.21    0.24
   5   1   1   -0.02    0.33
   5   1   1   -0.33    0.25
   5   1   1    0.13    0.30
   5   1   1    0.20    0.19
  -6  -1  -1   26.55    2.66
  -6  -1  -1   25.46    2.70
  -6  -1  -1   27.55    2.62
  -6  -1  -1   27.97    2.68
  -6  -1  -1   25.97    2.61
  -6  -1  -1   24.19    2.63
   6   1   1   24.26    2.62
   6   1   1   26.08    2.65
   6   1   1   25.76    2.60
   6   1   1   26.62    2.69
   6   1   1   23.58    2.63
   6   1   1   27.76    2.58
   6   1   1   25.76    2.58
  -7  -1  -1    7.78    0.94
  -7  -1  -1    6.45    0.93
  -7  -1  -1    7.01    0.85
  -7  -1  -1    6.81    0.84
  -7  -1  -1    7.12    1.02
  -7  -1  -1    7.90    0.91
   7   1   1    7.91    0.84
   7   1   1    6.70    0.89
   7   1   1    6.27    0.85
   7   1   1    7.86    1.07
   7   1   1    6.40    0.87
   7   1   1    7.23    0.92
   7   1   1    7.42    0.82
  -8  -1  -1    7.15    0.97
  -8  -1  -1    5.66    0.74
  -8  -1  -1    4.91    0.85
  -8  -1  -1    5.88    0.80
  -8  -1  -1    6.69    0.92
   8   1   1    5.79    0.75
   8   1   1    6.51    0.77
   8   1   1    6.94    0.93
   8   1   1    5.99    0.92
   8   1   1    5.75    0.81
   8   1   1    5.36    0.95
   8   1   1    5.51    0.84
  -9  -1  -1    0.24    0.42
  -9  -1  -1    0.29    0.35
  -9  -1  -1    0.37    0.44
  -9  -1  -1    0.22    0.56
  -9  -1  -1    0.85    0.50
   9   1   1    0.09    0.40
   9   1   1    0.49    0.43
   9   1   1    0.70    0.36
   9   1   1    0.82    0.54
   9   1   1    0.11    0.35
   9   1   1    0.60    0.34
   9   1   1    1.30    0.39
 -10  -1  -1    4.28    0.85
 -10  -1  -1    6.42    1.06
 -10  -1  -1    4.49    0.81
 -10  -1  -1    6.31    1.01
 -10  -1  -1    6.26    0.99
 -10  -1  -1    6.25    0.86
  10   1   1    4.49    0.88
  10   1   1    5.25    0.75
  10   1   1    6.69    1.09
  10   1   1    6.51    0.79
  10   1   1    5.76    0.94
  10   1   1    5.43    0.82
  10   1   1    5.16    0.83
 -11  -1  -1    1.91    0.58
 -11  -1  -1    2.16    0.64
 -11  -1  -1    1.71    0.47
 -11  -1  -1    0.81    0.54
 -11  -1  -1    1.24    0.57
 -11  -1  -1    1.82    0.70
  11   1   1    1.03    0.37
  11   1   1    1.14    0.48
  11   1   1    0.70    0.37
  11   1   1    1.31    0.60
  11   1   1    1.92    0.54
  11   1   1    1.80    0.69
  11  -2  -1    0.51    0.45
  11  -2  -1   -0.26    0.43
  11  -2  -1    0.05    0.37
  11  -2  -1    0.43    0.36
  11  -2  -1    0.16    0.40
 -11   2   1   -0.50    0.33
 -11   2   1   -0.49    0.36
 -11   2   1    1.58    0.51
 -11   2   1    0.31    0.63
 -11   2   1    0.52    0.43
  10  -2  -1    1.20    0.52
  10  -2  -1    1.06    0.40
  10  -2  -1    0.56    0.44
  10  -2  -1    0.96    0.40
  10  -2  -1    0.12    0.41
 -10   2   1    0.98    0.61
 -10   2   1    0.36    0.38
 -10   2   1    1.71    0.54
 -10   2   1    0.91    0.46
 -10   2   1    0.40    0.40
 -10   2   1    0.32    0.42
 -10   2   1    1.34    0.46
   9  -2  -1    0.35    0.44
   9  -2  -1   -0.28    0.31
   9  -2  -1    0.22    0.34
   9  -2  -1    0.04    0.36
   9  -2  -1    0.21    0.34
   9  -2  -1    0.25    0.32
  -9   2   1    0.03    0.34
  -9   2   1    0.02    0.34
  -9   2   1    0.15    0.34
  -9   2   1    0.11    0.50
  -9   2   1    0.51    0.37
  -9   2   1    0.45    0.41
  -9   2   1    0.39    0.37
   8  -2  -1    0.44    0.34
   8  -2  -1    0.09    0.30
   8  -2  -1    0.00    0.31
   8  -2  -1    0.07    0.30
   8  -2  -1    0.14    0.25
   8  -2  -1   -0.18    0.30
   8  -2  -1   -0.11    0.36
  -8   2   1   -0.50    0.30
  -8   2   1   -0.37    0.50
  -8   2   1   -0.04    0.30
  -8   2   1   -0.27    0.32
  -8   2   1    0.00    0.34
  -8   2   1    0.07    0.30
  -8   2   1   -0.04    0.33
   7  -2  -1    3.28    0.51
   7  -2  -1    3.36    0.48
   7  -2  -1    3.14    0.53
   7  -2  -1    2.47    0.55
   7  -2  -1    3.67    0.85
   7  -2  -1    3.19    0.60
   7  -2  -1    2.90    0.54
  -7   2   1    2.69    0.64
  -7   2   1    2.25    0.50
  -7   2   1    2.93    0.54
  -7   2   1    3.51    0.54
  -7   2   1    2.15    0.55
  -7   2   1    2.06    0.48
  -7   2   1    2.51    0.50
  -7   2   1    2.79    0.55
   6  -2  -1   19.31    1.76
   6  -2  -1   15.20    1.77
   6  -2  -1   18.29    1.74
   6  -2  -1   17.39    1.73
   6  -2  -1   18.03    1.72
   6  -2  -1   18.87    1.75
   6  -2  -1   15.08    1.75
  -6   2   1   17.53    1.82
  -6   2   1   16.75    1.74
  -6   2   1   15.45    1.74
  -6   2   1   15.93    1.74
  -6   2   1   15.47    1.73
  -6   2   1   16.24    1.74
  -6   2   1   17.44    1.78
  -6   2   1   17.29    1.77
  -6   2   1   15.35    1.75
   5  -2  -1    0.53    0.30
   5  -2  -1    0.13    0.21
   5  -2  -1   -0.08    0.25
   5  -2  -1    0.38    0.26
   5  -2  -1    0.05    0.27
   5  -2  -1    0.32    0.26
   5  -2  -1    0.20    0.24
  -5   2   1    0.07    0.23
  -5   2   1    0.32    0.24
  -5   2   1    0.29    0.25
  -5   2   1    0.25    0.24
  -5   2   1    0.04    0.21
  -5   2   1    0.43    0.27
  -5   2   1    0.23    0.28
  -5   2   1    0.15    0.40
  -5   2   1    0.47    0.29
   4  -2  -1   18.66    1.82
   4  -2  -1   19.14    1.81
   4  -2  -1   17.17    1.81
   4  -2  -1   17.21    1.83
   4  -2  -1   18.63    1.79
   4  -2  -1   19.15    1.79
   4  -2  -1   20.57    1.82
  -4   2   1   17.93    1.79
  -4   2   1   17.23    1.82
  -4   2   1   15.93    1.79
  -4   2   1   18.34    1.82
  -4   2   1   16.42    1.79
  -4   2   1   17.30    1.85
  -4   2   1   18.70    1.81
  -4   2   1   16.00    1.79
   3  -2  -1    1.75    0.46
   3  -2  -1    3.12    0.36
   3  -2  -1    1.89    0.36
   3  -2  -1    3.58    0.42
   3  -2  -1    3.36    0.40
   3  -2  -1    2.81    0.36
   3  -2  -1    2.82    0.39
  -3   2   1    2.29    0.36
  -3   2   1    2.53    0.42
  -3   2   1    2.87    0.37
  -3   2   1    2.15    0.34
  -3   2   1    2.36    0.36
  -3   2   1    3.13    0.41
  -3   2   1    2.53    0.31
  -3   2   1    2.60    0.38
  -3   2   1    2.75    0.37
  -3   2   1    3.21    0.39
   2  -2  -1   18.51    1.87
   2  -2  -1   18.00    1.87
   2  -2  -1   20.09    1.86
   2  -2  -1   19.00    1.84
  -2   2   1   17.80    1.83
  -2   2   1   18.24    1.84
  -2   2   1   19.08    1.84
  -2   2   1   19.10    1.84
  -2   2   1   19.51    1.86
  -2   2   1   19.60    1.85
  -2   2   1   17.95    1.83
  -2   2   1   17.58    1.85
  -2   2   1   18.91    1.85
   1  -2  -1  989.51   98.64
  -1   2   1 1000.00   98.71
   0  -2  -1    5.49    0.55
   0  -2  -1    5.22    0.65
   0  -2  -1    5.13    0.55
   0  -2  -1    4.74    0.56
   0  -2  -1    5.97    0.55
   0  -2  -1    4.90    0.57
   0  -2  -1    4.95    0.56
   0   2   1    5.57    0.56
   0   2   1    5.46    0.56
   0   2   1    5.47    0.55
   0   2   1    4.56    0.56
   0   2   1    4.52    0.67
   0   2   1    5.73    0.55
   0   2   1    4.94    0.55
  -1  -2  -1  262.80   29.67
   1   2   1  264.58   29.66
  -2  -2  -1    3.03    0.46
  -2  -2  -1    3.11    0.45
  -2  -2  -1    3.65    0.40
  -2  -2  -1    3.36    0.47
  -2  -2  -1    3.68    0.51
  -2  -2  -1    4.13    0.54
   2   2   1    3.38    0.48
   2   2   1    2.98    0.46
   2   2   1    3.73    0.52
   2   2   1    3.24    0.41
   2   2   1    4.32    0.58
   2   2   1    3.11    0.41
  -3  -2  -1   38.25    3.46
  -3  -2  -1   35.42    3.48
  -3  -2  -1   37.27    3.58
  -3  -2  -1   33.18    3.49
  -3  -2  -1   35.88    3.49
   3   2   1   34.32    3.49
   3   2   1   36.82    3.50
   3   2   1   32.38    3.48
   3   2   1   35.84    3.51
   3   2   1   34.45    3.46
   3   2   1   37.14    3.54
  -4  -2  -1   14.53    1.38
  -4  -2  -1   12.81    1.26
  -4  -2  -1   11.94    1.29
  -4  -2  -1   11.79    1.28
  -4  -2  -1   10.34    1.32
   4   2   1   12.49    1.31
   4   2   1   12.13    1.24
   4   2   1   11.26    1.29
   4   2   1   11.04    1.32
   4   2   1   14.87    1.41
   4   2   1   10.78    1.28
   4   2   1   12.49    1.22
  -5  -2  -1    0.99    0.31
  -5  -2  -1    1.28    0.44
  -5  -2  -1    1.26    0.41
  -5  -2  -1    1.13    0.33
  -5  -2  -1    1.27    0.39
  -5  -2  -1    1.38    0.39
   5   2   1    0.83    0.35
   5   2   1    0.84    0.43
   5   2   1    1.27    0.37
   5   2   1    1.14    0.30
   5   2   1    2.26    0.48
   5   2   1    1.67    0.42
   5   2   1    1.22    0.27
  -6  -2  -1    0.40    0.33
  -6  -2  -1    1.24    0.46
  -6  -2  -1    1.05    0.30
  -6  -2  -1    0.47    0.33
  -6  -2  -1    0.61    0.32
  -6  -2  -1    1.28    0.37
   6   2   1    0.17    0.38
   6   2   1    1.11    0.34
   6   2   1    0.92    0.25
   6   2   1    0.34    0.32
   6   2   1    0.50    0.32
   6   2   1    0.53    0.27
  -7  -2  -1   16.64    1.60
  -7  -2  -1   15.24    1.62
  -7  -2  -1   15.35    1.65
  -7  -2  -1   14.30    1.65
  -7  -2  -1   14.98    1.62
  -7  -2  -1   15.46    1.72
   7   2   1   13.37    1.60
   7   2   1   16.24    1.53
   7   2   1   15.91    1.66
   7   2   1   13.89    1.57
   7   2   1   13.37    1.61
   7   2   1   14.20    1.66
  -8  -2  -1    1.07    0.43
  -8  -2  -1    1.05    0.48
  -8  -2  -1    0.65    0.34
  -8  -2  -1    0.93    0.45
  -8  -2  -1    0.63    0.52
  -8  -2  -1    1.14    0.39
   8   2   1    1.69    0.52
   8   2   1    0.35    0.34
   8   2   1    0.70    0.43
   8   2   1    1.34    0.34
   8   2   1    0.18    0.80
   8   2   1    0.73    0.34
   8   2   1    0.61    0.36
  -9  -2  -1   -0.34    0.32
  -9  -2  -1   -0.22    0.34
  -9  -2  -1    0.28    0.33
  -9  -2  -1    0.23    0.44
  -9  -2  -1    0.32    0.30
  -9  -2  -1   -0.04    0.53
  -9  -2  -1   -0.05    0.42
   9   2   1   -0.15    0.28
   9   2   1    0.08    0.49
   9   2   1   -0.20    0.36
   9   2   1   -0.06    0.34
   9   2   1    0.00    0.32
   9   2   1   -0.24    0.30
   9   2   1    0.32    0.44
 -10  -2  -1    0.09    0.28
 -10  -2  -1    0.82    0.56
 -10  -2  -1   -0.02    0.34
 -10  -2  -1    0.58    0.51
 -10  -2  -1    0.45    0.45
 -10  -2  -1    0.04    0.43
  10   2   1    0.07    0.42
  10   2   1    0.65    0.39
  10   2   1   -0.14    0.40
  10   2   1    0.59    0.34
  10   2   1    0.27    0.34
  10   2   1    0.60    0.45
  10   2   1    0.43    0.54
 -11  -2  -1    1.90    0.56
 -11  -2  -1    2.72    0.73
 -11  -2  -1    2.39    0.76
 -11  -2  -1    2.95    0.57
 -11  -2  -1    3.00    0.65
  11   2   1    2.50    0.60
  11   2   1    2.00    0.52
  11   2   1    1.84    0.60
  11   2   1    3.36    0.82
  11   2   1    2.77    0.89
  11   2   1    2.15    0.43
  11   2   1    2.81    0.61
  11  -3  -1    0.29    0.38
  11  -3  -1    0.97    0.46
  11  -3  -1    0.76    0.48
  11  -3  -1    0.37    0.40
  11  -3  -1    0.08    0.49
 -11   3   1    0.65    0.42
 -11   3   1    0.92    0.48
 -11   3   1    0.83    0.47
 -11   3   1    0.18    0.40
 -11   3   1    0.60    0.42
  10  -3  -1    1.64    0.51
  10  -3  -1    3.03    0.58
  10  -3  -1    1.57    0.56
  10  -3  -1    1.51    0.49
  10  -3  -1    1.10    0.71
 -10   3   1    2.36    0.52
 -10   3   1    2.42    0.57
 -10   3   1    1.00    0.47
 -10   3   1    2.04    0.51
 -10   3   1    0.87    0.45
 -10   3   1    1.05    0.49
 -10   3   1    0.87    0.67
   9  -3  -1    1.09    0.41
   9  -3  -1    0.56    0.34
   9  -3  -1    0.54    0.41
   9  -3  -1   -0.04    0.41
   9  -3  -1    0.83    0.39
  -9   3   1    0.62    0.37
  -9   3   1    0.24    0.56
  -9   3   1    0.07    0.40
  -9   3   1    0.55    0.38
  -9   3   1    0.37    0.40
  -9   3   1    0.42    0.38
  -9   3   1    0.16    0.41
   8  -3  -1    0.10    0.37
   8  -3  -1    0.06    0.35
   8  -3  -1    0.33    0.31
   8  -3  -1    0.40    0.37
   8  -3  -1   -0.12    0.30
  -8   3   1   -0.06    0.45
  -8   3   1    0.53    0.32
  -8   3   1    0.26    0.36
  -8   3   1   -0.09    0.34
  -8   3   1    0.02    0.32
  -8   3   1    0.47    0.34
  -8   3   1    0.46    0.38
   7  -3  -1    6.19    0.87
   7  -3  -1    6.11    0.85
   7  -3  -1    5.76    0.84
   7  -3  -1    6.61    0.79
   7  -3  -1    6.78    0.81
  -7   3   1    6.45    0.81
  -7   3   1    6.05    0.82
  -7   3   1    5.46    0.77
  -7   3   1    8.37    0.96
  -7   3   1    6.39    0.84
  -7   3   1    6.73    0.85
  -7   3   1    6.10    0.82
  -7   3   1    6.21    0.91
   6  -3  -1   19.69    2.15
   6  -3  -1   24.65    2.17
   6  -3  -1   22.78    2.12
   6  -3  -1   23.09    2.13
   6  -3  -1   19.67    2.16
  -6   3   1   22.06    2.14
  -6   3   1   20.10    2.08
  -6   3   1   23.59    2.20
  -6   3   1   20.66    2.14
  -6   3   1   20.38    2.12
  -6   3   1   18.14    2.13
  -6   3   1   18.03    2.11
  -6   3   1   18.44    2.17
  -6   3   1   21.62    2.15
   5  -3  -1    4.75    0.60
   5  -3  -1    4.31    0.54
   5  -3  -1    3.74    0.57
   5  -3  -1    4.32    0.53
   5  -3  -1    3.82    0.62
  -5   3   1    3.46    0.53
  -5   3   1    4.07    0.58
  -5   3   1    4.75    0.60
  -5   3   1    3.03    0.51
  -5   3   1    4.52    0.57
  -5   3   1    4.48    0.64
  -5   3   1    3.55    0.50
  -5   3   1    3.80    0.59
  -5   3   1    3.81    0.55
   4  -3  -1   11.53    1.12
   4  -3  -1    8.19    1.09
   4  -3  -1    9.32    1.11
   4  -3  -1   12.03    1.06
  -4   3   1    9.85    1.06
  -4   3   1    9.35    1.06
  -4   3   1    8.88    1.06
  -4   3   1   11.64    1.11
  -4   3   1   10.25    1.07
  -4   3   1    8.59    1.06
  -4   3   1   11.05    1.14
  -4   3   1   10.15    1.08
   3  -3  -1    7.38    0.75
   3  -3  -1    6.21    0.74
   3  -3  -1    6.09    0.77
   3  -3  -1    6.90    0.82
   3  -3  -1    6.61    0.72
   3  -3  -1    6.90    0.79
  -3   3   1    6.43    0.76
  -3   3   1    7.17    0.77
  -3   3   1    7.57    0.80
  -3   3   1    7.61    0.75
  -3   3   1    6.12    0.78
  -3   3   1    6.87    0.75
  -3   3   1    6.34    0.74
  -3   3   1    7.64    0.81
  -3   3   1    6.28    0.79
   2  -3  -1   18.12    2.01
   2  -3  -1   19.54    2.00
   2  -3  -1   17.90    1.99
   2  -3  -1   19.50    2.02
   2  -3  -1   19.14    2.02
  -2   3   1   20.56    2.03
  -2   3   1   21.04    1.99
  -2   3   1   19.94    1.99
  -2   3   1   20.37    2.03
  -2   3   1   19.84    1.99
  -2   3   1   22.87    2.00
  -2   3   1   23.43    2.00
   1  -3  -1   89.58    8.58
   1  -3  -1   84.85    8.59
   1  -3  -1  102.56    8.59
   1  -3  -1   83.04    8.63
  -1   3   1   89.86    8.60
  -1   3   1   83.98    8.63
   0  -3  -1   31.57    3.09
   0  -3  -1   27.96    3.14
   0  -3  -1   33.46    3.07
   0  -3  -1   27.46    3.09
   0  -3  -1   34.99    3.06
   0   3   1   29.47    3.07
   0   3   1   27.16    3.15
   0   3   1   33.18    3.06
   0   3   1   35.05    3.07
   0   3   1   31.95    3.07
  -1  -3  -1   12.62    1.38
  -1  -3  -1   13.15    1.45
  -1  -3  -1   13.11    1.51
  -1  -3  -1   14.73    1.38
  -1  -3  -1   14.36    1.39
   1   3   1   12.99    1.37
   1   3   1   16.23    1.56
   1   3   1   12.90    1.38
   1   3   1   12.77    1.35
   1   3   1   14.29    1.37
   1   3   1   14.25    1.39
   1   3   1   14.12    1.41
  -2  -3  -1    7.43    0.89
  -2  -3  -1    8.27    1.01
  -2  -3  -1    7.94    0.78
  -2  -3  -1    7.38    0.87
  -2  -3  -1    8.50    0.87
  -2  -3  -1    8.25    0.85
   2   3   1    7.92    0.90
   2   3   1    7.03    0.86
   2   3   1   10.30    1.08
   2   3   1    8.68    0.88
   2   3   1    8.34    0.82
   2   3   1    6.97    0.85
  -3  -3  -1   60.34    6.43
  -3  -3  -1   58.17    6.41
  -3  -3  -1   65.62    6.48
  -3  -3  -1   68.43    6.41
  -3  -3  -1   68.73    6.41
  -3  -3  -1   71.87    6.38
   3   3   1   72.59    6.51
   3   3   1   68.90    6.42
   3   3   1   68.68    6.39
   3   3   1   57.75    6.40
   3   3   1   64.88    6.43
  -4  -3  -1   16.54    1.60
  -4  -3  -1   15.99    1.64
  -4  -3  -1   16.70    1.70
  -4  -3  -1   14.33    1.64
  -4  -3  -1   15.10    1.67
  -4  -3  -1   15.40    1.75
   4   3   1   15.94    1.68
   4   3   1   17.04    1.66
   4   3   1   17.58    1.82
   4   3   1   14.72    1.63
   4   3   1   15.99    1.60
   4   3   1   14.03    1.62
  -5  -3  -1   12.23    1.44
  -5  -3  -1   14.08    1.45
  -5  -3  -1   13.40    1.41
  -5  -3  -1   14.51    1.55
  -5  -3  -1   14.62    1.40
  -5  -3  -1   12.07    1.47
   5   3   1   13.73    1.46
   5   3   1   12.53    1.48
   5   3   1   11.88    1.41
   5   3   1   12.51    1.39
   5   3   1   14.24    1.34
   5   3   1   15.57    1.61
   5   3   1   12.53    1.43
  -6  -3  -1    5.25    0.76
  -6  -3  -1    5.55    0.76
  -6  -3  -1    4.87    0.63
  -6  -3  -1    4.88    0.75
  -6  -3  -1    4.38    0.66
  -6  -3  -1    4.69    0.73
   6   3   1    5.04    0.73
   6   3   1    5.40    0.81
   6   3   1    4.48    0.68
   6   3   1    4.55    0.72
   6   3   1    4.71    0.55
   6   3   1    4.25    0.62
  -7  -3  -1    0.63    0.25
  -7  -3  -1    0.58    0.45
  -7  -3  -1    0.90    0.37
  -7  -3  -1    1.13    0.41
  -7  -3  -1    0.72    0.32
  -7  -3  -1    0.51    0.38
  -7  -3  -1    0.45    0.38
   7   3   1    0.52    0.38
   7   3   1    0.76    0.24
   7   3   1    0.87    0.38
   7   3   1    0.30    0.27
   7   3   1    0.69    0.36
   7   3   1    1.08    0.57
  -8  -3  -1    0.98    0.56
  -8  -3  -1    0.78    0.44
  -8  -3  -1    0.42    0.38
  -8  -3  -1    1.01    0.45
  -8  -3  -1    0.56    0.35
  -8  -3  -1    0.32    0.28
  -8  -3  -1    0.16    0.35
   8   3   1    0.82    0.39
   8   3   1    0.15    0.36
   8   3   1    0.16    0.47
   8   3   1    0.52    0.45
   8   3   1    0.57    0.27
   8   3   1    1.05    0.37
  -9  -3  -1    6.26    0.86
  -9  -3  -1    7.68    1.15
  -9  -3  -1    7.58    1.05
  -9  -3  -1    5.70    0.94
  -9  -3  -1    5.34    0.86
  -9  -3  -1    5.70    1.01
  -9  -3  -1    5.90    0.78
   9   3   1    6.27    0.93
   9   3   1    5.38    1.01
   9   3   1    6.50    0.99
   9   3   1    6.84    1.00
   9   3   1    5.97    0.83
   9   3   1    5.59    0.72
   9   3   1    6.05    0.87
 -10  -3  -1    1.04    0.56
 -10  -3  -1    1.14    0.45
 -10  -3  -1    1.06    0.38
 -10  -3  -1    1.67    0.72
 -10  -3  -1    0.93    0.52
 -10  -3  -1    0.50    0.40
  10   3   1    0.45    0.39
  10   3   1    1.14    0.33
  10   3   1    0.97    0.45
  10   3   1    1.07    0.56
  10   3   1    1.13    0.54
  10   3   1    1.23    0.45
  10   3   1    0.63    0.52
 -11  -3  -1    3.02    0.73
 -11  -3  -1    2.50    0.74
 -11  -3  -1    2.57    0.52
 -11  -3  -1    2.27    0.56
 -11  -3  -1    2.90    0.67
 -11  -3  -1    2.34    0.64
  11   3   1    3.15    0.80
  11   3   1    1.97    0.38
  11   3   1    2.61    0.68
  11   3   1    2.56    0.59
  11   3   1    3.02    0.66
  11   3   1    2.48    0.60
  11   3   1    3.48    1.11
  11  -4  -1    0.60    0.46
  11  -4  -1    1.68    0.48
  11  -4  -1    0.56    0.56
  11  -4  -1    0.64    0.45
 -11   4   1    0.23    0.40
 -11   4   1    1.32    0.74
 -11   4   1    0.38    0.47
 -11   4   1    0.85    0.48
 -11   4   1    1.79    0.56
 -11   4   1    1.02    0.47
 -11   4   1    0.70    0.45
  10  -4  -1    1.33    0.53
  10  -4  -1    1.46    0.51
  10  -4  -1    0.67    0.47
  10  -4  -1    0.92    0.42
 -10   4   1    1.19    0.51
 -10   4   1    0.72    0.46
 -10   4   1    1.35    0.45
 -10   4   1    0.77    0.47
 -10   4   1    1.31    0.51
 -10   4   1    1.77    0.68
 -10   4   1    0.94    0.46
   9  -4  -1    0.24    0.40
   9  -4  -1    0.02    0.35
   9  -4  -1   -0.17    0.37
   9  -4  -1   -0.42    0.36
   9  -4  -1    0.15    0.33
  -9   4   1   -0.07    0.37
  -9   4   1    0.49    0.44
  -9   4   1    0.33    0.35
  -9   4   1    0.51    0.41
  -9   4   1    0.40    0.36
  -9   4   1    0.38    0.56
  -9   4   1   -0.13    0.33
   8  -4  -1    0.71    0.43
   8  -4  -1    0.99    0.41
   8  -4  -1    0.37    0.31
   8  -4  -1    1.05    0.46
   8  -4  -1    1.11    0.45
  -8   4   1    1.45    0.58
  -8   4   1    0.86    0.37
  -8   4   1    0.33    0.38
  -8   4   1    0.66    0.43
  -8   4   1    0.68    0.46
  -8   4   1    0.70    0.36
  -8   4   1    0.89    0.41
   7  -4  -1    6.09    0.71
   7  -4  -1    4.87    0.81
   7  -4  -1    4.45    0.73
   7  -4  -1    5.22    0.65
   7  -4  -1    4.67    0.75
  -7   4   1    4.50    0.66
  -7   4   1    3.54    0.67
  -7   4   1    4.17    0.73
  -7   4   1    4.32    0.68
  -7   4   1    5.76    0.84
  -7   4   1    4.63    0.71
  -7   4   1    4.34    0.71
   6  -4  -1    4.31    0.57
   6  -4  -1    4.40    0.70
   6  -4  -1    4.14    0.64
   6  -4  -1    3.31    0.53
   6  -4  -1    4.01    0.63
  -6   4   1    3.09    0.58
  -6   4   1    3.67    0.52
  -6   4   1    3.97    0.60
  -6   4   1    4.27    0.60
  -6   4   1    3.39    0.60
  -6   4   1    4.69    0.71
  -6   4   1    3.93    0.55
  -6   4   1    3.12    0.55
  -6   4   1    3.76    0.64
   5  -4  -1    1.43    0.41
   5  -4  -1    1.98    0.51
   5  -4  -1    2.40    0.40
   5  -4  -1    2.89    0.48
   5  -4  -1    2.76    0.43
  -5   4   1    1.98    0.65
  -5   4   1    2.07    0.39
  -5   4   1    2.54    0.44
  -5   4   1    2.04    0.40
  -5   4   1    1.86    0.40
  -5   4   1    2.00    0.48
  -5   4   1    2.25    0.37
  -5   4   1    2.28    0.43
  -5   4   1    2.88    0.49
   4  -4  -1    0.55    0.27
   4  -4  -1    0.39    0.17
   4  -4  -1    0.37    0.31
   4  -4  -1    0.10    0.35
   4  -4  -1    0.74    0.25
   4  -4  -1   -0.06    0.28
   4  -4  -1    0.57    0.23
  -4   4   1    0.21    0.22
  -4   4   1    0.21    0.26
  -4   4   1    0.60    0.24
  -4   4   1    0.75    0.35
  -4   4   1    0.63    0.29
  -4   4   1    0.37    0.26
  -4   4   1    0.42    0.24
  -4   4   1    0.60    0.37
  -4   4   1    0.24    0.26
   3  -4  -1    0.67    0.24
   3  -4  -1    0.33    0.28
   3  -4  -1    0.63    0.24
   3  -4  -1    0.83    0.24
   3  -4  -1    0.29    0.35
   3  -4  -1    0.84    0.25
   3  -4  -1    0.31    0.34
  -3   4   1    0.15    0.30
  -3   4   1    0.55    0.24
  -3   4   1    0.85    0.26
  -3   4   1    0.50    0.23
  -3   4   1    0.67    0.24
  -3   4   1    0.38    0.25
  -3   4   1    0.57    0.23
   2  -4  -1   20.79    2.25
   2  -4  -1   20.32    2.34
   2  -4  -1   19.95    2.26
   2  -4  -1   26.14    2.27
   2  -4  -1   21.52    2.26
   2  -4  -1   20.89    2.25
   2  -4  -1   21.09    2.27
  -2   4   1   25.76    2.25
  -2   4   1   26.13    2.26
  -2   4   1   21.84    2.32
  -2   4   1   24.85    2.25
  -2   4   1   23.31    2.25
  -2   4   1   23.28    2.26
  -2   4   1   21.61    2.29
   1  -4  -1   11.55    1.41
   1  -4  -1   14.08    1.40
   1  -4  -1   14.66    1.41
   1  -4  -1   14.11    1.40
   1  -4  -1   12.20    1.50
   1  -4  -1   13.46    1.38
   1  -4  -1   14.88    1.40
  -1   4   1   14.66    1.40
  -1   4   1   15.11    1.40
  -1   4   1   14.60    1.40
  -1   4   1   14.98    1.41
  -1   4   1   12.19    1.52
  -1   4   1   11.70    1.41
   0  -4  -1    1.98    0.34
   0  -4  -1    2.57    0.38
   0  -4  -1    2.46    0.39
   0  -4  -1    3.08    0.39
   0  -4  -1    2.68    0.37
   0  -4  -1    1.96    0.48
   0   4   1    2.54    0.36
   0   4   1    2.09    0.40
   0   4   1    2.97    0.41
   0   4   1    2.64    0.38
   0   4   1    2.37    0.53
  -1  -4  -1   13.01    1.56
  -1  -4  -1   16.33    1.55
  -1  -4  -1   13.89    1.55
  -1  -4  -1   17.16    1.55
  -1  -4  -1   14.96    1.53
  -1  -4  -1   14.03    1.68
   1   4   1   17.70    1.58
   1   4   1   14.41    1.72
   1   4   1   14.59    1.55
   1   4   1   16.66    1.57
   1   4   1   14.86    1.55
   1   4   1   15.53    1.54
  -2  -4  -1   63.13    6.50
  -2  -4  -1   59.28    6.57
  -2  -4  -1   71.82    6.50
  -2  -4  -1   72.07    6.49
   2   4   1   63.08    6.49
   2   4   1   71.60    6.52
   2   4   1   74.40    6.51
   2   4   1   61.79    6.43
   2   4   1   58.95    6.48
   2   4   1   66.86    6.46
   2   4   1   71.84    6.47
   2   4   1   67.90    6.61
  -3  -4  -1  219.86   21.61
  -3  -4  -1  197.31   21.54
   3   4   1  246.48   21.55
   3   4   1  233.49   21.56
   3   4   1  250.11   21.65
   3   4   1  210.40   21.53
   3   4   1  234.03   21.50
   3   4   1  198.57   21.51
  -4  -4  -1  203.51   21.74
  -4  -4  -1  239.34   21.72
  -4  -4  -1  220.57   21.80
  -4  -4  -1  201.79   21.73
  -4  -4  -1  240.61   21.73
   4   4   1  240.15   21.76
   4   4   1  205.06   21.72
   4   4   1  225.33   21.69
   4   4   1  252.37   21.75
  -5  -4  -1    9.12    0.82
  -5  -4  -1    8.83    0.92
  -5  -4  -1    6.11    1.00
  -5  -4  -1    9.77    1.18
  -5  -4  -1    6.59    0.97
  -5  -4  -1    8.32    0.99
  -5  -4  -1    9.46    0.98
   5   4   1    6.80    0.96
   5   4   1   10.14    1.25
   5   4   1    8.41    1.00
   5   4   1    7.45    0.92
   5   4   1    9.55    1.06
  -6  -4  -1    7.25    1.03
  -6  -4  -1    9.77    0.96
  -6  -4  -1    9.48    0.93
  -6  -4  -1    7.31    1.11
  -6  -4  -1    6.55    0.98
  -6  -4  -1    7.94    0.98
   6   4   1    8.17    0.99
   6   4   1    7.37    0.91
   6   4   1    7.07    0.95
   6   4   1    9.41    1.01
  -7  -4  -1   29.48    2.63
  -7  -4  -1   23.59    2.78
  -7  -4  -1   27.67    2.76
  -7  -4  -1   24.33    2.81
  -7  -4  -1   30.02    2.79
  -7  -4  -1   29.43    2.72
  -7  -4  -1   26.68    2.85
   7   4   1   26.30    2.82
   7   4   1   24.63    2.76
   7   4   1   23.86    2.75
   7   4   1   28.82    2.66
   7   4   1   27.21    2.82
   7   4   1   24.81    2.71
  -8  -4  -1    8.53    1.23
  -8  -4  -1    9.35    0.95
  -8  -4  -1    8.50    1.09
  -8  -4  -1    8.53    1.33
  -8  -4  -1    8.92    1.04
  -8  -4  -1    8.28    1.12
  -8  -4  -1   10.59    1.39
   8   4   1    8.63    1.19
   8   4   1    7.19    1.06
   8   4   1    7.47    1.02
   8   4   1    9.59    0.93
   8   4   1    8.42    1.11
   8   4   1    9.67    1.14
  -9  -4  -1    8.38    1.15
  -9  -4  -1    6.65    1.04
  -9  -4  -1    7.61    0.83
  -9  -4  -1    6.02    1.49
  -9  -4  -1    6.50    0.91
   9   4   1    7.92    0.79
   9   4   1    5.92    0.94
   9   4   1    7.32    1.02
   9   4   1    6.76    1.01
   9   4   1    8.43    1.20
   9   4   1    6.29    0.91
 -10  -4  -1    0.64    0.46
 -10  -4  -1    1.56    0.33
 -10  -4  -1    1.18    0.55
 -10  -4  -1    1.37    0.95
 -10  -4  -1    1.16    0.65
 -10  -4  -1    0.44    0.45
 -10  -4  -1    0.75    0.40
  10   4   1    0.33    0.46
  10   4   1    1.12    0.54
  10   4   1    0.56    0.39
  10   4   1    0.86    0.57
  10   4   1    0.71    0.58
  10   4   1    1.18    0.46
 -11  -4  -1    0.78    0.46
 -11  -4  -1    0.00    0.68
 -11  -4  -1    0.73    0.46
 -11  -4  -1    0.73    0.41
 -11  -4  -1    1.57    0.59
  11   4   1    1.21    0.60
  11   4   1    1.47    0.53
  11   4   1   -0.16    0.38
  11   4   1    0.37    0.52
  11   4   1    0.63    0.45
  10  -5  -1   -0.17    0.42
  10  -5  -1   -0.23    0.45
  10  -5  -1   -0.25    0.36
  10  -5  -1    0.97    0.48
 -10   5   1    0.53    0.60
 -10   5   1   -0.08    0.40
 -10   5   1    0.41    0.41
 -10   5   1    0.42    0.39
 -10   5   1    0.13    0.39
 -10   5   1    0.81    0.58
 -10   5   1    0.52    0.45
   9  -5  -1    2.43    0.63
   9  -5  -1    2.67    0.58
   9  -5  -1    1.69    0.49
   9  -5  -1    2.47    0.60
   9  -5  -1    2.05    0.56
  -9   5   1    1.95    0.54
  -9   5   1    2.95    0.56
  -9   5   1    1.56    0.58
  -9   5   1    1.82    0.67
  -9   5   1    2.03    0.55
  -9   5   1    1.79    0.49
  -9   5   1    1.66    0.51
   8  -5  -1    0.52    0.38
   8  -5  -1    0.00    0.38
   8  -5  -1    0.06    0.42
   8  -5  -1    0.48    0.32
   8  -5  -1    0.54    0.43
  -8   5   1    0.26    0.37
  -8   5   1    0.29    0.36
  -8   5   1    0.95    0.42
  -8   5   1    0.54    0.37
  -8   5   1    0.15    0.43
  -8   5   1    0.54    0.51
  -8   5   1    0.59    0.49
   7  -5  -1    5.14    0.84
   7  -5  -1    7.30    0.91
   7  -5  -1    6.39    0.98
  -7   5   1    5.81    0.83
  -7   5   1    7.28    0.93
  -7   5   1    5.79    0.74
  -7   5   1    6.01    0.85
  -7   5   1    7.43    0.88
  -7   5   1    5.84    0.81
  -7   5   1    7.80    0.86
   6  -5  -1    0.31    0.30
   6  -5  -1    1.00    0.34
   6  -5  -1    0.76    0.47
   6  -5  -1    0.82    0.39
   6  -5  -1    0.61    0.42
  -6   5   1    0.46    0.31
  -6   5   1    0.23    0.28
  -6   5   1    0.56    0.27
  -6   5   1    0.80    0.43
  -6   5   1    0.50    0.43
  -6   5   1    0.71    0.34
  -6   5   1    0.28    0.27
  -6   5   1    0.35    0.33
   5  -5  -1   -0.33    0.32
   5  -5  -1   -0.05    0.13
   5  -5  -1   -0.14    0.28
   5  -5  -1   -0.03    0.28
   5  -5  -1    0.03    0.22
   5  -5  -1    0.14    0.27
   5  -5  -1    0.25    0.23
  -5   5   1   -0.10    0.36
  -5   5   1    0.12    0.26
  -5   5   1    0.32    0.24
  -5   5   1   -0.26    0.25
  -5   5   1    0.15    0.26
  -5   5   1    0.32    0.27
  -5   5   1   -0.17    0.22
  -5   5   1    0.02    0.23
   4  -5  -1    5.15    0.56
   4  -5  -1    4.58    0.53
   4  -5  -1    4.33    0.66
   4  -5  -1    2.90    0.53
   4  -5  -1    3.51    0.54
   4  -5  -1    4.10    0.60
   4  -5  -1    2.81    0.49
  -4   5   1    3.78    0.64
  -4   5   1    4.65    0.57
  -4   5   1    4.00    0.55
  -4   5   1    3.01    0.51
  -4   5   1    4.29    0.54
  -4   5   1    4.10    0.55
  -4   5   1    4.26    0.53
  -4   5   1    3.85    0.55
   3  -5  -1    2.69    0.54
   3  -5  -1    2.22    0.47
   3  -5  -1    2.57    0.44
   3  -5  -1    3.60    0.48
   3  -5  -1    3.37    0.45
   3  -5  -1    2.79    0.54
   3  -5  -1    1.90    0.41
   3  -5  -1    2.22    0.45
  -3   5   1    2.97    0.57
  -3   5   1    3.22    0.44
  -3   5   1    3.04    0.46
  -3   5   1    3.41    0.43
  -3   5   1    3.21    0.45
  -3   5   1    2.83    0.44
   2  -5  -1    1.10    0.43
   2  -5  -1    1.15    0.31
   2  -5  -1    1.12    0.36
   2  -5  -1    1.88    0.40
   2  -5  -1    1.28    0.32
   2  -5  -1    1.51    0.31
   2  -5  -1    1.70    0.33
   2  -5  -1    1.29    0.29
  -2   5   1    1.63    0.47
  -2   5   1    1.11    0.31
  -2   5   1    1.23    0.31
  -2   5   1    1.57    0.32
  -2   5   1    1.63    0.30
  -2   5   1    1.57    0.33
  -2   5   1    1.13    0.35
   1  -5  -1   55.66    5.23
   1  -5  -1   56.02    5.23
   1  -5  -1   48.39    5.19
   1  -5  -1   46.97    5.31
   1  -5  -1   55.55    5.24
   1  -5  -1   56.85    5.22
  -1   5   1   55.16    5.23
  -1   5   1   51.04    5.30
  -1   5   1   57.29    5.22
  -1   5   1   58.29    5.23
  -1   5   1   47.34    5.32
   0  -5  -1   32.22    3.71
   0  -5  -1   34.93    3.61
   0  -5  -1   39.57    3.60
   0  -5  -1   34.88    3.60
   0  -5  -1   40.15    3.59
   0   5   1   37.48    3.60
   0   5   1   33.86    3.74
   0   5   1   38.87    3.60
   0   5   1   36.11    3.61
  -1  -5  -1   33.27    3.58
  -1  -5  -1   33.57    3.62
  -1  -5  -1   33.94    3.72
  -1  -5  -1   39.41    3.61
  -1  -5  -1   34.26    3.60
   1   5   1   36.78    3.61
   1   5   1   37.94    3.60
   1   5   1   37.91    3.77
   1   5   1   41.02    3.63
   1   5   1   38.67    3.60
  -2  -5  -1   21.06    2.39
  -2  -5  -1   24.44    2.54
  -2  -5  -1   26.69    2.38
  -2  -5  -1   22.10    2.37
   2   5   1   23.75    2.37
   2   5   1   22.16    2.30
   2   5   1   26.00    2.35
   2   5   1   22.25    2.38
   2   5   1   24.67    2.33
  -3  -5  -1    2.64    0.47
  -3  -5  -1    2.56    0.49
  -3  -5  -1    2.42    0.65
  -3  -5  -1    2.83    0.56
  -3  -5  -1    2.83    0.46
   3   5   1    3.21    0.53
   3   5   1    3.47    0.55
   3   5   1    1.87    0.38
   3   5   1    2.08    0.48
   3   5   1    3.08    0.42
   3   5   1    2.69    0.72
   3   5   1    2.75    0.44
  -4  -5  -1   14.30    1.30
  -4  -5  -1    9.84    1.37
  -4  -5  -1   12.38    1.57
  -4  -5  -1   13.60    1.32
  -4  -5  -1   11.30    1.35
  -4  -5  -1   13.02    1.35
   4   5   1   10.71    1.34
   4   5   1   11.77    1.29
   4   5   1   10.82    1.33
   4   5   1   12.76    1.37
   4   5   1   14.38    1.27
   4   5   1   13.48    1.63
   4   5   1   12.51    1.49
  -5  -5  -1    5.67    0.85
  -5  -5  -1    7.08    0.81
  -5  -5  -1    5.03    0.80
  -5  -5  -1    5.98    0.96
  -5  -5  -1    6.92    0.75
  -5  -5  -1    6.72    0.82
   5   5   1    6.37    1.05
   5   5   1    5.66    0.75
   5   5   1    5.44    0.80
   5   5   1    5.27    0.78
   5   5   1    7.48    0.85
   5   5   1    7.46    0.69
   5   5   1    7.19    0.89
  -6  -5  -1    1.14    0.42
  -6  -5  -1    2.14    0.53
  -6  -5  -1    1.39    0.33
  -6  -5  -1    1.14    0.50
  -6  -5  -1    1.72    0.41
  -6  -5  -1    1.62    0.44
   6   5   1    1.58    0.51
   6   5   1    0.95    0.37
   6   5   1    1.54    0.46
   6   5   1    0.90    0.42
   6   5   1    1.21    0.33
  -7  -5  -1   15.41    1.46
  -7  -5  -1   13.55    1.50
  -7  -5  -1   14.22    1.53
  -7  -5  -1   11.84    1.51
  -7  -5  -1   11.54    1.55
  -7  -5  -1   12.97    1.68
   7   5   1   14.92    1.55
   7   5   1   12.73    1.57
   7   5   1   12.18    1.45
   7   5   1   14.69    1.43
   7   5   1   13.22    1.52
  -8  -5  -1    0.04    0.46
  -8  -5  -1    0.64    0.53
  -8  -5  -1   -0.56    0.25
  -8  -5  -1    0.09    0.10
  -8  -5  -1   -0.02    0.37
  -8  -5  -1    0.46    0.41
  -8  -5  -1    0.31    0.36
   8   5   1   -0.05    0.36
   8   5   1    0.42    0.40
   8   5   1   -0.29    0.31
   8   5   1   -0.05    0.21
   8   5   1   -0.43    0.36
   8   5   1    0.08    0.49
  -9  -5  -1    5.46    0.91
  -9  -5  -1    7.11    0.97
  -9  -5  -1    5.70    1.01
  -9  -5  -1    4.95    0.95
  -9  -5  -1    6.87    1.01
  -9  -5  -1    6.06    0.63
  -9  -5  -1    8.47    1.21
   9   5   1    6.16    0.64
   9   5   1    5.84    0.87
   9   5   1    6.89    1.12
   9   5   1    6.66    1.01
   9   5   1    4.25    0.90
   9   5   1    5.97    1.01
 -10  -5  -1    5.08    0.64
 -10  -5  -1    6.49    1.03
 -10  -5  -1    5.09    1.09
 -10  -5  -1    5.75    0.99
 -10  -5  -1    5.46    0.86
 -10  -5  -1    5.73    0.93
 -10  -5  -1    7.18    1.07
  10   5   1    5.01    0.90
  10   5   1    5.98    1.04
  10   5   1    6.72    1.06
  10   5   1    6.79    0.86
  10   5   1    5.91    1.05
 -11  -5  -1    1.63    0.76
 -11  -5  -1    0.84    0.55
 -11  -5  -1    0.27    0.48
 -11  -5  -1    0.45    0.52
 -11  -5  -1    0.77    0.41
 -11  -5  -1    0.58    0.45
  11   5   1    0.79    0.53
  11   5   1    0.39    0.61
  11   5   1    0.97    0.42
  11   5   1    1.07    0.48
  11   5   1    0.02    0.53
  11   5   1    0.82    0.54
  10  -6  -1    0.26    0.47
  10  -6  -1    0.42    0.44
  10  -6  -1   -0.11    0.37
  10  -6  -1    0.17    0.59
 -10   6   1   -0.36    0.43
 -10   6   1    0.16    0.51
 -10   6   1    0.54    0.44
 -10   6   1   -0.08    0.43
 -10   6   1    0.41    0.39
 -10   6   1    0.09    0.36
   9  -6  -1    4.54    0.89
   9  -6  -1    7.52    0.93
   9  -6  -1    7.16    0.87
   9  -6  -1    5.18    0.97
   9  -6  -1    5.52    0.92
  -9   6   1    6.32    0.88
  -9   6   1    6.85    0.91
  -9   6   1    5.34    0.91
  -9   6   1    6.15    1.44
  -9   6   1    4.07    0.84
   8  -6  -1    0.65    0.44
   8  -6  -1   -0.23    0.34
   8  -6  -1    0.97    0.47
   8  -6  -1    1.26    0.46
   8  -6  -1    0.45    0.43
  -8   6   1    0.16    0.24
  -8   6   1    0.63    0.53
  -8   6   1    0.32    0.37
  -8   6   1    0.85    0.41
  -8   6   1    1.13    0.43
  -8   6   1    0.58    0.40
   7  -6  -1    8.62    1.08
   7  -6  -1    8.71    1.14
   7  -6  -1   10.54    1.14
   7  -6  -1    7.11    1.08
  -7   6   1    8.18    0.94
  -7   6   1    7.30    1.00
  -7   6   1    9.55    1.14
  -7   6   1   10.20    1.05
  -7   6   1    8.40    1.03
  -7   6   1    6.99    0.98
   6  -6  -1    3.74    0.64
   6  -6  -1    2.33    0.61
   6  -6  -1    2.11    0.51
   6  -6  -1    2.51    0.61
   6  -6  -1    2.50    0.31
   6  -6  -1    3.43    0.54
   6  -6  -1    2.11    0.51
  -6   6   1    2.70    0.46
  -6   6   1    2.97    0.53
  -6   6   1    3.26    0.63
  -6   6   1    2.29    0.50
  -6   6   1    3.23    0.55
  -6   6   1    3.24    0.53
  -6   6   1    2.41    0.49
   5  -6  -1    5.46    0.74
   5  -6  -1    7.01    0.74
   5  -6  -1    4.22    0.69
   5  -6  -1    5.48    0.81
   5  -6  -1    5.99    0.76
  -5   6   1    6.20    0.85
  -5   6   1    5.06    0.68
  -5   6   1    5.77    0.72
  -5   6   1    5.28    0.70
  -5   6   1    4.94    0.69
  -5   6   1    5.45    0.71
   4  -6  -1   16.92    1.87
   4  -6  -1   15.85    1.84
   4  -6  -1   17.02    1.87
   4  -6  -1   17.38    1.84
   4  -6  -1   16.12    1.83
   4  -6  -1   19.79    1.89
  -4   6   1   18.51    1.92
  -4   6   1   21.64    1.84
  -4   6   1   17.71    1.84
  -4   6   1   19.36    1.85
  -4   6   1   17.83    1.83
   3  -6  -1   14.12    1.58
   3  -6  -1   13.08    1.48
   3  -6  -1   13.11    1.52
   3  -6  -1   14.36    1.50
   3  -6  -1   13.34    1.47
  -3   6   1   16.02    1.46
  -3   6   1   14.55    1.48
  -3   6   1   14.25    1.55
  -3   6   1   14.39    1.48
   2  -6  -1   34.11    3.61
   2  -6  -1   33.53    3.69
   2  -6  -1   36.61    3.59
   2  -6  -1   35.74    3.58
   2  -6  -1   32.28    3.55
  -2   6   1   40.43    3.60
  -2   6   1   32.77    3.61
  -2   6   1   38.30    3.59
  -2   6   1   41.89    3.59
  -2   6   1   36.84    3.59
   1  -6  -1    3.77    0.57
   1  -6  -1    3.24    0.57
   1  -6  -1    4.35    0.55
   1  -6  -1    3.58    0.54
   1  -6  -1    3.59    0.54
   1  -6  -1    3.45    0.50
   1  -6  -1    4.19    0.74
  -1   6   1    3.61    0.51
  -1   6   1    3.03    0.74
  -1   6   1    4.64    0.56
  -1   6   1    4.25    0.57
  -1   6   1    4.40    0.62
  -1   6   1    4.10    0.55
   0  -6  -1   19.66    1.76
   0  -6  -1   17.01    1.75
   0  -6  -1   17.03    1.96
   0  -6  -1   16.00    1.77
   0  -6  -1   17.39    1.76
   0   6   1   16.80    1.76
   0   6   1   14.68    1.78
   0   6   1   17.44    1.76
   0   6   1   17.73    2.02
  -1  -6  -1    0.81    0.31
  -1  -6  -1    1.47    0.38
  -1  -6  -1    1.05    0.27
  -1  -6  -1    0.37    0.27
  -1  -6  -1    0.70    0.33
   1   6   1    0.90    0.30
   1   6   1    1.24    0.33
   1   6   1    1.75    0.65
   1   6   1    1.40    0.38
   1   6   1    0.85    0.33
   1   6   1    0.59    0.25
   1   6   1    0.66    0.36
  -2  -6  -1   20.12    2.34
  -2  -6  -1   24.87    2.15
  -2  -6  -1   20.39    2.09
  -2  -6  -1   18.38    2.16
  -2  -6  -1   20.63    2.15
   2   6   1   21.50    2.13
   2   6   1   23.08    2.44
   2   6   1   20.96    2.15
   2   6   1   21.20    2.13
   2   6   1   21.21    2.08
   2   6   1   19.66    2.07
  -3  -6  -1    0.56    0.32
  -3  -6  -1    1.35    0.55
  -3  -6  -1    0.00    0.26
  -3  -6  -1   -0.03    0.30
  -3  -6  -1   -0.33    0.30
   3   6   1    1.12    0.40
   3   6   1    0.46    0.20
   3   6   1    0.70    0.35
   3   6   1    0.35    0.36
   3   6   1    0.36    0.30
   3   6   1    0.34    0.11
   3   6   1    1.43    0.68
   3   6   1    0.15    0.25
  -4  -6  -1    0.54    0.51
  -4  -6  -1    1.08    0.38
  -4  -6  -1    1.32    0.32
  -4  -6  -1    1.02    0.42
  -4  -6  -1    0.93    0.36
   4   6   1    1.66    0.68
   4   6   1    1.29    0.28
   4   6   1    0.92    0.27
   4   6   1    1.19    0.46
   4   6   1    1.41    0.42
   4   6   1    1.10    0.35
   4   6   1    0.98    0.38
  -5  -6  -1   -0.02    0.42
  -5  -6  -1    0.06    0.30
  -5  -6  -1   -0.09    0.27
  -5  -6  -1    0.12    0.29
  -5  -6  -1    0.01    0.20
  -5  -6  -1   -0.05    0.31
   5   6   1   -0.30    0.33
   5   6   1    0.44    0.35
   5   6   1    0.21    0.29
   5   6   1    0.07    0.28
   5   6   1    0.25    0.25
   5   6   1   -0.03    0.18
  -6  -6  -1    1.82    0.45
  -6  -6  -1    0.98    0.50
  -6  -6  -1    1.20    0.45
  -6  -6  -1    1.63    0.38
  -6  -6  -1    2.26    0.64
  -6  -6  -1    1.35    0.45
   6   6   1    1.40    0.46
   6   6   1    1.93    0.53
   6   6   1    1.57    0.40
   6   6   1    2.86    0.64
   6   6   1    1.99    0.29
   6   6   1    1.22    0.42
  -7  -6  -1   -0.19    0.36
  -7  -6  -1   -0.05    0.32
  -7  -6  -1    0.05    0.28
  -7  -6  -1    0.11    0.36
  -7  -6  -1    0.03    0.52
  -7  -6  -1    0.18    0.43
   7   6   1   -0.47    0.33
   7   6   1   -0.11    0.41
   7   6   1    0.12    0.34
   7   6   1   -0.10    0.44
   7   6   1    0.21    0.30
   7   6   1   -0.13    0.15
   7   6   1   -0.01    0.24
  -8  -6  -1    0.30    0.33
  -8  -6  -1    0.00    0.38
  -8  -6  -1    0.08    0.52
  -8  -6  -1    0.62    0.44
  -8  -6  -1    0.71    0.55
  -8  -6  -1    0.37    0.41
   8   6   1    0.04    0.15
   8   6   1    0.04    0.31
   8   6   1    0.01    0.44
   8   6   1   -0.45    0.38
   8   6   1    0.07    0.13
   8   6   1    0.11    0.36
   8   6   1    0.45    0.58
  -9  -6  -1   -0.31    0.52
  -9  -6  -1    0.20    0.44
  -9  -6  -1    0.30    0.42
  -9  -6  -1    0.24    0.34
  -9  -6  -1    1.51    0.66
  -9  -6  -1    0.62    0.44
   9   6   1    0.23    0.40
   9   6   1    0.44    0.40
   9   6   1    0.20    0.40
   9   6   1   -0.34    0.41
   9   6   1    1.20    0.63
 -10  -6  -1    1.86    0.73
 -10  -6  -1    1.79    0.53
 -10  -6  -1    3.53    0.69
 -10  -6  -1    1.34    0.72
 -10  -6  -1    2.06    0.66
 -10  -6  -1    3.13    0.72
  10   6   1    2.28    0.76
  10   6   1    1.71    0.63
  10   6   1    2.34    0.56
  10   6   1    2.42    0.74
 -11  -6  -1    0.13    0.60
 -11  -6  -1   -0.32    0.30
 -11  -6  -1    0.69    0.54
 -11  -6  -1    0.61    0.51
 -11  -6  -1    0.41    0.47
 -11  -6  -1    0.62    0.62
  11   6   1    0.73    0.40
  11   6   1   -0.02    0.61
  11   6   1   -0.05    0.49
  10  -7  -1    0.47    0.57
  10  -7  -1    1.18    0.57
  10  -7  -1    1.25    0.47
 -10   7   1    0.30    0.41
 -10   7   1    0.10    0.43
 -10   7   1    0.24    0.57
 -10   7   1    0.50    0.35
 -10   7   1    0.43    0.40
 -10   7   1   -0.26    0.43
   9  -7  -1   -0.08    0.35
   9  -7  -1    0.16    0.37
   9  -7  -1    0.79    0.48
   9  -7  -1   -0.66    0.41
   9  -7  -1   -0.26    0.43
  -9   7   1    0.44    0.33
  -9   7   1   -0.13    0.51
  -9   7   1   -0.25    0.35
  -9   7   1    0.70    0.42
  -9   7   1    0.03    0.40
  -9   7   1   -0.13    0.36
   8  -7  -1    4.15    0.63
   8  -7  -1    3.45    0.74
   8  -7  -1    3.90    0.73
  -8   7   1    3.02    0.61
  -8   7   1    2.05    0.57
  -8   7   1    2.81    0.47
  -8   7   1    4.91    0.72
  -8   7   1    2.43    0.58
   7  -7  -1    4.47    0.64
   7  -7  -1    3.58    0.70
  -7   7   1    2.56    0.59
  -7   7   1    4.37    0.67
  -7   7   1    2.81    0.59
  -7   7   1    3.29    0.59
  -7   7   1    1.96    0.52
  -7   7   1    2.70    0.48
  -7   7   1    3.49    0.76
   6  -7  -1    1.03    0.48
   6  -7  -1    0.62    0.34
   6  -7  -1    1.07    0.42
   6  -7  -1    0.45    0.36
   6  -7  -1    1.30    0.50
   6  -7  -1    0.28    0.37
  -6   7   1    0.96    0.37
  -6   7   1    1.21    0.56
  -6   7   1    0.62    0.42
  -6   7   1    0.26    0.30
  -6   7   1    0.51    0.33
  -6   7   1    0.43    0.32
  -6   7   1    0.48    0.33
   5  -7  -1    7.10    0.85
   5  -7  -1    4.82    0.80
   5  -7  -1    6.25    0.85
   5  -7  -1    6.84    0.89
  -5   7   1    6.82    0.83
  -5   7   1    8.28    1.02
  -5   7   1    6.16    0.81
  -5   7   1    6.20    0.80
  -5   7   1    6.21    0.81
  -5   7   1    6.96    0.81
   4  -7  -1   18.21    2.02
   4  -7  -1   18.40    1.95
   4  -7  -1   18.00    1.97
   4  -7  -1   17.52    1.96
   4  -7  -1   20.56    2.00
  -4   7   1   19.98    1.95
  -4   7   1   18.44    1.95
  -4   7   1   19.06    1.96
  -4   7   1   20.91    2.05
   3  -7  -1    2.19    0.49
   3  -7  -1    1.54    0.37
   3  -7  -1    2.52    0.43
   3  -7  -1    2.57    0.46
   3  -7  -1    1.10    0.46
   3  -7  -1    2.63    0.48
   3  -7  -1    1.87    0.41
   3  -7  -1    1.92    0.41
  -3   7   1    2.92    0.44
  -3   7   1    2.65    0.45
  -3   7   1    1.99    0.54
  -3   7   1    2.52    0.44
  -3   7   1    2.39    0.43
  -3   7   1    2.04    0.37
   2  -7  -1    9.40    1.31
   2  -7  -1    9.35    1.09
   2  -7  -1    9.22    1.16
   2  -7  -1    9.43    1.12
   2  -7  -1   11.74    1.16
   2  -7  -1   12.16    1.15
   2  -7  -1    9.90    1.13
  -2   7   1   10.41    1.14
  -2   7   1   11.27    1.14
  -2   7   1    8.86    1.19
  -2   7   1   10.12    1.13
  -2   7   1   11.13    1.13
   1  -7  -1    4.00    0.66
   1  -7  -1    4.78    0.63
   1  -7  -1    4.92    0.64
   1  -7  -1    4.77    0.58
   1  -7  -1    4.63    0.65
   1  -7  -1    4.29    0.82
   1  -7  -1    4.50    0.63
  -1   7   1    5.89    0.67
  -1   7   1    5.27    0.67
  -1   7   1    5.37    0.77
  -1   7   1    4.01    0.63
  -1   7   1    4.82    0.59
   0  -7  -1    0.74    0.29
   0  -7  -1    0.45    0.26
   0  -7  -1    1.17    0.56
   0  -7  -1    0.93    0.30
   0  -7  -1    0.49    0.32
   0  -7  -1    0.65    0.32
   0   7   1    0.79    0.33
   0   7   1    0.59    0.25
   0   7   1    0.19    0.60
   0   7   1    0.05    0.38
   0   7   1    0.63    0.28
   0   7   1    0.68    0.35
  -1  -7  -1    2.69    0.45
  -1  -7  -1    2.31    0.69
  -1  -7  -1    3.76    0.51
  -1  -7  -1    2.81    0.50
  -1  -7  -1    2.58    0.53
  -1  -7  -1    2.37    0.47
   1   7   1    2.40    0.50
   1   7   1    3.78    0.59
   1   7   1    2.39    0.49
   1   7   1    3.50    0.55
   1   7   1    2.04    0.43
   1   7   1    3.08    0.79
  -2  -7  -1   27.41    2.81
  -2  -7  -1   26.99    3.04
  -2  -7  -1   25.32    2.88
  -2  -7  -1   27.51    2.87
   2   7   1   29.74    2.88
   2   7   1   31.38    3.16
   2   7   1   31.65    2.86
   2   7   1   29.33    2.85
   2   7   1   27.46    2.80
  -3  -7  -1    7.35    0.97
  -3  -7  -1    7.07    1.03
  -3  -7  -1   10.38    1.01
  -3  -7  -1    7.40    1.21
  -3  -7  -1   10.24    1.02
   3   7   1    7.86    0.87
   3   7   1    7.70    0.96
   3   7   1   10.43    1.08
   3   7   1   10.49    1.06
   3   7   1    9.26    0.97
   3   7   1   10.01    1.42
   3   7   1    7.79    1.01
   3   7   1    7.88    0.91
  -4  -7  -1    4.45    0.76
  -4  -7  -1    4.87    0.94
  -4  -7  -1    6.14    0.74
  -4  -7  -1    4.95    0.83
  -4  -7  -1    6.63    0.74
   4   7   1    4.45    0.72
   4   7   1    5.83    0.67
   4   7   1    5.17    0.79
   4   7   1    6.48    0.89
   4   7   1    4.56    0.64
   4   7   1    5.84    0.73
  -5  -7  -1    7.04    1.20
  -5  -7  -1    9.47    1.02
  -5  -7  -1    9.74    1.01
  -5  -7  -1    7.10    1.05
  -5  -7  -1    6.07    0.99
   5   7   1    9.98    0.91
   5   7   1    6.92    0.98
   5   7   1    6.98    0.92
   5   7   1    9.40    1.02
   5   7   1   10.37    1.12
   5   7   1    7.09    1.01
  -6  -7  -1   -0.28    0.49
  -6  -7  -1   -0.28    0.24
  -6  -7  -1   -0.08    0.34
  -6  -7  -1    0.69    0.37
  -6  -7  -1   -0.10    0.32
  -6  -7  -1    0.01    0.39
   6   7   1    0.04    0.20
   6   7   1    0.07    0.41
   6   7   1    0.36    0.37
   6   7   1    0.12    0.27
   6   7   1   -0.17    0.42
   6   7   1    0.02    0.37
  -7  -7  -1    1.47    0.47
  -7  -7  -1    1.67    0.61
  -7  -7  -1    1.61    0.50
  -7  -7  -1    0.29    0.62
  -7  -7  -1    1.66    0.40
  -7  -7  -1    1.61    0.54
   7   7   1    0.93    0.43
   7   7   1    1.46    0.56
   7   7   1    0.39    0.42
   7   7   1    1.62    0.63
   7   7   1    1.58    0.26
   7   7   1    1.60    0.44
  -8  -7  -1    0.12    0.42
  -8  -7  -1   -0.01    0.28
  -8  -7  -1   -0.23    0.46
  -8  -7  -1    0.32    0.57
  -8  -7  -1    0.29    0.38
  -8  -7  -1    0.03    0.39
   8   7   1    0.13    0.14
   8   7   1    0.21    0.44
   8   7   1    0.02    0.34
   8   7   1    0.27    0.54
   8   7   1    0.06    0.33
   8   7   1    0.56    0.49
   8   7   1    0.15    0.14
  -9  -7  -1    3.47    0.72
  -9  -7  -1    3.05    0.78
  -9  -7  -1    2.59    0.53
  -9  -7  -1    2.51    0.63
  -9  -7  -1    1.96    0.77
  -9  -7  -1    3.09    0.69
   9   7   1    2.42    0.67
   9   7   1    2.46    0.80
   9   7   1    1.78    0.58
   9   7   1    2.61    0.69
   9   7   1    2.86    0.57
 -10  -7  -1   -0.03    0.44
 -10  -7  -1   -0.08    0.44
 -10  -7  -1    0.98    0.63
 -10  -7  -1    0.25    0.63
 -10  -7  -1    0.81    0.40
 -10  -7  -1   -0.14    0.41
  10   7   1    0.20    0.51
  10   7   1    0.19    0.52
  10   7   1    0.02    0.42
  10   7   1    0.38    0.39
   9  -8  -1    3.15    0.95
   9  -8  -1    0.70    0.44
   9  -8  -1    1.17    0.58
   9  -8  -1    0.45    0.46
   9  -8  -1    1.02    0.50
  -9   8   1    0.65    0.61
  -9   8   1    1.04    0.44
  -9   8   1    0.41    0.47
  -9   8   1    0.51    0.45
  -9   8   1    0.29    0.38
  -9   8   1    0.63    0.35
   8  -8  -1    0.94    0.42
   8  -8  -1    1.18    0.44
   8  -8  -1    1.59    0.56
   8  -8  -1    1.46    0.56
   8  -8  -1    0.12    0.51
  -8   8   1    0.34    0.39
  -8   8   1    0.73    0.29
  -8   8   1    0.26    0.57
  -8   8   1    1.09    0.43
  -8   8   1    1.60    0.54
  -8   8   1    1.56    0.47
  -8   8   1    0.98    0.47
   7  -8  -1   -0.11    0.40
   7  -8  -1   -0.58    0.35
   7  -8  -1   -0.21    0.38
   7  -8  -1   -0.14    0.44
   7  -8  -1    0.26    0.48
  -7   8   1   -0.16    0.31
  -7   8   1    0.47    0.59
  -7   8   1   -0.04    0.30
  -7   8   1    0.39    0.44
  -7   8   1    0.18    0.28
  -7   8   1   -0.18    0.34
  -7   8   1    0.17    0.38
   6  -8  -1   26.94    2.75
   6  -8  -1   27.72    2.71
   6  -8  -1   24.18    2.77
   6  -8  -1   27.20    2.66
  -6   8   1   31.19    2.82
  -6   8   1   24.75    2.69
  -6   8   1   24.09    2.67
  -6   8   1   27.33    2.69
  -6   8   1   24.73    2.65
   5  -8  -1    7.20    1.05
   5  -8  -1    7.81    0.99
   5  -8  -1    9.20    1.05
   5  -8  -1    7.02    0.94
   5  -8  -1    9.35    1.03
   5  -8  -1    7.28    1.01
  -5   8   1    8.50    0.97
  -5   8   1    9.78    1.17
  -5   8   1    7.47    0.98
  -5   8   1    7.38    0.95
  -5   8   1    7.77    0.97
   4  -8  -1   19.53    2.22
   4  -8  -1   20.33    2.11
   4  -8  -1   21.81    2.18
   4  -8  -1   17.98    2.12
  -4   8   1   23.98    2.24
  -4   8   1   20.00    2.12
  -4   8   1   20.96    2.13
  -4   8   1   20.61    2.11
   3  -8  -1   -0.13    0.27
   3  -8  -1    0.11    0.27
   3  -8  -1   -0.07    0.34
   3  -8  -1   -0.26    0.36
   3  -8  -1   -0.09    0.28
   3  -8  -1    0.14    0.25
   3  -8  -1    0.12    0.30
   3  -8  -1    0.00    0.28
  -3   8   1   -0.01    0.29
  -3   8   1    0.53    0.32
  -3   8   1    0.61    0.40
  -3   8   1    0.37    0.31
  -3   8   1    0.20    0.28
   2  -8  -1    6.81    0.81
   2  -8  -1    5.96    0.82
   2  -8  -1    6.01    0.77
   2  -8  -1    5.09    0.72
   2  -8  -1    5.42    0.77
   2  -8  -1    5.08    0.94
   2  -8  -1    6.90    0.79
  -2   8   1    6.76    0.92
  -2   8   1    6.73    0.79
  -2   8   1    7.20    0.80
  -2   8   1    6.61    0.78
  -2   8   1    6.33    0.79
   1  -8  -1    0.54    0.29
   1  -8  -1    0.82    0.50
   1  -8  -1    0.18    0.30
   1  -8  -1    0.62    0.31
   1  -8  -1    0.54    0.32
   1  -8  -1    0.29    0.19
   1  -8  -1    0.35    0.31
  -1   8   1    0.07    0.27
  -1   8   1    0.34    0.39
  -1   8   1    0.11    0.30
  -1   8   1    0.00    0.28
  -1   8   1   -0.08    0.30
   0  -8  -1    1.51    0.29
   0  -8  -1    1.87    0.42
   0  -8  -1    1.18    0.59
   0  -8  -1    1.25    0.42
   0  -8  -1    2.56    0.40
   0  -8  -1    2.12    0.42
   0  -8  -1    1.97    0.44
   0   8   1    1.53    0.42
   0   8   1    1.65    0.40
   0   8   1    1.95    0.45
   0   8   1    1.21    0.44
   0   8   1    2.11    0.47
  -1  -8  -1    0.01    0.22
  -1  -8  -1    0.24    0.29
  -1  -8  -1    0.76    0.55
  -1  -8  -1    0.09    0.26
  -1  -8  -1    0.13    0.33
  -1  -8  -1    0.37    0.29
   1   8   1    0.27    0.23
   1   8   1    0.20    0.24
   1   8   1   -0.06    0.34
   1   8   1    0.23    0.32
   1   8   1   -0.27    0.32
   1   8   1    0.37    0.34
  -2  -8  -1   15.84    1.74
  -2  -8  -1   16.42    1.68
  -2  -8  -1   14.48    1.76
  -2  -8  -1   14.94    1.96
  -2  -8  -1   18.04    1.74
   2   8   1   17.29    1.76
   2   8   1   14.64    1.64
   2   8   1   17.23    1.74
   2   8   1   18.32    1.74
  -3  -8  -1    3.48    0.86
  -3  -8  -1    5.71    0.71
  -3  -8  -1    5.71    0.71
  -3  -8  -1    5.61    0.85
  -3  -8  -1    4.70    0.76
   3   8   1    4.54    0.76
   3   8   1    4.80    0.60
   3   8   1    5.21    0.70
   3   8   1    6.49    0.79
   3   8   1    4.27    0.56
   3   8   1    6.43    0.81
   3   8   1    4.46    0.65
  -4  -8  -1    0.07    0.53
  -4  -8  -1    0.12    0.39
  -4  -8  -1    0.22    0.34
  -4  -8  -1    0.36    0.33
  -4  -8  -1    0.42    0.32
   4   8   1    0.57    0.36
   4   8   1    0.56    0.43
   4   8   1   -0.03    0.31
   4   8   1   -0.07    0.20
   4   8   1   -0.17    0.29
   4   8   1    0.22    0.40
  -5  -8  -1    1.08    0.39
  -5  -8  -1    0.81    0.63
  -5  -8  -1    0.47    0.32
  -5  -8  -1    1.64    0.46
  -5  -8  -1    0.30    0.47
   5   8   1    0.76    0.41
   5   8   1    0.87    0.32
   5   8   1    1.59    0.56
   5   8   1    0.64    0.41
   5   8   1    0.87    0.32
  -6  -8  -1    0.81    0.43
  -6  -8  -1    0.35    0.39
  -6  -8  -1   -0.12    0.37
  -6  -8  -1    0.51    0.59
  -6  -8  -1   -0.14    0.44
   6   8   1    0.70    0.30
   6   8   1    0.57    0.34
   6   8   1    0.41    0.41
   6   8   1    1.08    0.51
   6   8   1    0.99    0.55
   6   8   1    0.15    0.39
  -7  -8  -1    1.50    0.55
  -7  -8  -1    1.84    0.77
  -7  -8  -1    2.60    0.62
  -7  -8  -1    1.58    0.65
  -7  -8  -1    4.23    0.67
   7   8   1    2.44    0.66
   7   8   1    1.91    0.57
   7   8   1    3.21    0.41
   7   8   1    3.06    0.55
   7   8   1    2.19    0.58
   7   8   1    3.40    0.79
  -8  -8  -1    1.16    0.71
  -8  -8  -1    1.98    0.59
  -8  -8  -1    1.61    0.45
  -8  -8  -1    0.86    0.49
  -8  -8  -1    1.72    0.54
   8   8   1    1.73    0.24
   8   8   1    1.72    0.61
   8   8   1    1.59    0.24
   8   8   1    1.47    0.55
   8   8   1    1.46    0.69
   8   8   1    1.29    0.50
   8   8   1    2.33    0.52
  -9  -8  -1   -0.97    0.33
  -9  -8  -1   -0.36    0.37
  -9  -8  -1   -0.41    0.39
  -9  -8  -1    0.34    0.32
  -9  -8  -1   -0.21    0.53
  -9  -8  -1   -0.23    0.62
   9   8   1   -0.15    0.50
   9   8   1    0.38    0.47
   9   8   1   -0.21    0.56
   9   8   1    0.09    0.41
   9   8   1    0.88    0.39
 -10  -8  -1    0.61    0.55
 -10  -8  -1    1.22    0.45
 -10  -8  -1    1.20    0.56
 -10  -8  -1    0.63    0.65
 -10  -8  -1    0.58    0.68
 -10  -8  -1    1.42    0.58
  10   8   1    3.43    0.83
  10   8   1    1.33    0.54
  10   8   1    0.59    0.55
  10   8   1    0.69    0.56
  10   8   1    2.04    0.65
   9  -9  -1    0.44    0.53
   9  -9  -1    1.59    0.67
   9  -9  -1    0.84    0.45
   9  -9  -1    1.22    0.54
  -9   9   1    0.53    0.41
  -9   9   1   -0.03    0.52
  -9   9   1    0.71    0.50
  -9   9   1    1.49    0.46
  -9   9   1    0.18    0.32
  -9   9   1   -0.17    0.53
  -9   9   1    0.86    0.26
   8  -9  -1    3.11    0.75
   8  -9  -1    2.24    0.54
   8  -9  -1    0.89    0.58
   8  -9  -1    2.06    0.63
  -8   9   1    0.90    0.66
  -8   9   1    1.64    0.60
  -8   9   1    1.19    0.46
  -8   9   1    1.09    0.43
  -8   9   1    1.11    0.47
  -8   9   1    1.76    0.56
  -8   9   1    1.46    0.35
   7  -9  -1    0.22    0.46
   7  -9  -1    0.51    0.38
   7  -9  -1   -0.30    0.43
   7  -9  -1    0.00    0.43
   7  -9  -1   -0.03    0.23
   7  -9  -1    0.16    0.50
   7  -9  -1   -0.28    0.34
  -7   9   1    0.31    0.28
  -7   9   1   -0.34    0.33
  -7   9   1    0.51    0.63
  -7   9   1   -0.40    0.36
  -7   9   1    0.27    0.41
  -7   9   1    0.51    0.38
  -7   9   1    0.10    0.34
   6  -9  -1   13.33    1.52
   6  -9  -1   11.58    1.47
   6  -9  -1   14.10    1.57
   6  -9  -1   14.47    1.56
   6  -9  -1   16.71    1.65
   6  -9  -1   14.42    1.52
  -6   9   1   12.32    1.49
  -6   9   1   11.60    1.46
  -6   9   1   13.20    1.51
  -6   9   1   15.00    1.52
  -6   9   1   14.72    1.67
   5  -9  -1   -0.01    0.35
   5  -9  -1    0.15    0.31
   5  -9  -1    0.27    0.38
   5  -9  -1    0.32    0.41
   5  -9  -1    0.40    0.36
   5  -9  -1    0.13    0.44
   5  -9  -1    0.31    0.37
   5  -9  -1    0.01    0.34
  -5   9   1    0.10    0.46
  -5   9   1    0.10    0.37
  -5   9   1    0.38    0.38
  -5   9   1    0.44    0.35
  -5   9   1    0.06    0.32
  -5   9   1    0.06    0.34
   4  -9  -1    0.34    0.40
   4  -9  -1    1.67    0.48
   4  -9  -1    1.29    0.39
   4  -9  -1    0.44    0.39
   4  -9  -1    2.26    0.53
   4  -9  -1    0.96    0.38
   4  -9  -1    0.97    0.48
   4  -9  -1    1.29    0.44
  -4   9   1    0.43    0.42
  -4   9   1    1.22    0.43
  -4   9   1    1.29    0.45
  -4   9   1    1.40    0.58
  -4   9   1    1.12    0.39
   3  -9  -1    4.02    0.61
   3  -9  -1    4.10    0.70
   3  -9  -1    4.56    0.72
   3  -9  -1    4.34    0.68
   3  -9  -1    3.67    0.80
   3  -9  -1    5.20    0.69
   3  -9  -1    4.60    0.77
   3  -9  -1    5.56    0.74
  -3   9   1    3.64    0.78
  -3   9   1    4.06    0.68
  -3   9   1    3.77    0.68
  -3   9   1    5.22    0.70
  -3   9   1    5.41    0.69
   2  -9  -1    3.79    0.59
   2  -9  -1    3.49    0.97
   2  -9  -1    2.37    0.45
   2  -9  -1    3.18    0.57
   2  -9  -1    3.76    0.60
   2  -9  -1    2.42    0.72
   2  -9  -1    3.41    0.62
  -2   9   1    3.11    0.57
  -2   9   1    3.26    0.58
  -2   9   1    3.71    0.59
  -2   9   1    2.77    0.61
  -2   9   1    2.66    0.56
   1  -9  -1   -0.19    0.20
   1  -9  -1    0.36    0.34
   1  -9  -1    0.25    0.31
   1  -9  -1    0.39    0.24
   1  -9  -1   -0.13    0.49
   1  -9  -1    0.23    0.33
   1  -9  -1    0.06    0.30
  -1   9   1    0.23    0.27
  -1   9   1   -0.15    0.43
  -1   9   1    0.16    0.33
  -1   9   1   -0.33    0.30
  -1   9   1   -0.04    0.31
   0  -9  -1   20.51    2.62
   0  -9  -1   25.86    2.40
   0  -9  -1   19.41    2.37
   0  -9  -1   23.55    2.32
   0  -9  -1   20.94    2.38
   0  -9  -1   21.10    2.42
   0  -9  -1   25.12    2.41
   0   9   1   27.47    2.46
   0   9   1   22.52    2.41
   0   9   1   23.57    2.40
   0   9   1   27.44    2.44
   0   9   1   22.10    2.44
  -1  -9  -1    2.48    0.49
  -1  -9  -1    2.01    0.53
  -1  -9  -1    2.39    0.52
  -1  -9  -1    1.86    0.43
  -1  -9  -1    1.15    0.64
  -1  -9  -1    2.66    0.45
   1   9   1    2.01    0.53
   1   9   1    1.98    0.39
   1   9   1    1.87    0.48
   1   9   1    3.72    0.63
   1   9   1    2.22    0.50
   1   9   1    2.19    0.46
  -2  -9  -1   -0.15    0.24
  -2  -9  -1   -0.44    0.34
  -2  -9  -1   -0.07    0.29
  -2  -9  -1    0.41    0.34
  -2  -9  -1    0.33    0.59
  -2  -9  -1   -0.14    0.26
   2   9   1   -0.30    0.32
   2   9   1   -0.17    0.20
   2   9   1   -0.06    0.33
   2   9   1   -0.26    0.31
   2   9   1    0.30    0.38
   2   9   1   -0.31    0.35
  -3  -9  -1    2.29    0.56
  -3  -9  -1    2.21    1.08
  -3  -9  -1    3.67    0.55
  -3  -9  -1    2.85    0.58
  -3  -9  -1    2.22    0.64
   3   9   1    2.42    0.43
   3   9   1    4.75    0.75
   3   9   1    2.85    0.61
   3   9   1    3.22    0.59
   3   9   1    2.28    0.39
   3   9   1    3.88    0.65
   3   9   1    2.99    0.59
  -4  -9  -1   14.89    2.03
  -4  -9  -1   15.07    1.81
   4   9   1   16.07    1.55
   4   9   1   15.32    1.65
   4   9   1   17.11    1.79
   4   9   1   16.84    1.77
  -5  -9  -1    2.30    0.84
  -5  -9  -1    2.78    0.62
  -5  -9  -1    4.67    0.67
  -5  -9  -1    3.26    0.68
  -5  -9  -1    2.97    0.77
   5   9   1    3.59    0.64
   5   9   1    4.19    0.77
   5   9   1    4.03    0.60
   5   9   1    5.39    0.88
   5   9   1    4.10    0.72
  -6  -9  -1    0.08    0.41
  -6  -9  -1    0.30    0.60
  -6  -9  -1   -0.33    0.36
  -6  -9  -1    0.71    0.48
  -6  -9  -1    0.34    0.42
   6   9   1   -0.07    0.28
   6   9   1    0.02    0.47
   6   9   1    0.15    0.39
   6   9   1    0.18    0.39
   6   9   1   -0.07    0.37
   6   9   1   -0.35    0.53
  -7  -9  -1   -0.02    0.29
  -7  -9  -1   -0.57    0.59
  -7  -9  -1    0.26    0.43
  -7  -9  -1    0.03    0.33
   7   9   1    0.29    0.51
   7   9   1    0.32    0.58
   7   9   1   -0.17    0.29
   7   9   1   -0.18    0.24
   7   9   1   -0.10    0.31
   7   9   1    0.33    0.43
  -8  -9  -1    0.41    0.46
  -8  -9  -1    0.34    0.66
  -8  -9  -1    1.47    0.52
  -8  -9  -1    1.22    0.64
  -8  -9  -1    0.94    0.49
   8   9   1    0.73    0.63
   8   9   1    1.31    0.61
   8   9   1    1.17    0.43
   8   9   1    1.18    0.50
   8   9   1    0.62    0.20
   8   9   1    0.66    0.51
  -9  -9  -1    2.44    0.65
  -9  -9  -1    1.39    0.83
  -9  -9  -1    3.69    0.76
  -9  -9  -1    1.64    0.62
  -9  -9  -1    2.79    0.81
   9   9   1    3.48    0.96
   9   9   1    4.21    0.70
   9   9   1    2.54    0.66
   9   9   1    2.35    0.70
   9   9   1    4.21    0.94
 -10  -9  -1   -0.50    0.70
 -10  -9  -1    0.10    0.50
 -10  -9  -1    0.86    0.51
 -10  -9  -1    1.14    0.68
 -10  -9  -1    0.56    0.52
  10   9   1    0.83    0.45
  10   9   1    0.14    0.65
  10   9   1    0.79    0.72
   8 -10  -1   -0.03    0.42
   8 -10  -1    0.26    0.55
   8 -10  -1    0.22    0.59
   8 -10  -1   -0.70    0.68
  -8  10   1    0.96    0.67
  -8  10   1    0.04    0.36
  -8  10   1    0.79    0.55
  -8  10   1    0.50    0.50
  -8  10   1    0.31    0.36
  -8  10   1    0.75    0.43
  -8  10   1    1.28    0.33
   7 -10  -1   -0.48    0.39
   7 -10  -1    0.06    0.40
   7 -10  -1   -0.40    0.50
   7 -10  -1   -0.04    0.51
   7 -10  -1    0.28    0.45
   7 -10  -1    0.41    0.26
   7 -10  -1    0.90    0.37
  -7  10   1    0.31    0.36
  -7  10   1    0.61    0.38
  -7  10   1    0.27    0.62
  -7  10   1    0.36    0.35
  -7  10   1    0.01    0.44
  -7  10   1    0.32    0.38
  -7  10   1    0.09    0.44
   6 -10  -1   -0.31    0.33
   6 -10  -1    0.40    0.38
   6 -10  -1    0.04    0.44
   6 -10  -1    0.41    0.37
   6 -10  -1   -0.40    0.42
   6 -10  -1   -0.72    0.40
   6 -10  -1    0.08    0.35
   6 -10  -1   -0.53    0.45
  -6  10   1    0.31    0.42
  -6  10   1    0.09    0.35
  -6  10   1    0.09    0.34
  -6  10   1    0.00    0.36
  -6  10   1    0.12    0.52
  -6  10   1    0.30    0.39
  -6  10   1    0.02    0.65
   5 -10  -1    0.70    0.41
   5 -10  -1    0.54    0.47
   5 -10  -1    0.51    0.36
   5 -10  -1    0.91    0.44
   5 -10  -1    1.05    0.43
   5 -10  -1    1.28    0.54
   5 -10  -1    1.15    0.50
   5 -10  -1    1.55    0.54
  -5  10   1    1.31    0.48
  -5  10   1    0.92    0.41
  -5  10   1    0.68    0.37
  -5  10   1    0.71    0.67
  -5  10   1    2.25    0.54
  -5  10   1    1.35    0.48
   4 -10  -1   26.37    2.74
   4 -10  -1   24.11    2.74
   4 -10  -1   24.75    2.88
   4 -10  -1   24.26    2.72
   4 -10  -1   30.07    2.82
   4 -10  -1   25.45    2.71
  -4  10   1   26.40    2.86
  -4  10   1   26.73    2.74
  -4  10   1   32.36    2.79
  -4  10   1   26.68    2.75
   3 -10  -1    6.97    1.23
   3 -10  -1    7.45    1.03
   3 -10  -1    8.28    1.02
   3 -10  -1    6.89    1.04
   3 -10  -1    8.64    1.07
   3 -10  -1   10.13    1.08
   3 -10  -1    7.72    1.09
   3 -10  -1   10.25    1.12
  -3  10   1   10.63    1.10
  -3  10   1    7.75    1.05
  -3  10   1    8.49    1.25
  -3  10   1   10.42    1.09
  -3  10   1    7.89    1.06
   2 -10  -1    9.39    1.07
   2 -10  -1   11.30    1.20
   2 -10  -1    9.66    1.14
   2 -10  -1    8.14    1.35
   2 -10  -1    8.42    1.15
   2 -10  -1    9.81    1.13
  -2  10   1    9.00    1.19
  -2  10   1    9.18    1.10
  -2  10   1    8.82    1.14
  -2  10   1   10.39    1.16
  -2  10   1    9.81    1.14
   1 -10  -1   -0.24    0.34
   1 -10  -1    0.21    0.34
   1 -10  -1    0.13    0.35
   1 -10  -1   -0.20    0.55
   1 -10  -1   -0.10    0.36
   1 -10  -1    0.30    0.25
   1 -10  -1    0.05    0.27
  -1  10   1    0.47    0.39
  -1  10   1    0.41    0.39
  -1  10   1    0.18    0.37
  -1  10   1   -0.13    0.37
  -1  10   1    0.96    0.56
   0 -10  -1   18.38    1.81
   0 -10  -1   18.75    1.90
   0 -10  -1   14.80    1.91
   0 -10  -1   17.97    1.89
   0 -10  -1   15.40    1.89
   0  10   1   17.98    1.92
   0  10   1   17.70    1.90
   0  10   1   16.28    1.95
   0  10   1   19.61    1.91
   0  10   1   20.58    1.96
  -1 -10  -1    0.32    0.30
  -1 -10  -1    1.09    0.39
  -1 -10  -1    0.03    0.32
  -1 -10  -1    0.10    0.65
  -1 -10  -1    0.33    0.43
  -1 -10  -1    0.61    0.35
   1  10   1    0.48    0.45
   1  10   1    0.90    0.34
   1  10   1    0.34    0.48
   1  10   1    0.26    0.40
   1  10   1    0.19    0.42
   1  10   1    0.96    0.32
  -2 -10  -1    7.76    1.37
  -2 -10  -1   10.45    1.10
  -2 -10  -1   10.82    1.12
  -2 -10  -1    7.38    1.56
  -2 -10  -1    7.87    1.02
  -2 -10  -1    6.77    1.09
   2  10   1   10.66    1.17
   2  10   1    9.36    1.13
   2  10   1    7.84    0.99
   2  10   1   10.16    1.17
   2  10   1    8.93    1.14
  -3 -10  -1    0.95    0.50
  -3 -10  -1    1.44    0.74
  -3 -10  -1    1.40    0.45
  -3 -10  -1    1.04    0.47
  -3 -10  -1    1.48    0.48
   3  10   1    0.91    0.28
   3  10   1    1.07    0.49
   3  10   1    0.89    0.45
   3  10   1    0.78    0.28
   3  10   1    1.39    0.52
   3  10   1    0.90    0.42
   3  10   1    1.95    0.61
  -4 -10  -1    2.90    0.63
  -4 -10  -1    4.46    0.71
  -4 -10  -1    4.48    0.69
  -4 -10  -1    3.48    0.77
  -4 -10  -1    3.00    0.88
   4  10   1    2.63    0.50
   4  10   1    4.41    0.67
   4  10   1    3.78    0.64
   4  10   1    2.24    0.66
   4  10   1    4.79    0.78
   4  10   1    2.83    0.39
  -5 -10  -1    6.38    0.89
  -5 -10  -1    4.84    1.12
  -5 -10  -1    7.12    0.90
  -5 -10  -1    5.78    0.94
  -5 -10  -1    5.15    1.00
   5  10   1    6.67    0.83
   5  10   1    5.70    0.93
   5  10   1    5.22    0.94
   5  10   1    5.05    0.74
  -6 -10  -1   -0.15    0.39
  -6 -10  -1    0.63    0.46
  -6 -10  -1    0.02    0.63
  -6 -10  -1    0.14    0.43
   6  10   1   -0.16    0.39
   6  10   1   -0.12    0.27
   6  10   1   -0.75    0.44
   6  10   1   -0.49    0.40
   6  10   1    1.01    0.58
   6  10   1   -0.12    0.32
  -7 -10  -1    3.47    0.71
  -7 -10  -1    4.09    0.71
  -7 -10  -1    2.23    0.66
  -7 -10  -1    3.13    0.84
  -7 -10  -1    2.20    0.86
   7  10   1    3.86    0.63
   7  10   1    2.08    0.63
   7  10   1    2.66    0.48
   7  10   1    2.81    0.71
   7  10   1    3.60    0.80
  -8 -10  -1    0.17    0.43
  -8 -10  -1   -0.07    0.46
  -8 -10  -1   -0.23    0.53
  -8 -10  -1   -0.26    0.64
  -8 -10  -1   -0.43    0.41
   8  10   1    0.10    0.57
   8  10   1    0.25    0.19
   8  10   1   -0.85    0.53
   8  10   1   -0.02    0.40
   8  10   1    0.67    0.41
   8  10   1   -0.42    0.43
  -9 -10  -1    1.20    0.88
  -9 -10  -1    1.88    0.77
  -9 -10  -1    2.27    0.65
  -9 -10  -1    2.99    0.72
   9  10   1    2.57    0.75
   9  10   1    3.07    0.73
   9  10   1    1.54    0.60
   9  10   1    2.22    0.83
   7 -11  -1    0.56    0.57
   7 -11  -1    0.51    0.30
   7 -11  -1    1.61    0.55
   7 -11  -1    1.21    0.48
   7 -11  -1    0.29    0.46
   7 -11  -1    0.26    0.58
  -7  11   1   -0.58    0.52
  -7  11   1    0.23    0.41
  -7  11   1    0.85    0.39
  -7  11   1    0.55    0.38
  -7  11   1    0.93    0.56
  -7  11   1    0.91    0.73
  -7  11   1    0.54    0.37
   6 -11  -1    0.74    0.42
   6 -11  -1   -0.06    0.41
   6 -11  -1    0.40    0.45
   6 -11  -1    0.01    0.38
   6 -11  -1    0.57    0.33
   6 -11  -1    0.48    0.65
   6 -11  -1    0.08    0.35
  -6  11   1    0.28    0.46
  -6  11   1   -0.20    0.32
  -6  11   1   -0.32    0.37
  -6  11   1   -0.29    0.33
  -6  11   1   -0.19    0.49
  -6  11   1   -0.59    0.42
  -6  11   1   -0.71    0.32
   5 -11  -1    1.01    0.56
   5 -11  -1    1.04    0.42
   5 -11  -1    0.49    0.46
   5 -11  -1    1.62    0.60
   5 -11  -1    1.14    0.42
   5 -11  -1    0.93    0.54
   5 -11  -1    1.75    0.52
   5 -11  -1    1.20    0.46
  -5  11   1    1.55    0.54
  -5  11   1    1.64    0.68
  -5  11   1    1.50    0.49
  -5  11   1    1.54    0.54
  -5  11   1    0.75    0.40
  -5  11   1    0.93    0.45
   4 -11  -1    0.76    0.59
   4 -11  -1    1.29    0.44
   4 -11  -1    1.94    0.56
   4 -11  -1    1.77    0.59
   4 -11  -1    1.09    0.42
   4 -11  -1    1.79    0.49
   4 -11  -1    1.52    0.56
   4 -11  -1    1.16    0.50
  -4  11   1    1.62    0.50
  -4  11   1    0.77    0.46
  -4  11   1    1.52    0.52
  -4  11   1    1.97    0.55
  -4  11   1    1.18    0.68
   3 -11  -1    3.31    0.64
   3 -11  -1    1.77    0.52
   3 -11  -1    2.69    0.79
   3 -11  -1    3.29    0.69
   3 -11  -1    3.33    0.65
   3 -11  -1    2.81    0.62
   3 -11  -1    3.12    0.59
   3 -11  -1    2.02    0.49
  -3  11   1    2.28    0.65
  -3  11   1    4.23    0.70
  -3  11   1    2.82    0.62
  -3  11   1    3.37    0.97
  -3  11   1    2.87    0.61
   2 -11  -1    2.36    0.85
   2 -11  -1    2.32    0.63
   2 -11  -1    2.67    0.46
   2 -11  -1    1.72    0.53
   2 -11  -1    2.31    0.55
   2 -11  -1    2.35    0.55
   2 -11  -1    1.99    0.56
  -2  11   1    2.31    0.60
  -2  11   1    3.17    0.61
  -2  11   1    3.00    0.61
  -2  11   1    2.45    0.74
  -2  11   1    3.00    0.63
   1 -11  -1    0.74    0.44
   1 -11  -1    0.41    0.39
   1 -11  -1    0.96    0.44
   1 -11  -1    0.48    0.45
   1 -11  -1    1.00    0.42
   1 -11  -1    0.54    0.29
   1 -11  -1    1.53    0.70
  -1  11   1    0.46    0.44
  -1  11   1    1.23    0.47
  -1  11   1    0.62    0.48
  -1  11   1    0.68    0.45
  -1  11   1    0.35    0.56
   0 -11  -1    3.58    0.53
   0 -11  -1    5.01    0.74
   0 -11  -1    2.34    0.88
   0 -11  -1    4.25    0.69
   0 -11  -1    3.63    0.65
   0 -11  -1    4.81    0.84
   0 -11  -1    3.09    0.68
   0  11   1    3.16    0.64
   0  11   1    4.09    0.84
   0  11   1    4.71    0.79
   0  11   1    3.17    0.67
   0  11   1    4.33    0.76
  -1 -11  -1    1.93    0.48
  -1 -11  -1    2.06    0.60
  -1 -11  -1    1.38    0.52
  -1 -11  -1    1.90    0.51
  -1 -11  -1    1.95    0.53
  -1 -11  -1    0.71    0.72
   1  11   1    2.17    0.59
   1  11   1    1.44    0.54
   1  11   1    1.55    0.62
   1  11   1    0.53    0.37
   1  11   1    2.10    0.62
   1  11   1    2.45    0.58
  -2 -11  -1    5.39    0.80
  -2 -11  -1    6.07    1.00
  -2 -11  -1    6.16    0.86
  -2 -11  -1    6.47    0.80
  -2 -11  -1    4.15    1.05
  -2 -11  -1    4.69    0.89
   2  11   1    6.64    0.97
   2  11   1    5.02    0.74
   2  11   1    6.74    1.00
   2  11   1    4.69    0.88
   2  11   1    7.51    1.00
   2  11   1    8.18    0.99
  -3 -11  -1    1.12    0.48
  -3 -11  -1    1.44    0.57
  -3 -11  -1    0.35    0.44
  -3 -11  -1    0.25    0.67
  -3 -11  -1    0.88    0.45
   3  11   1    0.53    0.27
   3  11   1    0.93    0.45
   3  11   1    1.21    0.52
   3  11   1    0.93    0.51
   3  11   1    0.84    0.51
   3  11   1    0.55    0.28
   3  11   1    1.15    0.60
  -4 -11  -1    0.25    0.65
  -4 -11  -1   -0.13    0.48
  -4 -11  -1   -0.09    0.40
  -4 -11  -1    0.59    0.46
  -4 -11  -1    0.93    0.38
   4  11   1   -0.03    0.43
   4  11   1   -0.02    0.22
   4  11   1    0.35    0.45
   4  11   1    0.04    0.51
   4  11   1   -0.34    0.26
   4  11   1    0.34    0.53
   4  11   1    0.16    0.44
  -5 -11  -1    4.55    0.78
  -5 -11  -1    4.04    0.67
  -5 -11  -1    3.40    0.83
  -5 -11  -1    1.85    0.65
  -5 -11  -1    2.18    0.87
   5  11   1    3.40    0.63
   5  11   1    4.35    0.83
   5  11   1    3.24    0.56
   5  11   1    2.76    0.65
   5  11   1    4.92    0.93
   5  11   1    3.50    0.77
  -6 -11  -1   -0.17    0.31
  -6 -11  -1    0.66    0.58
  -6 -11  -1   -0.72    0.57
  -6 -11  -1   -0.39    0.72
  -6 -11  -1    0.10    0.43
   6  11   1   -0.35    0.49
   6  11   1   -0.12    0.38
   6  11   1   -0.09    0.58
   6  11   1    0.32    0.45
   6  11   1   -0.19    0.43
   6  11   1   -0.03    0.29
  -7 -11  -1    0.70    0.63
  -7 -11  -1    0.39    0.49
  -7 -11  -1    0.96    0.42
  -7 -11  -1    0.04    0.42
  -7 -11  -1    0.08    0.65
   7  11   1    0.38    0.45
   7  11   1   -0.08    0.29
   7  11   1    0.13    0.58
   7  11   1   -0.58    0.56
   7  11   1   -0.01    0.34
  -8 -11  -1    0.53    0.60
  -8 -11  -1    0.15    0.47
  -8 -11  -1   -0.80    0.37
  -8 -11  -1    0.01    0.45
   8  11   1    0.19    0.46
   8  11   1   -0.25    0.19
   8  11   1   -0.34    0.54
   8  11   1   -0.39    0.34
   8  11   1   -0.15    0.60
   8  11   1   -0.39    0.41
   6 -12  -1    0.19    0.39
   6 -12  -1    0.62    0.57
   6 -12  -1    0.37    0.45
   6 -12  -1    0.07    0.44
   6 -12  -1    0.56    0.42
   6 -12  -1    0.52    0.35
   6 -12  -1   -0.24    0.58
   6 -12  -1   -0.17    0.44
  -6  12   1    0.11    0.36
  -6  12   1    0.17    0.48
  -6  12   1    0.11    0.35
  -6  12   1   -0.68    0.64
  -6  12   1   -0.62    0.46
  -6  12   1    0.17    0.38
   5 -12  -1    0.37    0.35
   5 -12  -1   -0.08    0.53
   5 -12  -1    0.95    0.40
   5 -12  -1   -0.28    0.43
   5 -12  -1   -0.87    0.39
   5 -12  -1    0.15    0.61
   5 -12  -1    0.03    0.38
   5 -12  -1    0.78    0.53
  -5  12   1    0.79    0.40
  -5  12   1   -0.95    0.43
  -5  12   1    0.09    0.43
  -5  12   1    0.39    0.43
  -5  12   1    0.93    0.67
  -5  12   1   -0.49    0.33
   4 -12  -1   -0.38    0.50
   4 -12  -1    0.36    0.47
   4 -12  -1    0.34    0.51
   4 -12  -1   -0.27    0.32
   4 -12  -1    0.05    0.41
   4 -12  -1   -0.09    0.36
   4 -12  -1   -0.33    0.33
   4 -12  -1    2.34    0.60
  -4  12   1   -0.46    0.39
  -4  12   1    0.24    0.65
  -4  12   1    0.02    0.46
  -4  12   1   -0.01    0.44
  -4  12   1    0.16    0.39
   3 -12  -1    2.60    0.67
   3 -12  -1    2.73    0.50
   3 -12  -1    2.54    0.61
   3 -12  -1    2.35    0.62
   3 -12  -1    3.47    0.70
   3 -12  -1    1.32    0.54
   3 -12  -1    1.32    0.72
   3 -12  -1    1.64    0.59
  -3  12   1    2.09    0.59
  -3  12   1    2.89    0.62
  -3  12   1    2.21    0.53
  -3  12   1    1.56    0.76
  -3  12   1    1.86    0.62
   2 -12  -1    0.57    0.42
   2 -12  -1   -0.29    0.38
   2 -12  -1   -0.09    0.43
   2 -12  -1   -0.09    0.30
   2 -12  -1   -0.25    0.31
   2 -12  -1    0.26    0.41
   2 -12  -1    0.53    0.64
  -2  12   1    0.10    0.41
  -2  12   1    0.40    0.47
  -2  12   1    1.32    0.69
  -2  12   1   -0.04    0.52
  -2  12   1   -0.01    0.42
   1 -12  -1    0.17    0.38
   1 -12  -1   -0.02    0.41
   1 -12  -1    0.14    0.28
   1 -12  -1    0.63    0.43
   1 -12  -1   -0.19    0.61
   1 -12  -1    0.38    0.42
   1 -12  -1    0.44    0.44
  -1  12   1    0.57    0.45
  -1  12   1   -0.06    0.64
  -1  12   1    0.41    0.46
  -1  12   1   -0.02    0.43
  -1  12   1    0.22    0.49
   0 -12  -1    4.48    0.77
   0 -12  -1    5.59    0.70
   0 -12  -1    6.49    0.85
   0 -12  -1    3.58    1.04
   0 -12  -1    4.85    0.73
   0 -12  -1    4.09    0.88
   0 -12  -1    4.31    0.82
   0  12   1    4.57    0.94
   0  12   1    6.78    0.94
   0  12   1    6.88    0.95
   0  12   1    4.09    0.82
  -1 -12  -1    8.53    0.99
  -1 -12  -1    7.60    1.23
  -1 -12  -1    7.74    1.12
  -1 -12  -1    7.16    1.03
  -1 -12  -1    7.11    1.41
  -1 -12  -1    9.35    1.10
  -1 -12  -1    9.72    1.13
   1  12   1    7.79    1.13
   1  12   1    9.45    1.27
   1  12   1    7.89    1.23
   1  12   1    9.93    1.22
   1  12   1   10.08    1.20
   1  12   1    7.49    1.03
  -2 -12  -1    2.88    0.97
  -2 -12  -1    4.91    0.78
  -2 -12  -1    3.18    0.70
  -2 -12  -1    3.65    0.64
  -2 -12  -1    5.12    0.77
  -2 -12  -1    3.71    0.83
   2  12   1    5.12    0.80
   2  12   1    3.10    0.58
   2  12   1    4.57    0.85
   2  12   1    2.83    0.72
   2  12   1    4.69    0.88
   2  12   1    4.03    0.83
  -3 -12  -1    6.02    0.92
  -3 -12  -1    6.31    0.87
  -3 -12  -1    3.81    0.87
  -3 -12  -1    7.01    1.09
  -3 -12  -1    3.18    1.06
   3  12   1    7.52    1.04
   3  12   1    4.87    0.90
   3  12   1    4.79    0.68
   3  12   1    5.39    0.71
   3  12   1    5.90    0.93
  -4 -12  -1    3.74    0.72
  -4 -12  -1    2.23    0.90
  -4 -12  -1    2.27    0.55
  -4 -12  -1    2.18    0.74
   4  12   1    1.92    0.66
   4  12   1    3.08    0.40
   4  12   1    3.88    0.85
   4  12   1    2.87    0.75
   4  12   1    2.88    0.76
   4  12   1    2.16    0.65
   4  12   1    2.44    0.49
  -5 -12  -1    1.44    0.48
  -5 -12  -1    1.14    0.54
  -5 -12  -1    0.84    0.62
  -5 -12  -1    1.15    0.78
  -5 -12  -1    1.05    0.52
   5  12   1    1.09    0.59
   5  12   1    1.05    0.50
   5  12   1    1.19    0.38
   5  12   1    0.03    0.52
   5  12   1    1.27    0.72
   5  12   1    0.41    0.59
  -6 -12  -1    0.04    0.47
  -6 -12  -1   -0.06    0.45
  -6 -12  -1   -0.76    0.65
  -6 -12  -1    0.02    0.42
  -6 -12  -1    0.52    0.58
   6  12   1    0.38    0.58
   6  12   1   -0.31    0.30
   6  12   1    0.32    0.78
   6  12   1    0.16    0.40
   6  12   1   -0.68    0.36
  -7 -12  -1   -0.15    0.45
  -7 -12  -1   -0.51    0.40
  -7 -12  -1    0.35    0.61
  -7 -12  -1    0.04    0.50
  -7 -12  -1   -0.71    0.68
   7  12   1    0.05    0.52
   7  12   1   -1.13    0.57
   7  12   1    0.42    0.35
   7  12   1    0.48    0.46
   7  12   1    0.18    0.36
  -8 -12  -1    1.36    0.62
  -8 -12  -1    0.75    0.64
  -8 -12  -1    0.00    0.50
  -8 -12  -1   -0.23    0.72
  -8 -12  -1    0.66    0.54
   8  12   1    0.32    0.49
   8  12   1    0.46    0.27
   8  12   1    0.01    0.70
   8  12   1    2.09    0.76
   8  12   1    0.77    0.44
   5 -13  -1    0.42    0.58
   5 -13  -1   -0.37    0.46
   5 -13  -1    0.59    0.61
   5 -13  -1    0.50    0.37
   5 -13  -1    0.25    0.41
   5 -13  -1    0.47    0.58
   5 -13  -1    0.65    0.45
   5 -13  -1   -0.14    0.44
  -5  13   1   -0.33    0.53
  -5  13   1    1.27    0.57
  -5  13   1    0.29    0.42
  -5  13   1    0.44    0.38
  -5  13   1    0.52    0.46
  -5  13   1    0.57    0.73
   4 -13  -1    0.59    0.53
   4 -13  -1    1.16    0.59
   4 -13  -1   -0.21    0.58
   4 -13  -1    0.67    0.67
   4 -13  -1    0.29    0.47
   4 -13  -1    0.11    0.48
   4 -13  -1    0.73    0.48
   4 -13  -1    0.72    0.47
  -4  13   1    0.35    0.64
  -4  13   1    0.28    0.52
  -4  13   1    0.32    0.42
  -4  13   1    0.31    0.46
  -4  13   1    1.33    0.61
   3 -13  -1   -0.36    0.42
   3 -13  -1    1.27    0.49
   3 -13  -1    0.38    0.35
   3 -13  -1    1.05    1.10
   3 -13  -1    0.41    0.46
   3 -13  -1    1.11    1.00
   3 -13  -1   -0.70    0.59
   3 -13  -1   -0.27    0.46
  -3  13   1    1.17    0.53
  -3  13   1    0.23    0.48
  -3  13   1    0.15    0.69
  -3  13   1   -0.79    0.44
  -3  13   1    0.38    0.49
   2 -13  -1    1.35    0.57
   2 -13  -1    2.18    0.45
   2 -13  -1    0.75    0.76
   2 -13  -1    1.77    0.54
   2 -13  -1    2.11    0.59
   2 -13  -1    1.66    0.65
   2 -13  -1    2.20    0.60
  -2  13   1    2.22    0.63
  -2  13   1    2.88    0.67
  -2  13   1    1.13    0.57
  -2  13   1    2.35    0.63
  -2  13   1    2.31    0.82
   1 -13  -1    0.02    0.50
   1 -13  -1   -0.18    0.44
   1 -13  -1   -0.06    0.43
   1 -13  -1    0.04    0.44
   1 -13  -1    0.49    0.33
   1 -13  -1   -0.15    0.40
   1 -13  -1   -0.37    0.64
  -1  13   1    0.11    0.66
  -1  13   1    0.04    0.47
  -1  13   1    0.47    0.54
  -1  13   1    0.13    0.36
  -1  13   1   -0.16    0.42
   0 -13  -1    6.08    1.04
   0 -13  -1    7.78    0.90
   0 -13  -1    7.96    1.01
   0 -13  -1    7.47    1.19
   0 -13  -1    5.61    0.95
   0 -13  -1    6.80    1.06
   0 -13  -1    4.82    1.23
   0  13   1    7.19    1.05
   0  13   1    7.84    1.10
   0  13   1    7.35    1.09
   0  13   1    8.04    1.07
   0  13   1    8.06    1.22
  -1 -13  -1    7.56    0.94
  -1 -13  -1    3.21    1.11
  -1 -13  -1    6.66    0.78
  -1 -13  -1    5.08    0.88
  -1 -13  -1    3.99    0.95
  -1 -13  -1    5.67    0.90
  -1 -13  -1    4.60    0.82
   1  13   1    5.12    0.88
   1  13   1    6.61    1.05
   1  13   1    6.31    1.03
   1  13   1    6.18    0.88
   1  13   1    5.22    0.99
  -2 -13  -1    0.93    0.57
  -2 -13  -1   -0.41    0.41
  -2 -13  -1   -0.09    0.43
  -2 -13  -1    0.16    0.74
  -2 -13  -1    0.54    0.51
   2  13   1    0.43    0.54
   2  13   1   -0.30    0.51
   2  13   1    0.40    0.59
   2  13   1    0.45    0.33
   2  13   1    0.00    0.56
   2  13   1    0.01    0.49
  -3 -13  -1    1.88    0.69
  -3 -13  -1    1.64    0.84
  -3 -13  -1    2.07    0.52
  -3 -13  -1    1.56    0.57
  -3 -13  -1    0.85    0.54
   3  13   1    1.13    0.60
   3  13   1    2.65    0.67
   3  13   1    1.45    0.62
   3  13   1    3.08    0.79
   3  13   1    1.34    0.69
   3  13   1    1.68    0.40
   3  13   1    1.29    0.37
  -4 -13  -1   -0.30    0.30
  -4 -13  -1    0.24    0.60
  -4 -13  -1   -0.04    0.46
  -4 -13  -1    0.42    0.45
   4  13   1    0.42    0.56
   4  13   1   -0.30    0.52
   4  13   1    1.05    0.58
   4  13   1    0.20    0.29
   4  13   1    0.06    0.20
   4  13   1    0.32    0.54
   4  13   1    0.12    0.60
  -5 -13  -1    0.70    0.62
  -5 -13  -1   -0.15    0.46
  -5 -13  -1   -0.35    0.62
  -5 -13  -1    0.65    0.53
  -5 -13  -1    0.57    0.43
   5  13   1   -0.54    0.64
   5  13   1    0.32    0.55
   5  13   1    0.67    0.51
   5  13   1    0.32    0.55
   5  13   1    0.72    0.63
   5  13   1    0.86    0.37
  -6 -13  -1   -0.29    0.46
  -6 -13  -1   -0.30    0.40
  -6 -13  -1   -0.46    0.46
  -6 -13  -1   -0.76    0.66
  -6 -13  -1    0.69    0.64
   6  13   1   -0.04    0.52
   6  13   1    0.58    0.58
   6  13   1    0.13    0.32
   6  13   1   -0.89    0.43
   6  13   1   -0.24    0.42
   6  13   1    0.31    0.67
   4 -14  -1    0.41    0.52
   4 -14  -1    0.76    0.41
   4 -14  -1    0.89    0.43
   4 -14  -1    0.76    0.48
   4 -14  -1   -0.29    0.61
  -4  14   1    0.28    0.47
  -4  14   1    0.05    0.45
  -4  14   1    0.59    0.55
  -4  14   1   -0.62    0.53
  -4  14   1    0.67    0.46
  -4  14   1   -0.01    0.65
   3 -14  -1    0.47    0.54
   3 -14  -1    0.31    0.48
   3 -14  -1    0.49    0.59
   3 -14  -1   -0.39    0.64
   3 -14  -1    0.28    0.46
   3 -14  -1    0.30    0.38
   3 -14  -1    0.23    0.39
   3 -14  -1   -0.20    0.51
  -3  14   1    0.30    0.49
  -3  14   1    0.42    0.56
  -3  14   1    1.26    0.74
  -3  14   1   -0.11    0.42
  -3  14   1   -0.09    0.52
   2 -14  -1    0.33    0.36
   2 -14  -1    0.60    0.50
   2 -14  -1   -0.28    0.38
   2 -14  -1    0.18    0.51
   2 -14  -1   -0.73    0.51
   2 -14  -1   -0.08    0.68
  -2  14   1   -0.11    0.69
  -2  14   1   -0.09    0.53
  -2  14   1   -0.04    0.51
  -2  14   1   -0.14    0.43
  -2  14   1    0.72    0.55
   1 -14  -1    0.76    0.58
   1 -14  -1   -0.50    0.41
   1 -14  -1   -0.15    0.42
   1 -14  -1    0.43    0.51
   1 -14  -1   -0.04    0.72
   1 -14  -1   -0.34    0.30
  -1  14   1   -0.03    0.72
  -1  14   1   -0.55    0.45
  -1  14   1   -0.32    0.47
  -1  14   1    0.19    0.47
  -1  14   1   -0.13    0.53
   0 -14  -1    0.39    0.57
   0 -14  -1    0.24    0.31
   0 -14  -1    0.55    0.49
   0 -14  -1   -0.02    0.48
   0 -14  -1    0.48    0.47
   0 -14  -1   -0.46    0.42
   0 -14  -1    0.15    0.69
   0  14   1    0.18    0.95
   0  14   1    0.73    0.53
   0  14   1    0.03    0.53
   0  14   1    0.52    0.47
   0  14   1   -0.61    0.58
  -1 -14  -1    2.28    0.62
  -1 -14  -1    1.20    0.84
  -1 -14  -1    2.00    0.57
  -1 -14  -1    1.05    0.40
  -1 -14  -1    1.14    0.54
   1  14   1    1.41    0.67
   1  14   1    2.54    0.74
   1  14   1    0.67    0.59
   1  14   1    1.00    0.74
  -2 -14  -1    4.72    1.07
  -2 -14  -1    3.23    0.74
  -2 -14  -1    3.37    0.64
  -2 -14  -1    0.79    0.96
  -2 -14  -1    2.97    0.75
   2  14   1    3.38    0.81
   2  14   1    2.37    0.54
   2  14   1    2.03    0.50
   2  14   1    2.46    0.83
   2  14   1    4.13    1.32
   2  14   1    2.99    0.77
   2  14   1    3.19    0.84
  -3 -14  -1    0.20    0.76
  -3 -14  -1    1.00    0.53
  -3 -14  -1    0.64    0.51
  -3 -14  -1    0.68    0.54
  -3 -14  -1    0.66    0.86
   3  14   1    0.96    0.76
   3  14   1    0.36    0.47
   3  14   1    2.30    0.40
   3  14   1    1.41    0.71
   3  14   1    0.83    0.35
   3  14   1    0.77    0.68
   3  14   1    1.31    0.87
  -4 -14  -1    0.19    0.46
  -4 -14  -1   -0.56    0.45
  -4 -14  -1    0.32    0.76
  -4 -14  -1   -0.14    0.43
   4  14   1   -0.44    0.53
   4  14   1   -0.03    0.20
   4  14   1   -0.28    0.54
   4  14   1    0.15    0.61
   4  14   1    1.88    0.67
   4  14   1   -0.36    0.26
   4  14   1   -0.17    0.66
  -5 -14  -1    2.50    0.70
  -5 -14  -1    2.19    0.67
  -5 -14  -1    1.83    0.80
  -5 -14  -1    1.96    0.55
   5  14   1    2.44    0.65
   5  14   1    3.51    0.94
   5  14   1    1.41    0.63
   5  14   1    2.00    0.76
   5  14   1    1.34    0.49
   5  14   1    1.15    0.68
   1 -15  -1    0.56    0.37
   1 -15  -1   -0.42    0.35
   1 -15  -1    0.01    0.49
   1 -15  -1    0.19    0.47
   1 -15  -1    0.33    0.78
   1 -15  -1   -0.23    0.46
  -1  15   1   -0.02    0.60
  -1  15   1    0.90    0.69
  -1  15   1    1.87    0.70
  -1  15   1   -0.25    0.47
  -1  15   1    1.12    0.59
   0 -15  -1    1.60    0.72
   0 -15  -1    1.17    0.40
   0 -15  -1    1.21    0.54
   0 -15  -1    0.89    0.53
   0 -15  -1    1.48    0.58
   0 -15  -1    0.70    0.85
   0  15   1    1.40    0.64
   0  15   1    0.57    0.76
   0  15   1    0.90    0.65
   0  15   1    0.65    0.62
  -1 -15  -1   -0.04    0.79
  -1 -15  -1    0.06    0.50
  -1 -15  -1    0.09    0.54
  -1 -15  -1    0.15    0.37
  -1 -15  -1    1.15    0.68
  -1 -15  -1    0.00    0.31
  -1 -15  -1    0.32    0.57
   1  15   1   -1.10    0.50
   1  15   1    0.19    0.62
   1  15   1    0.83    0.73
   1  15   1   -0.13    0.55
   1  15   1    0.62    0.94
  -2 -15  -1    0.20    0.50
  -2 -15  -1   -0.64    0.42
  -2 -15  -1    0.99    0.46
  -2 -15  -1   -0.75    0.73
  -2 -15  -1    0.07    0.34
   2  15   1   -0.16    0.66
   2  15   1   -0.72    0.62
   2  15   1   -1.38    0.45
   2  15   1   -0.74    0.42
   2  15   1    0.91    0.65
  -3 -15  -1   -0.31    0.50
  -3 -15  -1   -0.08    0.51
  -3 -15  -1    1.44    0.72
  -3 -15  -1    0.43    0.55
   3  15   1    1.65    0.69
   3  15   1   -0.07    0.66
   3  15   1    0.00    0.61
   3  15   1    0.75    0.71
   3  15   1    0.92    0.70
   3  15   1    1.19    0.40
   3  15   1    0.02    0.32
   2  14  -2   -0.58    0.50
   2  14  -2    0.55    0.64
   2  14  -2    0.57    0.70
   2  14  -2    0.14    0.61
   2  14  -2    0.09    0.31
  -2 -14   2    0.01    0.44
  -2 -14   2    0.28    0.30
  -2 -14   2    0.30    0.44
  -2 -14   2   -0.28    0.47
  -2 -14   2    1.40    0.70
  -2 -14   2    0.72    0.59
   1  14  -2    0.56    0.55
   1  14  -2   -0.47    0.58
   1  14  -2    0.62    0.64
   1  14  -2   -0.50    0.68
   1  14  -2    0.00    0.65
   1  14  -2    0.13    0.30
  -1 -14   2    0.53    0.48
  -1 -14   2   -0.01    0.42
  -1 -14   2   -1.86    0.84
  -1 -14   2    0.81    0.56
  -1 -14   2   -0.16    0.41
  -1 -14   2    0.05    0.27
  -1 -14   2    1.16    0.71
   0  14  -2    0.09    0.70
   0  14  -2   -0.01    0.50
   0  14  -2   -0.72    0.49
   0  14  -2    1.90    0.74
   0  14  -2    0.75    0.60
   0 -14   2   -1.34    0.83
   0 -14   2    0.09    0.28
   0 -14   2    0.14    0.54
   0 -14   2    0.90    0.67
   0 -14   2   -0.58    0.50
   0 -14   2    0.16    0.48
   0 -14   2   -0.25    0.52
  -1  14  -2   -0.03    0.58
  -1  14  -2    0.43    0.55
  -1  14  -2    0.55    0.64
  -1  14  -2    0.84    0.73
  -1  14  -2    1.02    0.62
   1 -14   2    0.31    0.62
   1 -14   2    0.19    0.30
   1 -14   2   -0.30    0.52
   1 -14   2    0.91    0.54
   1 -14   2   -1.91    0.79
   1 -14   2    0.63    0.52
   1 -14   2    0.35    0.47
  -2  14  -2   -0.71    0.69
  -2  14  -2    0.64    0.64
  -2  14  -2    0.88    0.62
  -2  14  -2   -0.92    0.55
  -2  14  -2   -0.11    0.58
   2 -14   2    0.74    0.55
   2 -14   2   -1.06    0.85
   2 -14   2    0.16    0.53
   2 -14   2    0.33    0.32
   2 -14   2    1.37    0.63
   2 -14   2    1.02    0.81
   2 -14   2    0.79    0.74
   5  13  -2    0.50    0.71
   5  13  -2    2.18    0.69
   5  13  -2    0.26    0.34
   5  13  -2    1.52    0.49
   5  13  -2   -0.01    0.70
  -5 -13   2    0.34    0.46
  -5 -13   2    1.65    0.73
  -5 -13   2    0.38    0.53
   4  13  -2    2.02    0.78
   4  13  -2    1.78    0.59
   4  13  -2    1.54    0.64
   4  13  -2    1.40    0.32
   4  13  -2    2.45    0.85
   4  13  -2    2.42    0.50
  -4 -13   2    1.28    0.52
  -4 -13   2    0.96    0.54
  -4 -13   2    2.37    0.64
  -4 -13   2    2.81    0.79
  -4 -13   2    0.02    0.94
   3  13  -2    3.76    0.66
   3  13  -2    5.91    1.04
   3  13  -2    7.01    1.12
   3  13  -2    3.63    0.63
   3  13  -2    4.18    0.90
   3  13  -2    4.90    0.88
   3  13  -2    5.52    0.97
  -3 -13   2    2.66    1.19
  -3 -13   2    5.01    1.01
  -3 -13   2    3.00    0.84
  -3 -13   2    5.83    0.93
  -3 -13   2    5.11    0.72
  -3 -13   2    4.91    0.86
   2  13  -2    0.73    0.66
   2  13  -2    1.88    0.74
   2  13  -2    0.26    0.60
   2  13  -2    0.70    0.58
   2  13  -2    1.48    0.37
   2  13  -2    0.37    0.62
  -2 -13   2    1.29    0.59
  -2 -13   2    0.81    0.44
  -2 -13   2    0.30    0.90
  -2 -13   2    0.67    0.51
  -2 -13   2    2.00    0.70
  -2 -13   2    0.63    0.54
   1  13  -2    0.51    0.50
   1  13  -2    0.32    0.55
   1  13  -2    0.31    0.58
   1  13  -2    0.14    0.61
  -1 -13   2    0.59    0.49
  -1 -13   2   -0.62    0.43
  -1 -13   2    0.67    0.50
  -1 -13   2    0.92    0.64
  -1 -13   2    0.19    0.26
  -1 -13   2    0.12    0.40
   0  13  -2    6.21    1.05
   0  13  -2    4.77    0.97
   0  13  -2    4.37    0.85
   0  13  -2    7.51    1.11
   0  13  -2    6.59    1.07
   0 -13   2    5.70    0.71
   0 -13   2    5.46    0.96
   0 -13   2    5.57    1.04
   0 -13   2    4.29    0.94
   0 -13   2    5.04    0.93
   0 -13   2    5.23    0.87
  -1  13  -2   10.04    1.37
  -1  13  -2    9.03    1.26
  -1  13  -2    8.92    1.19
  -1  13  -2    8.53    1.21
  -1  13  -2    8.17    1.19
   1 -13   2    6.92    1.14
   1 -13   2    7.87    1.16
   1 -13   2    8.07    0.97
   1 -13   2    9.03    1.37
   1 -13   2    7.53    1.18
   1 -13   2    8.46    1.19
  -2  13  -2    1.89    0.65
  -2  13  -2    1.58    0.67
  -2  13  -2    2.72    0.76
  -2  13  -2    1.53    0.80
   2 -13   2    3.44    0.83
   2 -13   2    1.28    0.61
   2 -13   2    2.79    0.66
   2 -13   2    0.55    0.90
   2 -13   2    2.37    0.63
   2 -13   2    2.16    0.67
   2 -13   2    1.73    0.41
  -3  13  -2   -0.10    0.68
  -3  13  -2    0.25    0.58
  -3  13  -2   -0.46    0.52
  -3  13  -2   -0.48    0.52
  -3  13  -2    0.19    0.51
   3 -13   2    0.12    0.29
   3 -13   2    0.24    0.57
   3 -13   2    0.43    0.50
   3 -13   2   -0.13    0.52
   3 -13   2    0.01    0.79
   3 -13   2    0.09    0.46
   3 -13   2    0.45    0.53
  -4  13  -2   -0.23    0.45
  -4  13  -2    0.58    0.55
  -4  13  -2   -0.10    0.41
  -4  13  -2    0.09    0.65
  -4  13  -2   -1.10    0.56
  -4  13  -2   -0.04    0.53
   4 -13   2   -0.74    0.39
   4 -13   2   -0.65    0.54
   4 -13   2   -0.64    0.40
   4 -13   2   -0.34    0.38
   4 -13   2   -0.54    0.73
   4 -13   2   -0.02    0.62
   4 -13   2    1.31    0.48
   4 -13   2    0.47    0.31
   6  12  -2   -0.01    0.62
   6  12  -2    0.48    0.46
   6  12  -2    1.09    0.44
   6  12  -2    0.04    0.76
  -6 -12   2    1.01    0.53
  -6 -12   2    1.31    0.66
  -6 -12   2   -1.63    0.82
  -6 -12   2    0.29    0.48
  -6 -12   2    1.20    0.55
   5  12  -2   -0.56    0.61
   5  12  -2    0.40    0.39
   5  12  -2   -0.39    0.54
   5  12  -2    0.77    0.53
   5  12  -2    0.53    0.34
  -5 -12   2   -1.03    0.83
  -5 -12   2    0.77    0.55
  -5 -12   2   -0.41    0.43
  -5 -12   2    0.08    0.44
  -5 -12   2   -0.11    0.43
   4  12  -2    1.35    0.73
   4  12  -2    0.94    0.48
   4  12  -2    0.78    0.53
   4  12  -2    0.84    0.27
   4  12  -2    2.64    0.72
   4  12  -2    1.55    0.68
   4  12  -2    0.89    0.36
  -4 -12   2    0.96    0.52
  -4 -12   2    0.71    0.59
  -4 -12   2    0.09    0.49
  -4 -12   2    1.24    0.52
  -4 -12   2   -0.53    0.86
   3  12  -2    0.13    0.28
   3  12  -2    0.14    0.50
   3  12  -2   -0.20    0.56
   3  12  -2   -0.03    0.47
   3  12  -2    0.02    0.60
   3  12  -2    0.25    0.50
  -3 -12   2    0.07    0.42
  -3 -12   2    0.49    0.83
  -3 -12   2    0.39    0.46
  -3 -12   2    0.46    0.52
  -3 -12   2    0.32    0.49
   2  12  -2    4.40    0.82
   2  12  -2    5.19    0.96
   2  12  -2    4.64    0.80
   2  12  -2    4.01    0.56
   2  12  -2    3.23    0.77
   2  12  -2    2.82    0.72
  -2 -12   2    3.67    0.67
  -2 -12   2    2.95    0.79
  -2 -12   2    3.97    0.78
  -2 -12   2    2.08    0.99
  -2 -12   2    2.71    0.75
  -2 -12   2    2.67    0.60
   1  12  -2    0.26    0.59
   1  12  -2   -0.27    0.40
   1  12  -2    0.81    0.60
   1  12  -2    0.37    0.50
  -1 -12   2   -0.10    0.37
  -1 -12   2   -0.07    0.45
  -1 -12   2    0.04    0.80
  -1 -12   2    1.66    0.49
  -1 -12   2    0.12    0.24
  -1 -12   2    0.12    0.44
  -1 -12   2    0.19    0.53
   0  12  -2   -0.13    0.59
   0  12  -2   -0.43    0.45
   0  12  -2   -0.26    0.48
   0  12  -2    0.10    0.58
   0  12  -2   -0.09    0.45
   0 -12   2    0.83    0.54
   0 -12   2   -0.07    0.45
   0 -12   2   -0.25    0.33
   0 -12   2    0.10    0.40
   0 -12   2    0.56    0.47
   0 -12   2   -0.19    0.75
   0 -12   2    0.14    0.23
  -1  12  -2    6.21    1.00
  -1  12  -2    5.98    1.04
  -1  12  -2    7.02    0.91
  -1  12  -2    6.41    1.04
  -1  12  -2    6.17    1.09
   1 -12   2    3.46    1.15
   1 -12   2    6.35    0.95
   1 -12   2    5.83    0.76
   1 -12   2    5.99    0.87
   1 -12   2    6.41    1.15
   1 -12   2    7.26    1.12
   1 -12   2    6.21    0.99
  -2  12  -2    0.56    0.54
  -2  12  -2   -0.01    0.58
  -2  12  -2    0.65    0.45
  -2  12  -2    0.18    0.44
   2 -12   2    0.44    0.67
   2 -12   2    1.09    0.57
   2 -12   2    0.14    0.46
   2 -12   2    0.65    0.50
   2 -12   2    0.61    0.48
   2 -12   2    0.26    0.27
  -3  12  -2   -0.19    0.66
  -3  12  -2    0.40    0.48
  -3  12  -2    0.06    0.50
  -3  12  -2   -0.78    0.46
  -3  12  -2    0.25    0.41
   3 -12   2   -0.28    0.46
   3 -12   2    0.98    0.75
   3 -12   2    0.34    0.54
   3 -12   2    0.45    0.51
   3 -12   2    0.50    0.45
   3 -12   2    0.46    0.58
   3 -12   2    0.39    0.31
  -4  12  -2    0.52    0.41
  -4  12  -2    0.64    0.71
  -4  12  -2   -0.26    0.53
  -4  12  -2   -0.65    0.43
  -4  12  -2    0.43    0.55
  -4  12  -2    0.06    0.44
   4 -12   2    0.00    0.43
   4 -12   2    0.78    0.54
   4 -12   2    0.76    0.64
   4 -12   2   -0.32    0.50
   4 -12   2    0.44    0.46
   4 -12   2    0.43    0.31
   4 -12   2    0.30    0.39
   4 -12   2    0.34    0.76
  -5  12  -2    1.14    0.52
  -5  12  -2    1.50    0.59
  -5  12  -2    0.09    0.67
  -5  12  -2    0.88    0.58
  -5  12  -2    0.53    0.62
  -5  12  -2    0.69    0.45
   5 -12   2    0.40    0.64
   5 -12   2    1.38    0.36
   5 -12   2    1.38    0.61
   5 -12   2   -0.40    0.82
   5 -12   2    0.72    0.72
   5 -12   2    0.71    0.45
   5 -12   2    0.60    0.46
  -6  12  -2    1.21    0.47
  -6  12  -2    0.85    0.61
  -6  12  -2    0.86    0.53
  -6  12  -2    0.14    0.60
  -6  12  -2    0.50    0.66
  -6  12  -2    0.46    0.50
   6 -12   2    0.17    0.43
   6 -12   2    0.09    0.59
   6 -12   2    0.13    0.56
   6 -12   2    1.04    0.71
   6 -12   2    1.55    0.52
   7  11  -2    4.69    1.00
   7  11  -2    3.56    0.64
   7  11  -2    2.15    0.69
   7  11  -2    3.44    0.83
  -7 -11   2    1.10    0.99
  -7 -11   2    2.65    0.78
  -7 -11   2    2.33    0.65
  -7 -11   2    4.45    0.79
   6  11  -2    2.39    0.52
   6  11  -2    1.03    0.63
   6  11  -2    2.16    0.62
   6  11  -2    2.31    0.38
   6  11  -2    3.54    0.88
   6  11  -2    2.78    0.76
  -6 -11   2    2.88    0.80
  -6 -11   2    2.36    0.61
  -6 -11   2    2.87    0.66
  -6 -11   2    1.73    0.55
   5  11  -2    1.64    0.45
   5  11  -2    2.05    0.70
   5  11  -2    1.44    0.55
   5  11  -2    2.04    0.47
   5  11  -2    2.49    0.74
   5  11  -2    2.09    0.60
  -5 -11   2    1.35    0.87
  -5 -11   2    2.45    0.61
  -5 -11   2    1.48    0.63
  -5 -11   2    2.08    0.58
   4  11  -2   -0.09    0.40
   4  11  -2   -0.15    0.25
   4  11  -2    0.50    0.42
   4  11  -2    0.34    0.47
   4  11  -2   -0.20    0.55
   4  11  -2   -0.37    0.40
  -4 -11   2    0.22    0.41
  -4 -11   2    0.11    0.70
  -4 -11   2    0.43    0.56
  -4 -11   2    0.16    0.42
  -4 -11   2   -0.20    0.39
   3  11  -2    0.91    0.50
   3  11  -2    0.57    0.46
   3  11  -2    0.65    0.46
   3  11  -2    0.27    0.55
   3  11  -2    0.69    0.30
   3  11  -2    1.09    0.59
  -3 -11   2    0.68    0.46
  -3 -11   2    0.19    0.46
  -3 -11   2    0.08    0.31
  -3 -11   2    0.12    0.71
  -3 -11   2    0.32    0.42
  -3 -11   2    2.64    0.70
   2  11  -2    0.38    0.57
   2  11  -2    0.58    0.48
   2  11  -2    1.09    0.56
   2  11  -2    1.03    0.58
   2  11  -2    0.39    0.46
   2  11  -2    0.50    0.30
  -2 -11   2    1.22    0.61
  -2 -11   2    0.67    0.79
  -2 -11   2    0.45    0.37
  -2 -11   2    0.78    0.47
  -2 -11   2    0.45    0.47
  -2 -11   2    0.18    0.52
   1  11  -2    0.64    0.56
   1  11  -2    1.37    0.59
   1  11  -2    1.01    0.58
   1  11  -2    0.80    0.51
   1  11  -2    0.30    0.42
  -1 -11   2    1.21    0.44
  -1 -11   2    0.35    0.72
  -1 -11   2    1.16    0.53
  -1 -11   2    0.56    0.46
  -1 -11   2    1.27    0.56
  -1 -11   2    1.49    0.52
   0  11  -2   -0.15    0.51
   0  11  -2    0.02    0.57
   0  11  -2    0.35    0.44
   0  11  -2    0.33    0.49
   0 -11   2    0.14    0.21
   0 -11   2    0.89    0.78
   0 -11   2    0.46    0.47
   0 -11   2   -0.31    0.38
   0 -11   2    0.07    0.41
   0 -11   2   -0.10    0.41
   0 -11   2   -0.34    0.46
  -1  11  -2    0.32    0.62
  -1  11  -2    1.99    0.60
  -1  11  -2    1.67    0.55
  -1  11  -2    0.72    0.46
  -1  11  -2    0.68    0.57
   1 -11   2    1.05    0.56
   1 -11   2    1.34    0.54
   1 -11   2    1.34    0.52
   1 -11   2    0.90    0.76
   1 -11   2    0.70    0.48
   1 -11   2    1.10    0.29
   1 -11   2    1.16    0.52
  -2  11  -2    0.43    0.55
  -2  11  -2    0.71    0.74
  -2  11  -2   -0.09    0.42
  -2  11  -2    1.01    0.66
  -2  11  -2    1.02    0.51
   2 -11   2    0.99    0.49
   2 -11   2    0.27    0.49
   2 -11   2    0.42    0.27
   2 -11   2    0.24    0.46
   2 -11   2   -0.01    0.69
   2 -11   2    0.01    0.41
   2 -11   2    1.02    0.52
  -3  11  -2    0.07    0.42
  -3  11  -2   -0.25    0.47
  -3  11  -2    0.52    0.49
  -3  11  -2    0.73    0.53
  -3  11  -2    0.66    0.57
   3 -11   2    0.14    0.46
   3 -11   2    0.27    0.46
   3 -11   2   -0.09    0.50
   3 -11   2    0.43    0.29
   3 -11   2    1.72    0.62
   3 -11   2    0.01    0.40
   3 -11   2    0.20    0.64
  -4  11  -2   -0.04    0.48
  -4  11  -2    0.15    0.38
  -4  11  -2    0.15    0.43
  -4  11  -2   -0.09    0.47
  -4  11  -2    0.14    0.50
   4 -11   2    0.36    0.47
   4 -11   2   -0.42    0.47
   4 -11   2   -0.50    0.46
   4 -11   2   -0.21    0.31
   4 -11   2   -0.65    0.36
   4 -11   2   -0.17    0.27
   4 -11   2    0.70    0.47
   4 -11   2   -0.27    0.61
  -5  11  -2   -0.70    0.48
  -5  11  -2    0.20    0.48
  -5  11  -2   -0.33    0.43
  -5  11  -2    0.62    0.46
  -5  11  -2    0.43    0.61
  -5  11  -2    0.50    0.39
   5 -11   2   -0.30    0.46
   5 -11   2    0.44    0.42
   5 -11   2    0.26    0.47
   5 -11   2    0.33    0.28
   5 -11   2    0.15    0.58
   5 -11   2   -0.21    0.47
   5 -11   2    0.87    0.67
   5 -11   2   -0.43    0.36
  -6  11  -2    3.86    0.77
  -6  11  -2    2.30    0.63
  -6  11  -2    2.05    0.81
  -6  11  -2    2.54    0.72
  -6  11  -2    2.46    0.58
  -6  11  -2    1.97    0.61
   6 -11   2    2.04    0.65
   6 -11   2    2.19    0.57
   6 -11   2    0.79    1.00
   6 -11   2    1.85    0.58
   6 -11   2    1.77    0.70
   6 -11   2    3.88    0.86
  -7  11  -2    0.21    0.42
  -7  11  -2   -0.80    0.51
  -7  11  -2    0.18    0.42
  -7  11  -2   -0.39    0.60
  -7  11  -2   -0.47    0.35
   7 -11   2    0.38    0.43
   7 -11   2    0.92    0.43
   7 -11   2   -0.34    0.42
   7 -11   2    0.14    0.47
   7 -11   2    0.01    0.63
   7 -11   2   -0.72    0.45
   8  10  -2    0.65    0.53
   8  10  -2    0.69    0.40
   8  10  -2    0.59    0.49
   8  10  -2    0.57    0.64
   8  10  -2    0.35    0.63
  -8 -10   2    1.11    0.60
  -8 -10   2   -0.29    0.89
  -8 -10   2    0.31    0.52
  -8 -10   2    0.24    0.45
  -8 -10   2    0.11    0.42
   7  10  -2    2.19    0.62
   7  10  -2    3.43    0.64
   7  10  -2    6.53    1.05
   7  10  -2    3.39    0.73
   7  10  -2    4.95    0.88
  -7 -10   2    0.70    0.94
  -7 -10   2    3.44    0.70
  -7 -10   2    4.13    0.75
  -7 -10   2    3.71    0.84
  -7 -10   2    2.15    0.63
   6  10  -2    6.61    0.86
   6  10  -2    7.63    1.16
   6  10  -2    6.42    1.05
   6  10  -2    7.02    0.96
  -6 -10   2    4.03    0.96
  -6 -10   2    6.61    0.94
  -6 -10   2    6.11    0.94
   5  10  -2    6.13    0.98
   5  10  -2    4.99    0.90
   5  10  -2    5.99    0.82
   5  10  -2    8.39    1.05
  -5 -10   2    5.26    1.24
  -5 -10   2    4.74    0.91
  -5 -10   2    7.72    1.04
  -5 -10   2    7.32    0.94
   4  10  -2   10.90    1.27
   4  10  -2   11.93    1.17
   4  10  -2    8.90    1.21
  -4 -10   2    8.56    1.54
  -4 -10   2    9.29    1.17
  -4 -10   2    8.66    1.28
   3  10  -2    0.56    0.47
   3  10  -2   -0.11    0.46
   3  10  -2    0.10    0.23
   3  10  -2    0.31    0.53
   3  10  -2    0.22    0.44
  -3 -10   2   -0.15    0.44
  -3 -10   2    0.73    0.71
  -3 -10   2    0.39    0.38
  -3 -10   2    0.11    0.28
  -3 -10   2    0.26    0.43
  -3 -10   2    0.16    0.40
   2  10  -2    0.45    0.25
   2  10  -2    0.86    0.46
   2  10  -2    0.01    0.46
   2  10  -2    0.80    0.51
   2  10  -2    0.69    0.46
   2  10  -2    1.39    0.57
  -2 -10   2    0.90    0.74
  -2 -10   2    0.52    0.35
  -2 -10   2    0.86    0.45
  -2 -10   2    0.88    0.46
  -2 -10   2    0.56    0.33
  -2 -10   2    0.49    0.50
   1  10  -2    9.29    1.14
   1  10  -2    9.47    1.18
   1  10  -2    8.61    1.19
   1  10  -2    8.19    1.13
   1  10  -2   10.90    1.21
  -1 -10   2    9.12    1.12
  -1 -10   2    7.67    1.05
  -1 -10   2    7.77    1.12
  -1 -10   2    9.59    1.12
  -1 -10   2    7.97    1.14
   0  10  -2    2.08    0.63
   0  10  -2    1.83    0.66
   0  10  -2    2.67    0.62
   0  10  -2    2.97    0.60
   0  10  -2    1.97    0.51
   0 -10   2    3.94    0.99
   0 -10   2    2.73    0.37
   0 -10   2    2.67    0.62
   0 -10   2    1.73    0.84
   0 -10   2    2.77    0.60
   0 -10   2    2.01    0.61
   0 -10   2    2.65    0.62
  -1  10  -2    0.53    0.41
  -1  10  -2    0.39    0.44
  -1  10  -2    0.76    0.38
  -1  10  -2    0.34    0.46
  -1  10  -2    0.10    0.55
   1 -10   2    0.41    0.43
   1 -10   2   -0.13    0.37
   1 -10   2   -0.15    0.40
   1 -10   2    0.07    0.43
   1 -10   2    1.20    0.48
   1 -10   2    0.04    0.67
   1 -10   2    0.29    0.22
  -2  10  -2   -0.03    0.56
  -2  10  -2    0.07    0.43
  -2  10  -2    0.43    0.47
  -2  10  -2    0.96    0.52
  -2  10  -2    0.55    0.36
   2 -10   2    0.33    0.43
   2 -10   2   -0.04    0.65
   2 -10   2    1.00    0.40
   2 -10   2    0.77    0.50
   2 -10   2    0.60    0.50
   2 -10   2    0.42    0.25
   2 -10   2    0.23    0.41
  -3  10  -2   -0.03    0.41
  -3  10  -2    0.28    0.62
  -3  10  -2    0.06    0.47
  -3  10  -2   -0.21    0.43
  -3  10  -2    0.14    0.39
   3 -10   2    0.35    0.48
   3 -10   2    0.11    0.42
   3 -10   2   -0.18    0.25
   3 -10   2    0.03    0.31
   3 -10   2   -0.10    0.41
   3 -10   2    0.15    0.38
   3 -10   2   -0.03    1.07
  -4  10  -2   -0.12    0.60
  -4  10  -2    0.01    0.46
  -4  10  -2    0.16    0.45
  -4  10  -2   -0.09    0.34
  -4  10  -2   -0.17    0.45
  -4  10  -2    0.60    0.46
   4 -10   2    0.02    0.40
   4 -10   2    0.64    0.45
   4 -10   2    0.16    0.38
   4 -10   2    0.14    0.49
   4 -10   2    0.34    0.60
   4 -10   2    0.54    0.44
   4 -10   2   -0.11    0.27
   4 -10   2    0.85    0.54
  -5  10  -2    0.10    0.62
  -5  10  -2   -0.07    0.47
  -5  10  -2    0.63    0.47
  -5  10  -2    0.02    0.57
  -5  10  -2    0.38    0.58
  -5  10  -2    0.02    0.39
   5 -10   2    0.10    0.27
   5 -10   2    0.38    0.45
   5 -10   2    0.05    0.52
   5 -10   2    0.68    0.52
   5 -10   2    0.29    0.39
   5 -10   2    0.01    0.40
   5 -10   2    0.56    0.48
   5 -10   2    0.91    0.62
  -6  10  -2   -0.20    0.49
  -6  10  -2    0.20    0.41
  -6  10  -2    0.47    0.51
  -6  10  -2    0.67    0.47
  -6  10  -2    0.24    0.44
  -6  10  -2   -0.07    0.57
   6 -10   2    0.42    0.42
   6 -10   2   -0.02    0.50
   6 -10   2    0.17    0.53
   6 -10   2    0.27    0.49
   6 -10   2   -0.42    0.34
   6 -10   2    0.01    0.42
   6 -10   2    1.01    0.55
  -7  10  -2   -0.21    0.52
  -7  10  -2    0.02    0.27
  -7  10  -2    0.06    0.48
  -7  10  -2    0.02    0.38
  -7  10  -2    0.36    0.44
  -7  10  -2    0.26    0.66
  -7  10  -2    0.17    0.40
   7 -10   2    0.21    0.55
   7 -10   2   -0.28    0.42
   7 -10   2   -0.09    0.33
   7 -10   2   -0.04    0.54
   7 -10   2   -0.06    0.49
   7 -10   2   -0.09    0.41
   7 -10   2    0.48    0.49
  -8  10  -2    0.20    0.60
  -8  10  -2   -0.20    0.54
  -8  10  -2   -0.04    0.38
  -8  10  -2    0.65    0.68
  -8  10  -2    0.23    0.40
  -8  10  -2    0.41    0.21
  -8  10  -2    0.08    0.40
   8 -10   2    0.06    0.34
   8 -10   2    0.10    0.47
   8 -10   2   -0.11    0.55
   8 -10   2    0.74    0.47
   8 -10   2    0.44    0.47
   8 -10   2   -0.06    0.49
   8   9  -2   -0.10    0.41
   8   9  -2    0.27    0.59
   8   9  -2    0.40    0.38
   8   9  -2    0.07    0.38
   8   9  -2   -0.75    0.46
  -8  -9   2   -0.81    0.34
  -8  -9   2   -0.54    0.74
  -8  -9   2    0.24    0.40
  -8  -9   2    1.55    1.02
  -8  -9   2    0.99    0.51
   7   9  -2    1.17    0.46
   7   9  -2    1.12    0.65
   7   9  -2    1.12    0.57
   7   9  -2    0.83    0.40
   7   9  -2    0.81    0.45
  -7  -9   2   -0.46    0.72
  -7  -9   2    0.96    0.47
  -7  -9   2    0.90    0.47
  -7  -9   2    1.22    0.46
  -7  -9   2    1.59    0.57
   6   9  -2    5.98    0.93
   6   9  -2    3.80    0.75
   6   9  -2    2.33    0.59
   6   9  -2    2.95    0.65
   6   9  -2    3.94    0.60
  -6  -9   2    2.12    0.69
  -6  -9   2    3.88    0.65
  -6  -9   2    3.46    0.67
  -6  -9   2    1.48    0.85
  -6  -9   2    2.11    0.60
   5   9  -2    3.75    0.73
   5   9  -2    4.61    0.59
   5   9  -2    5.73    0.72
   5   9  -2    4.08    0.78
  -5  -9   2    3.71    0.84
  -5  -9   2    3.52    0.72
  -5  -9   2    5.77    1.09
  -5  -9   2    4.06    1.04
  -5  -9   2    6.21    0.78
   4   9  -2    1.52    0.39
   4   9  -2    1.59    0.23
   4   9  -2    1.29    0.52
   4   9  -2    1.14    0.40
   4   9  -2    3.58    0.72
   4   9  -2    1.78    0.43
  -4  -9   2    2.23    0.49
  -4  -9   2    2.53    0.53
  -4  -9   2    2.39    0.53
  -4  -9   2    1.20    0.78
  -4  -9   2    1.52    0.59
   3   9  -2    4.04    0.74
   3   9  -2    4.90    0.64
   3   9  -2    4.81    0.75
   3   9  -2    6.78    0.78
   3   9  -2    6.87    0.90
   3   9  -2    4.31    0.80
  -3  -9   2    4.77    0.77
  -3  -9   2    4.68    0.64
  -3  -9   2    4.40    0.84
  -3  -9   2    5.69    0.77
  -3  -9   2    5.12    0.79
  -3  -9   2    3.38    1.04
   2   9  -2    3.78    0.64
   2   9  -2    3.18    0.68
   2   9  -2    4.24    0.73
   2   9  -2    3.58    0.65
   2   9  -2    3.03    0.44
   2   9  -2    2.61    0.58
  -2  -9   2    3.26    0.67
  -2  -9   2    1.85    0.82
  -2  -9   2    2.18    0.57
  -2  -9   2    2.75    0.51
  -2  -9   2    2.77    0.53
   1   9  -2   18.32    1.80
   1   9  -2   15.02    1.75
   1   9  -2   16.48    1.74
   1   9  -2   15.77    1.75
  -1  -9   2   15.45    1.74
  -1  -9   2   12.86    2.02
  -1  -9   2   13.91    1.75
  -1  -9   2   16.94    1.74
  -1  -9   2   17.03    1.73
   0   9  -2    3.65    0.73
   0   9  -2    4.22    0.68
   0   9  -2    3.76    0.70
   0   9  -2    4.05    0.73
   0   9  -2    4.14    0.82
   0  -9   2    4.03    0.67
   0  -9   2    3.65    0.47
   0  -9   2    2.79    0.63
   0  -9   2    3.15    0.61
   0  -9   2    4.11    0.65
   0  -9   2    3.50    0.70
  -1   9  -2    6.64    0.86
  -1   9  -2    6.32    0.86
  -1   9  -2    6.51    0.90
  -1   9  -2    6.42    0.94
  -1   9  -2    6.11    0.97
   1  -9   2    4.57    1.07
   1  -9   2    5.92    0.80
   1  -9   2    6.67    0.94
   1  -9   2    5.86    0.70
   1  -9   2    7.10    0.91
   1  -9   2    5.97    0.86
  -2   9  -2    5.17    0.65
  -2   9  -2    3.97    0.74
  -2   9  -2    4.21    0.71
  -2   9  -2    3.48    0.81
  -2   9  -2    4.77    0.77
   2  -9   2    6.14    0.83
   2  -9   2    4.80    0.70
   2  -9   2    3.65    0.74
   2  -9   2    2.78    0.87
   2  -9   2    4.67    0.76
   2  -9   2    3.28    0.68
   2  -9   2    2.97    0.50
  -3   9  -2    6.96    0.94
  -3   9  -2    7.63    1.07
  -3   9  -2    6.21    0.94
   3  -9   2    8.57    0.96
   3  -9   2    6.18    0.92
   3  -9   2    5.78    0.77
   3  -9   2    6.17    0.91
   3  -9   2    6.35    0.97
   3  -9   2    5.74    1.13
  -4   9  -2   11.52    1.36
  -4   9  -2   13.76    1.30
  -4   9  -2   12.12    1.37
  -4   9  -2   12.14    1.46
   4  -9   2   10.95    1.34
   4  -9   2   10.38    1.27
   4  -9   2   13.06    1.43
   4  -9   2   10.88    1.58
   4  -9   2   10.21    1.35
   4  -9   2    9.58    1.22
  -5   9  -2    2.97    0.66
  -5   9  -2    2.53    0.91
  -5   9  -2    4.31    0.73
  -5   9  -2    3.61    0.60
  -5   9  -2    3.52    0.69
   5  -9   2    2.10    0.47
   5  -9   2    2.68    0.70
   5  -9   2    3.85    0.69
   5  -9   2    2.63    0.58
   5  -9   2    3.09    0.65
   5  -9   2    3.56    0.69
   5  -9   2    2.45    0.71
  -6   9  -2    4.66    0.81
  -6   9  -2    4.27    0.86
  -6   9  -2    4.83    0.80
  -6   9  -2    3.35    0.76
  -6   9  -2    7.94    1.30
   6  -9   2    3.77    0.81
   6  -9   2    5.14    0.77
   6  -9   2    4.28    0.84
   6  -9   2    5.33    0.90
  -7   9  -2    0.76    0.46
  -7   9  -2    0.94    0.41
  -7   9  -2    0.22    0.47
  -7   9  -2   -0.13    0.62
  -7   9  -2    0.91    0.53
  -7   9  -2    1.00    0.45
  -7   9  -2    0.56    0.26
   7  -9   2    0.56    0.55
   7  -9   2    0.51    0.56
   7  -9   2    0.75    0.51
   7  -9   2    0.28    0.38
   7  -9   2    0.43    0.41
   7  -9   2    0.01    0.42
   7  -9   2    0.66    0.45
  -8   9  -2   -0.40    0.49
  -8   9  -2    0.22    0.40
  -8   9  -2    0.26    0.39
  -8   9  -2    0.32    0.53
  -8   9  -2    0.75    0.67
  -8   9  -2    0.12    0.38
  -8   9  -2    0.11    0.14
   8  -9   2    0.70    0.60
   8  -9   2   -0.09    0.28
   8  -9   2    0.27    0.56
   8  -9   2   -0.38    0.43
   8  -9   2    0.13    0.44
   8  -9   2    0.01    0.46
  -9   9  -2    0.54    0.42
  -9   9  -2   -0.03    0.38
  -9   9  -2   -0.16    0.57
  -9   9  -2    0.31    0.43
  -9   9  -2    0.51    0.59
  -9   9  -2   -0.52    0.54
   9  -9   2   -0.10    0.45
   9  -9   2    0.27    0.55
   9   8  -2    2.73    0.74
   9   8  -2    2.06    0.59
   9   8  -2    2.55    0.54
   9   8  -2    3.14    0.74
   9   8  -2    3.89    0.84
  -9  -8   2    2.41    0.59
  -9  -8   2    1.85    0.67
  -9  -8   2    2.53    0.64
  -9  -8   2    1.37    0.64
   8   8  -2    1.13    0.61
   8   8  -2    0.60    0.38
   8   8  -2    0.91    0.48
   8   8  -2    0.79    0.52
  -8  -8   2    0.85    0.47
  -8  -8   2    0.36    0.39
  -8  -8   2    0.10    0.71
  -8  -8   2    0.68    0.51
  -8  -8   2    0.62    0.44
   7   8  -2    0.08    0.31
   7   8  -2    0.05    0.50
   7   8  -2    0.22    0.46
   7   8  -2   -0.24    0.35
   7   8  -2    0.02    0.36
  -7  -8   2    0.17    0.39
  -7  -8   2   -0.21    0.36
  -7  -8   2   -0.15    0.33
  -7  -8   2    1.00    0.49
  -7  -8   2   -0.36    0.66
   6   8  -2   -0.17    0.49
   6   8  -2    0.41    0.47
   6   8  -2    0.12    0.35
   6   8  -2    0.10    0.30
   6   8  -2    0.29    0.38
  -6  -8   2    0.45    0.47
  -6  -8   2   -0.19    0.35
  -6  -8   2   -0.25    0.64
  -6  -8   2    0.35    0.50
  -6  -8   2    0.43    0.38
   5   8  -2    8.91    1.23
   5   8  -2   11.81    1.19
   5   8  -2    9.12    1.21
   5   8  -2   12.46    1.10
  -5  -8   2    9.01    1.29
  -5  -8   2    8.81    1.23
  -5  -8   2   13.44    1.28
  -5  -8   2    9.44    1.56
   4   8  -2    7.11    0.91
   4   8  -2    8.31    0.84
   4   8  -2    6.39    0.71
   4   8  -2    6.75    0.93
   4   8  -2    6.67    0.82
  -4  -8   2    9.20    0.95
  -4  -8   2    6.12    0.90
  -4  -8   2    6.26    1.20
  -4  -8   2    7.51    1.05
   3   8  -2    0.54    0.35
   3   8  -2    0.60    0.42
   3   8  -2    0.78    0.25
   3   8  -2    0.21    0.42
   3   8  -2    0.96    0.42
   3   8  -2    0.53    0.34
  -3  -8   2    0.29    0.41
  -3  -8   2    0.55    0.35
  -3  -8   2    0.49    0.67
  -3  -8   2    0.74    0.38
  -3  -8   2    1.11    0.38
  -3  -8   2    0.69    0.25
   2   8  -2   12.92    1.44
   2   8  -2   14.60    1.46
   2   8  -2   12.09    1.34
   2   8  -2   16.22    1.53
   2   8  -2   16.01    1.50
   2   8  -2   11.52    1.45
  -2  -8   2   10.56    1.36
  -2  -8   2   11.96    1.47
  -2  -8   2   15.23    1.45
  -2  -8   2   15.24    1.46
  -2  -8   2   10.13    1.72
  -2  -8   2   12.14    1.45
   1   8  -2    0.28    0.40
   1   8  -2   -0.12    0.35
   1   8  -2    0.12    0.33
   1   8  -2    0.12    0.38
   1   8  -2    0.10    0.31
  -1  -8   2    0.20    0.24
  -1  -8   2   -0.36    0.28
  -1  -8   2   -0.17    0.29
  -1  -8   2    0.09    0.34
  -1  -8   2    0.44    0.56
  -1  -8   2   -0.38    0.26
   0   8  -2    0.72    0.42
   0   8  -2    0.56    0.37
   0   8  -2   -0.26    0.35
   0   8  -2   -0.01    0.29
   0   8  -2    0.11    0.32
   0  -8   2   -0.28    0.51
   0  -8   2    0.28    0.32
   0  -8   2   -0.12    0.31
   0  -8   2    0.32    0.33
   0  -8   2    0.20    0.25
   0  -8   2    0.08    0.33
  -1   8  -2    1.32    0.46
  -1   8  -2    0.76    0.38
  -1   8  -2    0.94    0.39
  -1   8  -2    0.31    0.46
  -1   8  -2    1.02    0.37
   1  -8   2    0.68    0.20
   1  -8   2    0.64    0.39
   1  -8   2    0.81    0.39
   1  -8   2    0.72    0.33
   1  -8   2    0.17    0.55
   1  -8   2    0.27    0.36
   1  -8   2    1.12    0.33
  -2   8  -2    0.22    0.34
  -2   8  -2    0.66    0.41
  -2   8  -2    0.43    0.38
  -2   8  -2    0.58    0.30
  -2   8  -2    0.59    0.47
   2  -8   2   -0.21    0.39
   2  -8   2    0.46    0.37
   2  -8   2    0.50    0.36
   2  -8   2    0.42    0.27
   2  -8   2    0.60    0.56
   2  -8   2    0.96    0.40
   2  -8   2    0.01    0.18
  -3   8  -2   10.25    1.22
  -3   8  -2    9.45    1.27
  -3   8  -2   10.86    1.23
  -3   8  -2   12.54    1.23
   3  -8   2    9.79    1.29
   3  -8   2    8.97    1.44
   3  -8   2   10.49    1.23
   3  -8   2    9.32    1.20
   3  -8   2    9.54    1.09
   3  -8   2   11.81    1.33
  -4   8  -2    2.90    0.63
  -4   8  -2    4.14    0.66
  -4   8  -2    2.46    0.53
  -4   8  -2    3.34    0.65
  -4   8  -2    4.66    0.68
  -4   8  -2    2.72    0.72
   4  -8   2    3.55    0.70
   4  -8   2    4.62    0.73
   4  -8   2    3.32    0.56
   4  -8   2    3.29    0.49
   4  -8   2    2.61    0.71
   4  -8   2    2.63    0.63
   4  -8   2    4.64    0.96
  -5   8  -2    1.88    0.52
  -5   8  -2    1.06    0.47
  -5   8  -2    1.37    0.63
  -5   8  -2    1.02    0.40
  -5   8  -2    1.61    0.52
  -5   8  -2    1.82    0.36
  -5   8  -2    0.92    0.44
   5  -8   2    2.25    0.52
   5  -8   2    0.61    0.54
   5  -8   2    1.72    0.53
   5  -8   2    0.39    0.40
   5  -8   2    1.17    0.50
   5  -8   2    1.66    0.53
   5  -8   2    1.26    0.44
  -6   8  -2    1.51    0.46
  -6   8  -2    2.33    0.57
  -6   8  -2    2.25    1.13
  -6   8  -2    2.03    0.50
  -6   8  -2    1.38    0.39
  -6   8  -2    1.84    0.55
   6  -8   2    3.09    0.64
   6  -8   2    1.32    0.48
   6  -8   2    1.62    0.54
   6  -8   2    1.13    0.48
   6  -8   2    1.36    0.54
   6  -8   2    1.84    0.55
   6  -8   2    2.65    0.68
  -7   8  -2    0.46    0.56
  -7   8  -2    0.09    0.42
  -7   8  -2   -0.09    0.19
  -7   8  -2    0.97    0.52
  -7   8  -2   -0.04    0.36
  -7   8  -2    0.50    0.39
  -7   8  -2    0.25    0.41
   7  -8   2   -0.15    0.48
   7  -8   2    0.67    0.41
   7  -8   2   -0.13    0.36
   7  -8   2    1.32    0.48
   7  -8   2    0.27    0.45
   7  -8   2   -0.06    0.42
   7  -8   2    0.13    0.44
  -8   8  -2    0.65    0.62
  -8   8  -2   -0.29    0.47
  -8   8  -2    0.03    0.37
  -8   8  -2    0.62    0.43
  -8   8  -2   -0.33    0.37
   8  -8   2    0.32    0.51
   8  -8   2    0.66    0.49
   8  -8   2   -0.02    0.50
   8  -8   2    0.12    0.30
   8  -8   2    0.48    0.46
  -9   8  -2    2.08    0.72
  -9   8  -2    0.64    0.43
  -9   8  -2    1.00    0.46
  -9   8  -2    1.23    0.69
  -9   8  -2    1.92    0.65
  -9   8  -2    0.70    0.41
   9  -8   2    1.70    0.61
   9  -8   2    1.19    0.68
   9  -8   2    3.49    0.77
   9  -8   2    0.65    0.51
   9  -8   2    1.19    0.67
   9   7  -2    0.26    0.65
   9   7  -2    1.76    0.64
   9   7  -2    1.20    0.42
   9   7  -2    1.10    0.47
   9   7  -2    1.60    0.61
  -9  -7   2    0.20    0.73
  -9  -7   2    1.00    0.46
  -9  -7   2    0.88    0.57
  -9  -7   2    1.78    0.54
  -9  -7   2    1.26    0.41
  -9  -7   2    0.96    0.46
   8   7  -2    0.78    0.39
   8   7  -2    0.69    0.46
   8   7  -2    0.90    0.57
   8   7  -2    0.78    0.53
   8   7  -2    0.42    0.42
  -8  -7   2    0.04    0.69
  -8  -7   2    1.37    0.47
  -8  -7   2    1.01    0.53
  -8  -7   2    0.81    0.35
  -8  -7   2    0.70    0.42
  -8  -7   2    0.45    0.40
   7   7  -2    0.50    0.36
   7   7  -2    0.83    0.35
   7   7  -2    1.93    0.61
   7   7  -2    0.74    0.43
   7   7  -2    1.49    0.51
  -7  -7   2    1.73    0.57
  -7  -7   2    0.34    0.70
  -7  -7   2    0.87    0.40
  -7  -7   2    0.88    0.45
  -7  -7   2    1.52    0.45
  -7  -7   2    1.58    0.39
   6   7  -2    0.94    0.54
   6   7  -2    0.26    0.37
   6   7  -2    0.87    0.33
   6   7  -2    1.75    0.51
   6   7  -2    0.81    0.40
  -6  -7   2    0.39    0.65
  -6  -7   2    1.10    0.43
  -6  -7   2    0.95    0.41
  -6  -7   2    0.49    0.44
  -6  -7   2    0.74    0.75
   5   7  -2    5.38    0.66
   5   7  -2    4.26    0.71
   5   7  -2    5.45    0.78
  -5  -7   2    4.06    1.43
  -5  -7   2    5.27    0.83
  -5  -7   2    3.98    0.71
   4   7  -2   10.51    1.00
   4   7  -2    9.02    1.02
   4   7  -2    8.75    1.08
   4   7  -2    9.11    0.93
  -4  -7   2   10.50    1.48
  -4  -7   2   11.77    1.12
  -4  -7   2    8.30    1.09
  -4  -7   2    7.83    1.12
   3   7  -2    0.71    0.40
   3   7  -2    0.33    0.28
   3   7  -2    0.19    0.23
   3   7  -2    0.37    0.20
   3   7  -2    1.06    0.41
   3   7  -2    0.49    0.33
  -3  -7   2    0.30    0.54
  -3  -7   2    0.36    0.20
  -3  -7   2    0.28    0.27
  -3  -7   2   -0.12    0.31
  -3  -7   2    0.08    0.30
  -3  -7   2    0.40    0.31
   2   7  -2    0.57    0.31
   2   7  -2    1.09    0.43
   2   7  -2    0.97    0.40
   2   7  -2    0.58    0.20
   2   7  -2    0.70    0.35
   2   7  -2    0.23    0.58
  -2  -7   2    0.61    0.28
  -2  -7   2    0.77    0.54
  -2  -7   2    1.27    0.31
  -2  -7   2    1.02    0.34
  -2  -7   2    0.55    0.36
  -2  -7   2    0.52    0.26
   1   7  -2    0.01    0.32
   1   7  -2   -0.22    0.27
   1   7  -2    0.43    0.34
   1   7  -2    0.19    0.34
   1   7  -2    0.07    0.28
  -1  -7   2    0.14    0.29
  -1  -7   2   -0.50    0.23
  -1  -7   2    0.03    0.27
  -1  -7   2    0.19    0.22
  -1  -7   2   -0.03    0.28
  -1  -7   2    0.13    0.48
   0   7  -2   15.05    1.63
   0   7  -2   12.83    1.30
   0   7  -2   11.15    1.35
   0   7  -2   12.98    1.34
   0   7  -2   12.80    1.35
   0  -7   2   11.89    1.33
   0  -7   2    9.93    1.29
   0  -7   2   11.42    1.31
   0  -7   2   12.41    1.30
   0  -7   2   11.05    1.58
   0  -7   2   11.95    1.34
  -1   7  -2    4.61    0.69
  -1   7  -2    5.46    0.68
  -1   7  -2    5.22    0.75
  -1   7  -2    4.87    0.69
  -1   7  -2    5.35    0.68
   1  -7   2    4.27    0.53
   1  -7   2    5.47    0.63
   1  -7   2    4.23    0.70
   1  -7   2    3.41    0.83
   1  -7   2    4.66    0.67
   1  -7   2    4.08    0.61
   1  -7   2    5.20    0.74
  -2   7  -2    0.77    0.34
  -2   7  -2    0.62    0.37
  -2   7  -2    0.98    0.35
  -2   7  -2    0.22    0.41
  -2   7  -2    0.72    0.33
   2  -7   2    1.03    0.42
   2  -7   2    0.85    0.34
   2  -7   2    0.84    0.51
   2  -7   2    0.97    0.34
   2  -7   2    0.22    0.41
   2  -7   2    0.41    0.19
   2  -7   2    1.24    0.39
  -3   7  -2    0.48    0.43
  -3   7  -2    0.44    0.30
  -3   7  -2    0.20    0.25
  -3   7  -2    0.15    0.31
  -3   7  -2   -0.02    0.31
  -3   7  -2    0.32    0.26
   3  -7   2    0.11    0.20
   3  -7   2   -0.05    0.29
   3  -7   2    0.60    0.47
   3  -7   2    0.72    0.36
   3  -7   2    0.05    0.33
   3  -7   2   -0.23    0.28
   3  -7   2    0.61    0.34
  -4   7  -2    0.36    0.28
  -4   7  -2    0.19    0.32
  -4   7  -2    0.49    0.37
  -4   7  -2    0.32    0.38
  -4   7  -2    0.41    0.50
  -4   7  -2    0.27    0.21
  -4   7  -2   -0.01    0.30
   4  -7   2    0.56    0.39
   4  -7   2    0.24    0.26
   4  -7   2   -0.28    0.35
   4  -7   2   -0.13    0.43
   4  -7   2    0.17    0.21
   4  -7   2    0.48    0.37
   4  -7   2    0.27    0.34
   4  -7   2    0.15    0.30
  -5   7  -2    2.69    0.56
  -5   7  -2    3.08    0.57
  -5   7  -2    2.78    0.56
  -5   7  -2    2.04    0.53
  -5   7  -2    2.39    0.40
  -5   7  -2    2.12    0.47
  -5   7  -2    2.39    0.58
   5  -7   2    1.61    0.50
   5  -7   2    2.41    0.52
   5  -7   2    2.74    0.57
   5  -7   2    1.61    0.57
   5  -7   2    1.83    0.57
   5  -7   2    2.19    0.55
   5  -7   2    3.18    0.60
  -6   7  -2    2.21    0.46
  -6   7  -2    1.04    0.62
  -6   7  -2    3.50    0.63
  -6   7  -2    2.51    0.52
  -6   7  -2    2.42    0.57
  -6   7  -2    2.29    0.57
  -6   7  -2    3.48    0.63
   6  -7   2    3.08    0.59
   6  -7   2    3.81    0.64
   6  -7   2    1.89    0.55
   6  -7   2    3.64    0.67
   6  -7   2    2.03    0.56
   6  -7   2    2.42    0.67
   6  -7   2    2.49    0.60
  -7   7  -2    0.86    0.64
  -7   7  -2    0.76    0.44
  -7   7  -2    0.07    0.37
  -7   7  -2    0.53    0.18
  -7   7  -2   -0.10    0.53
  -7   7  -2    0.63    0.46
  -7   7  -2    0.59    0.47
   7  -7   2    0.89    0.49
   7  -7   2    0.37    0.45
   7  -7   2    0.30    0.55
   7  -7   2    0.82    0.46
   7  -7   2    0.38    0.40
   7  -7   2    1.04    0.49
   7  -7   2    0.83    0.38
  -8   7  -2    0.74    0.41
  -8   7  -2    0.81    0.44
  -8   7  -2    0.17    0.37
  -8   7  -2    0.80    0.55
  -8   7  -2    1.31    0.54
  -8   7  -2    0.50    0.50
   8  -7   2    0.67    0.19
   8  -7   2    1.28    0.53
   8  -7   2    0.50    0.45
   8  -7   2    0.47    0.50
   8  -7   2    0.34    0.58
   8  -7   2    0.49    0.14
  -9   7  -2    3.07    0.72
  -9   7  -2    1.94    0.53
  -9   7  -2    1.99    0.51
  -9   7  -2    2.27    0.72
  -9   7  -2    1.18    0.52
  -9   7  -2    2.32    0.72
   9  -7   2    1.50    0.77
   9  -7   2    1.54    0.59
   9  -7   2    1.85    0.66
   9  -7   2    2.10    0.71
   9  -7   2    1.55    0.56
 -10   7  -2    3.84    0.83
 -10   7  -2    2.57    0.64
 -10   7  -2    3.10    0.78
 -10   7  -2    2.75    0.69
 -10   7  -2    2.30    0.63
 -10   7  -2    5.25    0.92
  10  -7   2    2.72    0.74
  10  -7   2    2.42    0.81
  10  -7   2    5.60    1.04
  10  -7   2    3.54    0.78
  10   6  -2    1.38    0.62
  10   6  -2    1.41    0.61
  10   6  -2    1.74    0.70
  10   6  -2    1.35    0.64
  10   6  -2    1.67    0.48
  10   6  -2    1.93    0.63
 -10  -6   2    2.20    0.58
 -10  -6   2    1.91    0.47
 -10  -6   2    1.44    0.63
 -10  -6   2    0.26    0.71
 -10  -6   2    1.49    0.51
 -10  -6   2    1.41    0.53
   9   6  -2    1.55    0.44
   9   6  -2    2.95    0.71
   9   6  -2    3.86    0.68
   9   6  -2    0.71    0.65
  -9  -6   2    2.10    0.53
  -9  -6   2    2.41    0.60
  -9  -6   2    1.69    0.54
  -9  -6   2    2.03    0.49
  -9  -6   2    2.37    0.85
  -9  -6   2    1.34    0.61
   8   6  -2   -0.19    0.29
   8   6  -2   -0.12    0.37
   8   6  -2    0.42    0.47
   8   6  -2    0.04    0.47
   8   6  -2    0.77    0.39
  -8  -6   2   -0.31    0.33
  -8  -6   2   -0.01    0.33
  -8  -6   2    0.43    0.30
  -8  -6   2   -0.43    0.31
  -8  -6   2   -0.27    0.40
  -8  -6   2   -0.02    0.60
   7   6  -2    0.65    0.39
   7   6  -2    1.01    0.47
   7   6  -2    0.71    0.52
   7   6  -2    0.27    0.38
  -7  -6   2    0.75    0.38
  -7  -6   2    0.45    0.31
  -7  -6   2    0.13    0.36
  -7  -6   2    0.09    0.40
  -7  -6   2    0.56    0.39
   6   6  -2   -0.25    0.30
   6   6  -2    0.72    0.37
   6   6  -2   -0.52    0.34
   6   6  -2    0.51    0.44
   6   6  -2    0.21    0.26
  -6  -6   2    0.26    0.24
  -6  -6   2    0.26    0.34
  -6  -6   2    0.69    0.34
  -6  -6   2    0.34    0.33
  -6  -6   2    0.71    0.40
  -6  -6   2    0.22    0.59
   5   6  -2    0.86    0.58
   5   6  -2    2.60    0.66
   5   6  -2    1.57    0.37
   5   6  -2    2.58    0.51
  -5  -6   2    1.76    0.50
  -5  -6   2    1.45    0.66
  -5  -6   2    2.12    0.46
  -5  -6   2    2.09    0.36
  -5  -6   2    1.54    0.44
  -5  -6   2    2.42    0.45
   4   6  -2    1.78    0.28
   4   6  -2    2.29    0.45
   4   6  -2    1.76    0.24
   4   6  -2    1.58    0.39
   4   6  -2    2.22    0.37
  -4  -6   2    2.09    0.44
  -4  -6   2    1.04    0.59
  -4  -6   2    2.79    0.47
  -4  -6   2    2.70    0.44
  -4  -6   2    1.32    0.45
   3   6  -2    4.81    0.67
   3   6  -2    5.50    0.61
   3   6  -2    4.55    0.59
   3   6  -2    4.55    0.65
  -3  -6   2    6.06    0.67
  -3  -6   2    4.62    0.68
  -3  -6   2    5.52    0.67
  -3  -6   2    4.78    0.70
  -3  -6   2    4.86    0.56
  -3  -6   2    4.64    0.92
   2   6  -2    0.14    0.29
   2   6  -2    1.09    0.37
   2   6  -2    0.60    0.33
   2   6  -2    0.41    0.17
   2   6  -2    0.30    0.27
   2   6  -2    0.52    0.29
  -2  -6   2    0.79    0.30
  -2  -6   2    0.66    0.30
  -2  -6   2    0.43    0.23
  -2  -6   2    0.95    0.53
  -2  -6   2    0.57    0.31
  -2  -6   2    0.37    0.32
   1   6  -2   38.19    3.42
   1   6  -2   33.14    3.37
   1   6  -2   36.34    3.40
   1   6  -2   32.63    3.39
   1   6  -2   32.18    3.38
  -1  -6   2   31.78    3.40
  -1  -6   2   35.67    3.39
  -1  -6   2   36.93    3.38
  -1  -6   2   30.16    3.56
  -1  -6   2   32.60    3.39
   0   6  -2    1.60    0.42
   0   6  -2    0.91    0.44
   0   6  -2    1.90    0.38
   0   6  -2    2.09    0.41
   0   6  -2    2.12    0.41
   0  -6   2    2.16    0.62
   0  -6   2    2.27    0.39
   0  -6   2    1.70    0.41
   0  -6   2    1.41    0.40
   0  -6   2    1.90    0.41
   0  -6   2    1.21    0.39
  -1   6  -2    5.55    0.81
  -1   6  -2    5.84    0.75
  -1   6  -2    6.32    0.74
  -1   6  -2    6.47    0.75
  -1   6  -2    6.17    0.78
   1  -6   2    6.03    0.75
   1  -6   2    5.83    0.71
   1  -6   2    6.51    0.75
   1  -6   2    5.08    0.74
   1  -6   2    5.17    0.62
   1  -6   2    5.22    0.75
  -2   6  -2    6.52    0.73
  -2   6  -2    5.24    0.74
  -2   6  -2    6.00    0.73
  -2   6  -2    5.68    0.81
  -2   6  -2    5.41    0.73
   2  -6   2    5.17    0.61
   2  -6   2    6.11    0.73
   2  -6   2    6.42    0.74
   2  -6   2    4.18    0.72
   2  -6   2    5.49    0.74
   2  -6   2    5.25    0.72
  -3   6  -2    2.88    0.45
  -3   6  -2    2.58    0.47
  -3   6  -2    2.29    0.39
  -3   6  -2    2.32    0.32
  -3   6  -2    2.66    0.46
  -3   6  -2    2.59    0.49
  -3   6  -2    1.58    0.53
   3  -6   2    2.35    0.58
   3  -6   2    2.72    0.48
   3  -6   2    3.10    0.51
   3  -6   2    1.77    0.46
   3  -6   2    1.82    0.52
   3  -6   2    1.55    0.32
   3  -6   2    1.85    0.46
  -4   6  -2    4.58    0.71
  -4   6  -2    5.61    0.67
  -4   6  -2    4.55    0.72
  -4   6  -2    6.41    0.70
  -4   6  -2    5.10    0.77
  -4   6  -2    6.65    0.74
  -4   6  -2    5.82    0.63
   4  -6   2    5.90    0.73
   4  -6   2    4.14    0.62
   4  -6   2    4.47    0.66
   4  -6   2    4.17    0.73
   4  -6   2    5.37    0.79
   4  -6   2    6.32    0.70
   4  -6   2    6.60    0.82
   4  -6   2    4.46    0.78
  -5   6  -2    0.01    0.33
  -5   6  -2    0.03    0.25
  -5   6  -2    0.42    0.27
  -5   6  -2   -0.01    0.31
  -5   6  -2   -0.33    0.43
  -5   6  -2    0.10    0.24
  -5   6  -2   -0.33    0.33
   5  -6   2    0.13    0.33
   5  -6   2    0.07    0.37
   5  -6   2    0.03    0.32
   5  -6   2    0.18    0.26
   5  -6   2    0.66    0.37
   5  -6   2    0.31    0.37
   5  -6   2   -0.02    0.31
  -6   6  -2    2.72    0.41
  -6   6  -2    2.53    0.58
  -6   6  -2    2.32    0.58
  -6   6  -2    3.32    0.62
  -6   6  -2    3.43    0.58
  -6   6  -2    4.11    0.72
  -6   6  -2    4.58    0.68
  -6   6  -2    3.14    0.51
   6  -6   2    4.72    0.70
   6  -6   2    4.18    0.66
   6  -6   2    2.48    0.59
   6  -6   2    3.35    0.65
   6  -6   2    3.33    0.59
   6  -6   2    3.94    0.72
  -7   6  -2    0.38    0.43
  -7   6  -2    0.32    0.40
  -7   6  -2    0.27    0.37
  -7   6  -2    0.15    0.36
  -7   6  -2   -0.18    0.47
  -7   6  -2   -0.25    0.33
   7  -6   2   -0.28    0.41
   7  -6   2    0.15    0.41
   7  -6   2    0.15    0.43
   7  -6   2   -0.77    0.40
   7  -6   2   -0.18    0.33
   7  -6   2   -0.29    0.35
  -8   6  -2    0.12    0.42
  -8   6  -2    0.57    0.57
  -8   6  -2    0.19    0.40
  -8   6  -2   -0.06    0.34
  -8   6  -2    0.09    0.44
  -8   6  -2   -0.14    0.34
   8  -6   2    0.00    0.43
   8  -6   2    0.13    0.40
   8  -6   2    0.42    0.43
   8  -6   2    0.13    0.44
  -9   6  -2    0.30    0.46
  -9   6  -2    0.36    0.39
  -9   6  -2    0.70    0.41
  -9   6  -2    0.19    0.40
  -9   6  -2   -0.28    0.53
  -9   6  -2    0.48    0.49
   9  -6   2    0.50    0.44
   9  -6   2   -0.40    0.41
   9  -6   2    0.17    0.46
   9  -6   2   -0.64    0.45
   9  -6   2    0.26    0.54
 -10   6  -2    1.69    0.64
 -10   6  -2    2.10    0.52
 -10   6  -2    0.32    0.38
 -10   6  -2    1.11    0.62
 -10   6  -2    0.44    0.43
 -10   6  -2   -0.17    0.53
  10  -6   2    0.84    0.58
  10  -6   2    1.20    0.51
  10  -6   2    0.53    0.53
  10  -6   2   -0.21    0.49
  10  -6   2    0.28    0.44
  10   5  -2    0.22    0.35
  10   5  -2   -0.30    0.52
  10   5  -2    0.64    0.74
  10   5  -2    0.21    0.44
  10   5  -2    0.47    0.57
  10   5  -2    0.14    0.40
 -10  -5   2    0.32    0.66
 -10  -5   2   -0.02    0.33
 -10  -5   2    1.17    0.58
 -10  -5   2   -0.05    0.40
 -10  -5   2   -0.11    0.36
 -10  -5   2   -0.77    0.38
   9   5  -2   -0.73    0.65
   9   5  -2    0.55    0.37
   9   5  -2    0.36    0.31
   9   5  -2   -0.12    0.53
   9   5  -2    0.22    0.44
   9   5  -2    0.89    0.42
  -9  -5   2    0.62    0.42
  -9  -5   2    0.68    0.71
  -9  -5   2    0.21    0.40
  -9  -5   2    0.96    0.60
  -9  -5   2    0.53    0.52
   8   5  -2    0.48    0.35
   8   5  -2    1.11    0.52
   8   5  -2    1.19    0.46
   8   5  -2    0.27    0.52
   8   5  -2    0.53    0.36
  -8  -5   2    0.50    0.41
  -8  -5   2    0.69    0.42
  -8  -5   2    0.65    0.66
  -8  -5   2   -0.27    0.40
  -8  -5   2    0.67    0.34
  -8  -5   2    0.85    0.64
   7   5  -2    1.69    0.54
   7   5  -2    1.58    0.40
   7   5  -2    1.02    0.41
   7   5  -2    1.35    0.45
  -7  -5   2    2.10    0.50
  -7  -5   2    2.18    0.69
  -7  -5   2    1.62    0.43
  -7  -5   2    1.19    0.50
  -7  -5   2    1.89    0.41
  -7  -5   2    1.09    0.43
   6   5  -2    0.01    0.33
   6   5  -2    0.20    0.28
   6   5  -2    0.31    0.39
   6   5  -2    0.64    0.40
   6   5  -2    0.48    0.26
  -6  -5   2    0.28    0.33
  -6  -5   2    0.46    0.33
  -6  -5   2    0.48    0.38
  -6  -5   2    0.27    0.31
  -6  -5   2    0.41    0.26
  -6  -5   2    0.18    0.52
   5   5  -2   -0.11    0.23
   5   5  -2   -0.06    0.20
   5   5  -2   -0.36    0.23
   5   5  -2    0.10    0.33
   5   5  -2   -0.20    0.28
  -5  -5   2   -0.13    0.18
  -5  -5   2    0.20    0.28
  -5  -5   2   -0.03    0.48
  -5  -5   2   -0.22    0.25
  -5  -5   2    0.20    0.29
  -5  -5   2   -0.18    0.28
   4   5  -2    1.10    0.38
   4   5  -2    0.70    0.15
   4   5  -2    0.58    0.29
   4   5  -2    1.18    0.25
   4   5  -2    1.21    0.39
   4   5  -2    0.43    0.25
  -4  -5   2    0.55    0.30
  -4  -5   2    0.85    0.33
  -4  -5   2    0.56    0.25
  -4  -5   2    0.57    0.27
  -4  -5   2    0.30    0.48
  -4  -5   2    0.59    0.21
   3   5  -2    0.96    0.22
   3   5  -2    0.87    0.28
   3   5  -2    0.80    0.16
   3   5  -2    0.45    0.29
   3   5  -2    1.39    0.39
   3   5  -2    0.70    0.22
   3   5  -2    1.34    0.35
  -3  -5   2    0.73    0.18
  -3  -5   2    0.82    0.27
  -3  -5   2    0.44    0.32
  -3  -5   2    0.95    0.31
  -3  -5   2    1.66    0.32
  -3  -5   2    1.18    0.53
   2   5  -2    2.08    0.31
   2   5  -2    2.16    0.43
   2   5  -2    2.57    0.46
   2   5  -2    2.11    0.38
   2   5  -2    1.86    0.41
   2   5  -2    2.00    0.39
  -2  -5   2    2.29    0.42
  -2  -5   2    2.06    0.41
  -2  -5   2    1.75    0.33
  -2  -5   2    2.46    0.40
  -2  -5   2    2.13    0.43
  -2  -5   2    1.63    0.63
   1   5  -2    4.11    0.61
   1   5  -2    5.02    0.63
   1   5  -2    3.36    0.58
   1   5  -2    4.34    0.62
   1   5  -2    4.07    0.59
  -1  -5   2    3.87    0.60
  -1  -5   2    4.36    0.57
  -1  -5   2    5.35    0.67
  -1  -5   2    4.46    0.55
  -1  -5   2    4.52    0.59
   0   5  -2   30.20    2.82
   0   5  -2   27.72    2.83
   0   5  -2   27.68    2.82
   0   5  -2   25.06    2.83
   0   5  -2   29.10    2.84
   0  -5   2   27.54    2.82
   0  -5   2   28.94    2.82
   0  -5   2   29.28    2.83
   0  -5   2   28.78    2.82
  -1   5  -2   25.57    2.53
  -1   5  -2   26.73    2.52
  -1   5  -2   27.82    2.52
  -1   5  -2   24.95    2.52
  -1   5  -2   22.96    2.53
   1  -5   2   24.94    2.52
   1  -5   2   27.78    2.51
   1  -5   2   23.65    2.51
   1  -5   2   21.47    2.51
   1  -5   2   26.57    2.53
   1  -5   2   22.93    2.43
  -2   5  -2   17.12    1.65
  -2   5  -2   15.36    1.65
  -2   5  -2   14.72    1.71
  -2   5  -2   13.80    1.68
  -2   5  -2   17.53    1.65
   2  -5   2   17.62    1.65
   2  -5   2   14.12    1.65
   2  -5   2   18.07    1.66
   2  -5   2   14.30    1.65
   2  -5   2   14.08    1.67
  -3   5  -2   12.63    1.28
  -3   5  -2   13.18    1.33
  -3   5  -2   14.00    1.25
  -3   5  -2   11.51    1.33
  -3   5  -2   11.69    1.33
  -3   5  -2   11.08    1.37
  -3   5  -2   13.23    1.33
   3  -5   2   13.00    1.33
   3  -5   2   14.07    1.32
   3  -5   2   11.56    1.27
   3  -5   2    9.83    1.32
   3  -5   2   10.62    1.33
   3  -5   2   11.98    1.34
  -4   5  -2   -0.18    0.20
  -4   5  -2   -0.17    0.23
  -4   5  -2    0.00    0.25
  -4   5  -2    0.25    0.30
  -4   5  -2    0.36    0.32
  -4   5  -2   -0.30    0.16
  -4   5  -2    0.30    0.39
   4  -5   2   -0.16    0.28
   4  -5   2    0.10    0.26
   4  -5   2    0.18    0.29
   4  -5   2    0.05    0.26
   4  -5   2   -0.03    0.25
   4  -5   2    0.01    0.35
  -5   5  -2    7.55    0.94
  -5   5  -2    6.73    0.93
  -5   5  -2    8.33    1.03
  -5   5  -2    9.65    0.94
  -5   5  -2    7.82    0.95
  -5   5  -2    8.24    0.90
  -5   5  -2    7.23    0.90
   5  -5   2    8.95    0.98
   5  -5   2    9.48    0.97
   5  -5   2    6.27    0.95
   5  -5   2   10.03    0.98
   5  -5   2    7.44    0.91
   5  -5   2    7.48    1.00
   5  -5   2    6.02    0.92
  -6   5  -2   11.33    1.20
  -6   5  -2    9.82    1.22
  -6   5  -2   12.90    1.26
  -6   5  -2    9.50    1.21
  -6   5  -2   13.26    1.27
  -6   5  -2   10.94    1.24
  -6   5  -2    9.70    1.05
   6  -5   2   10.44    1.22
   6  -5   2   11.80    1.21
   6  -5   2   12.07    1.28
   6  -5   2    8.63    1.17
   6  -5   2    9.78    1.24
  -7   5  -2    0.22    0.31
  -7   5  -2    0.19    0.36
  -7   5  -2   -0.10    0.43
  -7   5  -2    0.30    0.37
  -7   5  -2   -0.20    0.39
  -7   5  -2    0.48    0.38
  -7   5  -2    0.15    0.47
   7  -5   2    0.18    0.39
   7  -5   2   -0.13    0.40
   7  -5   2    0.11    0.37
   7  -5   2   -0.13    0.14
   7  -5   2    0.16    0.35
   7  -5   2    0.16    0.22
  -8   5  -2    4.30    0.80
  -8   5  -2    4.73    0.79
  -8   5  -2    3.47    0.71
  -8   5  -2    3.24    0.75
  -8   5  -2    4.50    0.78
   8  -5   2    5.63    0.79
   8  -5   2    2.75    0.73
   8  -5   2    4.98    0.80
   8  -5   2    4.43    0.90
   8  -5   2    3.20    0.77
  -9   5  -2   -0.07    0.44
  -9   5  -2   -0.08    0.52
  -9   5  -2   -0.03    0.36
  -9   5  -2    0.35    0.44
  -9   5  -2    1.04    0.42
  -9   5  -2   -0.03    0.39
   9  -5   2    0.07    0.44
   9  -5   2    0.64    0.42
   9  -5   2    0.32    0.46
   9  -5   2    0.59    0.51
   9  -5   2    0.23    0.48
 -10   5  -2   -0.12    0.37
 -10   5  -2    0.48    0.49
 -10   5  -2    1.04    0.56
 -10   5  -2   -0.19    0.43
 -10   5  -2    0.00    0.31
 -10   5  -2    0.23    0.37
  10  -5   2    0.24    0.41
  10  -5   2    1.07    0.67
  10  -5   2   -0.49    0.48
  10  -5   2    0.30    0.47
  10  -5   2   -0.56    0.70
 -11   5  -2    1.92    0.54
 -11   5  -2    1.05    0.56
 -11   5  -2    1.97    0.62
 -11   5  -2    1.31    0.64
 -11   5  -2    2.87    0.71
  11  -5   2    1.98    0.63
  11  -5   2    2.55    0.70
  11  -5   2    1.28    0.62
  11  -5   2    2.64    0.83
  10   4  -2    0.45    0.47
  10   4  -2    1.99    0.58
  10   4  -2    0.47    0.40
  10   4  -2    0.22    0.46
  10   4  -2    0.48    0.54
  10   4  -2    0.76    0.38
 -10  -4   2    0.08    0.40
 -10  -4   2    0.08    0.55
 -10  -4   2    0.30    0.52
 -10  -4   2    0.92    0.47
 -10  -4   2    0.37    0.46
 -10  -4   2    1.06    0.42
   9   4  -2   -0.32    0.28
   9   4  -2   -0.12    0.49
   9   4  -2    0.41    0.44
   9   4  -2   -0.08    0.34
   9   4  -2    0.17    0.35
   9   4  -2    0.33    0.41
  -9  -4   2    0.06    0.38
  -9  -4   2   -0.12    0.30
  -9  -4   2   -0.48    0.34
  -9  -4   2    0.04    0.20
  -9  -4   2   -0.10    0.31
  -9  -4   2   -0.20    0.53
  -9  -4   2    0.29    0.48
   8   4  -2    0.46    0.51
   8   4  -2    0.26    0.37
   8   4  -2    0.35    0.46
   8   4  -2    0.38    0.30
   8   4  -2    0.99    0.43
   8   4  -2    0.79    0.39
  -8  -4   2    0.46    0.33
  -8  -4   2    0.53    0.40
  -8  -4   2    0.40    0.41
  -8  -4   2    0.24    0.40
  -8  -4   2    0.11    0.54
   7   4  -2    5.79    0.82
   7   4  -2    2.93    0.82
   7   4  -2    4.49    0.67
   7   4  -2    5.07    0.78
   7   4  -2    4.55    0.73
   7   4  -2    4.01    0.82
  -7  -4   2    5.98    0.88
  -7  -4   2    4.49    0.92
  -7  -4   2    6.27    0.74
  -7  -4   2    5.88    0.74
  -7  -4   2    5.40    0.70
  -7  -4   2    4.24    0.73
   6   4  -2    1.69    0.45
   6   4  -2    2.26    0.42
   6   4  -2    2.76    0.55
  -6  -4   2    2.96    0.44
  -6  -4   2    2.46    0.44
  -6  -4   2    1.98    0.45
  -6  -4   2    2.81    0.50
  -6  -4   2    1.42    0.48
  -6  -4   2    2.32    0.66
   5   4  -2   13.12    1.54
   5   4  -2   15.95    1.54
   5   4  -2   13.88    1.57
  -5  -4   2   16.72    1.78
  -5  -4   2   17.49    1.54
  -5  -4   2   13.32    1.56
   4   4  -2    0.36    0.26
   4   4  -2    0.14    0.30
   4   4  -2    0.36    0.15
   4   4  -2    0.44    0.27
   4   4  -2    0.38    0.27
   4   4  -2    0.40    0.20
  -4  -4   2    0.72    0.28
  -4  -4   2    0.70    0.48
  -4  -4   2    0.59    0.21
  -4  -4   2    0.09    0.28
  -4  -4   2    0.22    0.24
  -4  -4   2    0.75    0.25
   3   4  -2   10.76    1.16
   3   4  -2   11.01    1.12
   3   4  -2   11.58    1.12
   3   4  -2   10.61    1.20
   3   4  -2   10.77    1.19
  -3  -4   2   10.39    1.22
  -3  -4   2   13.93    1.22
  -3  -4   2   11.69    1.11
  -3  -4   2   10.90    1.21
   2   4  -2    4.32    0.59
   2   4  -2    4.92    0.58
   2   4  -2    4.14    0.52
   2   4  -2    5.86    0.65
   2   4  -2    4.40    0.55
  -2  -4   2    3.99    0.52
  -2  -4   2    4.37    0.61
  -2  -4   2    4.37    0.59
  -2  -4   2    5.24    0.60
  -2  -4   2    5.72    0.60
   1   4  -2    4.15    0.52
   1   4  -2    3.43    0.46
   1   4  -2    3.08    0.48
   1   4  -2    3.36    0.51
   1   4  -2    3.38    0.48
  -1  -4   2    3.70    0.50
  -1  -4   2    3.89    0.52
  -1  -4   2    3.14    0.46
  -1  -4   2    3.63    0.48
   0   4  -2    5.30    0.73
   0   4  -2    6.59    0.73
   0   4  -2    6.30    0.72
   0   4  -2    6.64    0.71
   0   4  -2    6.62    0.73
   0  -4   2    5.60    0.71
   0  -4   2    7.79    1.01
   0  -4   2    6.51    0.72
   0  -4   2    4.74    0.71
   0  -4   2    5.98    0.72
  -1   4  -2   93.65    8.38
  -1   4  -2   87.12    8.39
  -1   4  -2   90.61    8.39
  -1   4  -2   84.51    8.38
  -1   4  -2   78.18    8.38
   1  -4   2   81.47    8.32
   1  -4   2   83.09    8.38
   1  -4   2   90.63    8.39
   1  -4   2   83.94    8.39
   1  -4   2   92.12    8.38
  -2   4  -2   17.72    1.98
  -2   4  -2   17.33    2.01
  -2   4  -2   17.38    2.14
  -2   4  -2   21.32    1.98
  -2   4  -2   20.49    1.91
  -2   4  -2   20.13    1.98
   2  -4   2   21.32    1.99
   2  -4   2   20.89    1.98
   2  -4   2   18.46    2.00
   2  -4   2   17.84    1.98
  -3   4  -2    1.72    0.48
  -3   4  -2    1.62    0.38
  -3   4  -2    1.19    0.36
  -3   4  -2    1.23    0.24
  -3   4  -2    1.28    0.36
  -3   4  -2    1.54    0.36
  -3   4  -2    1.13    0.28
   3  -4   2    1.08    0.39
   3  -4   2    0.75    0.24
   3  -4   2    1.60    0.38
   3  -4   2    1.42    0.38
   3  -4   2    1.16    0.38
   3  -4   2    1.51    0.39
   3  -4   2    1.32    0.38
  -4   4  -2    2.06    0.33
  -4   4  -2    2.48    0.41
  -4   4  -2    1.51    0.40
  -4   4  -2    2.03    0.44
  -4   4  -2    1.80    0.41
  -4   4  -2    1.39    0.36
  -4   4  -2    1.61    0.43
   4  -4   2    2.67    0.42
   4  -4   2    1.83    0.42
   4  -4   2    2.62    0.45
   4  -4   2    1.81    0.50
   4  -4   2    2.44    0.47
   4  -4   2    1.34    0.37
  -5   4  -2    0.25    0.28
  -5   4  -2    0.16    0.12
  -5   4  -2   -0.20    0.23
  -5   4  -2   -0.20    0.19
  -5   4  -2    0.26    0.24
  -5   4  -2    0.45    0.41
  -5   4  -2    0.14    0.32
  -5   4  -2    0.14    0.28
   5  -4   2    0.72    0.38
   5  -4   2    0.06    0.29
   5  -4   2    0.20    0.22
   5  -4   2    0.16    0.28
   5  -4   2    0.09    0.28
   5  -4   2    0.16    0.30
  -6   4  -2    4.52    0.74
  -6   4  -2    4.47    0.64
  -6   4  -2    3.67    0.68
  -6   4  -2    4.46    0.65
  -6   4  -2    4.81    0.71
  -6   4  -2    3.84    0.66
  -6   4  -2    3.97    0.69
   6  -4   2    4.68    0.69
   6  -4   2    5.73    0.78
   6  -4   2    4.45    0.66
   6  -4   2    3.78    0.60
   6  -4   2    4.49    0.54
   6  -4   2    5.08    0.72
  -7   4  -2    1.03    0.47
  -7   4  -2   -0.25    0.35
  -7   4  -2    0.49    0.40
  -7   4  -2    0.26    0.35
  -7   4  -2    0.10    0.33
  -7   4  -2    0.30    0.31
  -7   4  -2    0.03    0.33
  -7   4  -2   -0.01    0.38
   7  -4   2    0.35    0.38
   7  -4   2    0.37    0.44
   7  -4   2   -0.03    0.35
   7  -4   2    0.25    0.46
   7  -4   2    0.87    0.41
  -8   4  -2    5.47    0.77
  -8   4  -2    4.11    0.74
  -8   4  -2    2.59    0.64
  -8   4  -2    4.17    0.75
  -8   4  -2    4.96    0.79
  -8   4  -2    3.33    0.65
  -8   4  -2    3.06    0.68
   8  -4   2    4.23    0.74
   8  -4   2    4.43    0.71
   8  -4   2    3.73    0.77
   8  -4   2    3.94    0.83
  -9   4  -2    3.74    0.76
  -9   4  -2    4.88    0.85
  -9   4  -2    4.79    0.85
  -9   4  -2    4.18    0.82
  -9   4  -2    6.36    0.95
  -9   4  -2    3.57    0.79
   9  -4   2    4.72    0.89
   9  -4   2    6.30    0.82
   9  -4   2    5.41    0.99
   9  -4   2    5.22    0.87
 -10   4  -2   -0.04    0.37
 -10   4  -2    0.91    0.91
 -10   4  -2    0.62    0.43
 -10   4  -2    0.39    0.54
 -10   4  -2    0.79    0.49
 -10   4  -2    0.10    0.53
 -10   4  -2    0.83    0.54
  10  -4   2    0.45    0.51
  10  -4   2    1.22    0.56
  10  -4   2    0.84    0.52
  10  -4   2    1.73    0.61
 -11   4  -2    0.68    0.51
 -11   4  -2   -0.80    0.55
 -11   4  -2    0.46    0.40
 -11   4  -2    1.44    1.02
 -11   4  -2   -0.53    0.35
 -11   4  -2    0.01    0.39
  11  -4   2    1.06    0.61
  11  -4   2    0.54    0.51
  11  -4   2   -0.19    0.51
  11  -4   2    1.75    0.92
  11  -4   2   -0.61    0.41
  11   3  -2    0.29    0.48
  11   3  -2   -0.35    0.45
  11   3  -2    0.64    0.59
  11   3  -2    0.36    0.38
  11   3  -2    0.55    0.54
 -11  -3   2    0.23    0.42
 -11  -3   2    0.90    0.61
 -11  -3   2   -0.08    0.38
 -11  -3   2    1.34    0.61
 -11  -3   2    0.10    0.36
 -11  -3   2    0.35    0.44
 -11  -3   2    1.11    0.38
  10   3  -2   -0.36    0.52
  10   3  -2    0.15    0.44
  10   3  -2    0.51    0.45
  10   3  -2   -0.01    0.51
  10   3  -2    0.08    0.33
  10   3  -2    0.20    0.45
 -10  -3   2   -0.23    0.32
 -10  -3   2    0.09    0.38
 -10  -3   2   -0.23    0.42
 -10  -3   2   -0.06    0.42
 -10  -3   2    0.75    0.42
 -10  -3   2    0.56    0.51
 -10  -3   2    0.49    0.29
   9   3  -2    1.10    0.48
   9   3  -2    0.55    0.52
   9   3  -2    0.77    0.45
   9   3  -2    0.21    0.35
   9   3  -2    0.50    0.33
   9   3  -2    0.59    0.38
  -9  -3   2    0.84    0.38
  -9  -3   2    0.44    0.35
  -9  -3   2    0.03    0.52
  -9  -3   2    0.37    0.28
  -9  -3   2    0.17    0.47
  -9  -3   2    0.85    0.44
  -9  -3   2    1.13    0.46
   8   3  -2    3.77    0.68
   8   3  -2    2.75    0.54
   8   3  -2    2.06    0.63
   8   3  -2    2.62    0.55
   8   3  -2    2.74    0.50
   8   3  -2    2.41    0.56
  -8  -3   2    3.38    0.54
  -8  -3   2    2.38    0.57
  -8  -3   2    2.15    0.65
  -8  -3   2    2.93    0.44
  -8  -3   2    2.98    0.53
  -8  -3   2    2.95    0.59
  -8  -3   2    1.94    0.65
   7   3  -2    0.45    0.46
   7   3  -2    0.66    0.35
   7   3  -2    0.55    0.36
   7   3  -2    0.45    0.28
   7   3  -2    0.84    0.41
   7   3  -2    0.37    0.30
  -7  -3   2    0.26    0.22
  -7  -3   2    0.30    0.34
  -7  -3   2    0.36    0.29
  -7  -3   2    1.14    0.52
  -7  -3   2    1.17    0.47
  -7  -3   2    0.22    0.31
  -7  -3   2    0.48    0.29
   6   3  -2    0.14    0.22
   6   3  -2    0.35    0.25
   6   3  -2   -0.47    0.27
   6   3  -2   -0.40    0.36
   6   3  -2    0.16    0.27
   6   3  -2   -0.09    0.24
  -6  -3   2    0.21    0.24
  -6  -3   2   -0.36    0.24
  -6  -3   2    0.18    0.26
  -6  -3   2    0.23    0.23
  -6  -3   2   -0.05    0.16
  -6  -3   2   -0.30    0.38
  -6  -3   2   -0.01    0.30
   5   3  -2    0.41    0.26
   5   3  -2    0.63    0.23
   5   3  -2    0.43    0.26
   5   3  -2    0.90    0.35
  -5  -3   2    0.56    0.18
  -5  -3   2    0.62    0.25
  -5  -3   2    0.67    0.29
  -5  -3   2    0.76    0.31
  -5  -3   2    0.63    0.32
  -5  -3   2    0.85    0.25
  -5  -3   2    1.12    0.47
   4   3  -2   10.77    1.21
   4   3  -2   10.41    1.18
   4   3  -2   13.00    1.17
   4   3  -2   11.84    1.22
  -4  -3   2   12.64    1.44
  -4  -3   2   10.43    1.21
  -4  -3   2   13.57    1.21
  -4  -3   2    9.91    1.24
   3   3  -2    5.21    0.67
   3   3  -2    7.07    0.72
   3   3  -2    5.35    0.63
   3   3  -2    5.58    0.67
   3   3  -2    5.39    0.61
  -3  -3   2    4.93    0.68
  -3  -3   2    5.21    0.68
  -3  -3   2    5.89    0.62
  -3  -3   2    6.93    0.68
   2   3  -2   18.70    1.93
   2   3  -2   18.96    1.96
   2   3  -2   18.50    1.93
   2   3  -2   19.62    1.97
  -2  -3   2   21.60    1.94
  -2  -3   2   19.62    1.97
  -2  -3   2   19.10    1.98
  -2  -3   2   19.00    1.93
  -2  -3   2   23.21    1.98
   1   3  -2  100.46   10.75
   1   3  -2  114.76   10.77
   1   3  -2  115.37   10.77
   1   3  -2  101.21   10.73
  -1  -3   2  102.54   10.75
  -1  -3   2  121.96   10.78
  -1  -3   2  117.90   10.79
  -1  -3   2  120.10   10.78
   0   3  -2  101.96    9.68
   0   3  -2  100.64    9.68
   0   3  -2  101.98    9.69
   0   3  -2  106.47    9.68
   0  -3   2   86.75    9.67
   0  -3   2  101.76    9.69
   0  -3   2  102.29    9.69
   0  -3   2  100.58    9.68
  -1   3  -2   30.17    2.99
  -1   3  -2   29.30    2.98
  -1   3  -2   34.70    2.99
  -1   3  -2   29.62    3.00
   1  -3   2   29.43    2.98
   1  -3   2   30.04    2.99
   1  -3   2   33.66    2.99
   1  -3   2   27.23    2.92
   1  -3   2   29.74    2.99
  -2   3  -2   27.71    2.70
  -2   3  -2   25.64    2.68
  -2   3  -2   27.91    2.67
  -2   3  -2   26.20    2.68
  -2   3  -2   28.17    2.62
  -2   3  -2   28.22    2.69
  -2   3  -2   26.11    2.64
   2  -3   2   24.36    2.68
   2  -3   2   29.96    2.68
   2  -3   2   23.40    2.67
   2  -3   2   27.56    2.70
   2  -3   2   29.40    2.69
  -3   3  -2   11.75    1.19
  -3   3  -2   11.32    1.34
  -3   3  -2   11.85    1.17
  -3   3  -2   12.01    1.27
  -3   3  -2    9.86    1.21
  -3   3  -2   10.53    1.23
  -3   3  -2   11.91    1.23
   3  -3   2    9.93    1.22
   3  -3   2   11.26    1.19
   3  -3   2   13.03    1.23
   3  -3   2   12.36    1.27
   3  -3   2   13.57    1.24
   3  -3   2   10.02    1.23
  -4   3  -2   16.52    1.69
  -4   3  -2   15.95    1.70
  -4   3  -2   16.65    1.74
  -4   3  -2   15.90    1.74
  -4   3  -2   17.01    1.78
  -4   3  -2   15.39    1.71
   4  -3   2   19.10    1.78
   4  -3   2   17.92    1.73
   4  -3   2   18.76    1.75
   4  -3   2   15.09    1.74
  -5   3  -2   26.11    2.72
  -5   3  -2   28.57    2.74
  -5   3  -2   26.08    2.69
  -5   3  -2   23.38    2.71
  -5   3  -2   28.15    2.68
  -5   3  -2   26.40    2.77
   5  -3   2   26.17    2.72
   5  -3   2   29.55    2.74
   5  -3   2   28.18    2.72
   5  -3   2   23.96    2.68
   5  -3   2   30.12    2.73
  -6   3  -2    9.45    1.26
  -6   3  -2    9.63    1.21
  -6   3  -2    8.38    1.16
  -6   3  -2    8.81    1.18
  -6   3  -2   10.50    1.21
  -6   3  -2   11.36    1.17
  -6   3  -2   10.74    1.16
  -6   3  -2   10.57    1.18
   6  -3   2   12.09    1.22
   6  -3   2   10.37    1.23
   6  -3   2   10.16    1.21
   6  -3   2   11.77    1.20
   6  -3   2   10.93    1.08
   6  -3   2   12.25    1.17
   6  -3   2    9.81    1.38
  -7   3  -2    0.48    0.35
  -7   3  -2    0.32    0.44
  -7   3  -2    0.01    0.32
  -7   3  -2    0.36    0.38
  -7   3  -2    0.34    0.36
  -7   3  -2    0.50    0.38
  -7   3  -2    0.34    0.35
  -7   3  -2    0.08    0.31
   7  -3   2    0.26    0.38
   7  -3   2    0.76    0.44
   7  -3   2    0.50    0.34
   7  -3   2    0.13    0.39
   7  -3   2    0.67    0.43
   7  -3   2    0.45    0.40
  -8   3  -2   -0.12    0.34
  -8   3  -2   -0.14    0.32
  -8   3  -2   -0.09    0.79
  -8   3  -2   -0.38    0.41
  -8   3  -2    0.32    0.36
  -8   3  -2    0.01    0.39
  -8   3  -2    0.34    0.45
   8  -3   2   -0.15    0.36
   8  -3   2   -0.15    0.39
   8  -3   2    0.05    0.32
   8  -3   2   -0.02    0.34
   8  -3   2    0.29    0.45
   8  -3   2   -0.11    0.40
  -9   3  -2   -0.05    0.43
  -9   3  -2    0.06    0.42
  -9   3  -2   -0.09    0.37
  -9   3  -2    0.07    0.37
  -9   3  -2    0.08    0.48
  -9   3  -2    0.06    0.37
   9  -3   2   -0.01    0.40
   9  -3   2    1.14    0.47
   9  -3   2   -0.41    0.38
   9  -3   2    0.12    0.35
   9  -3   2    0.70    0.51
   9  -3   2   -0.38    0.34
 -10   3  -2    0.35    0.46
 -10   3  -2    0.72    0.42
 -10   3  -2    0.24    0.91
 -10   3  -2   -0.03    0.42
 -10   3  -2    0.24    0.53
 -10   3  -2    0.27    0.39
  10  -3   2   -0.05    0.39
  10  -3   2    0.87    0.57
  10  -3   2    0.22    0.48
  10  -3   2   -0.38    0.43
  10  -3   2    0.54    0.48
  10  -3   2    0.31    0.37
 -11   3  -2    0.47    0.47
 -11   3  -2    0.18    0.37
 -11   3  -2    0.28    0.45
 -11   3  -2    0.76    0.83
 -11   3  -2   -0.25    0.54
 -11   3  -2    0.12    0.39
  11  -3   2    1.66    0.63
  11  -3   2    1.51    0.53
  11  -3   2    0.73    0.61
  11  -3   2   -0.20    0.39
  11  -3   2    0.07    0.54
  11   2  -2    1.25    0.55
  11   2  -2   -0.15    0.36
  11   2  -2    0.77    0.36
  11   2  -2   -0.73    0.36
  11   2  -2    0.47    0.42
  11   2  -2    0.72    0.56
 -11  -2   2   -0.05    0.33
 -11  -2   2   -0.15    0.51
 -11  -2   2    0.31    0.37
 -11  -2   2   -0.43    0.35
 -11  -2   2    0.15    0.40
 -11  -2   2   -0.20    0.28
  10   2  -2    1.19    0.42
  10   2  -2    0.82    0.47
  10   2  -2    1.11    0.46
  10   2  -2    1.09    0.49
  10   2  -2    1.42    0.49
  10   2  -2    0.99    0.54
 -10  -2   2    0.54    0.45
 -10  -2   2    1.18    0.40
 -10  -2   2    0.93    0.57
 -10  -2   2    0.37    0.51
 -10  -2   2    0.52    0.38
 -10  -2   2    1.05    0.42
 -10  -2   2    0.83    0.42
   9   2  -2    2.78    0.61
   9   2  -2    3.60    0.72
   9   2  -2    2.32    0.56
   9   2  -2    3.14    0.55
   9   2  -2    2.30    0.53
   9   2  -2    3.56    0.69
  -9  -2   2    2.79    0.52
  -9  -2   2    3.50    0.79
  -9  -2   2    3.44    0.64
  -9  -2   2    2.58    0.60
  -9  -2   2    2.80    0.64
  -9  -2   2    2.79    0.58
  -9  -2   2    2.83    0.56
   8   2  -2    0.11    0.29
   8   2  -2   -0.08    0.41
   8   2  -2    0.24    0.33
   8   2  -2    0.19    0.37
   8   2  -2   -0.07    0.36
   8   2  -2    0.09    0.30
  -8  -2   2   -0.05    0.28
  -8  -2   2   -0.15    0.38
  -8  -2   2    0.39    0.43
  -8  -2   2    0.15    0.31
  -8  -2   2    0.27    0.28
  -8  -2   2   -0.45    0.37
  -8  -2   2    0.21    0.35
   7   2  -2   11.71    1.39
   7   2  -2   12.17    1.45
   7   2  -2   15.45    1.44
   7   2  -2   12.25    1.38
   7   2  -2   14.19    1.46
   7   2  -2   11.13    1.39
  -7  -2   2   12.53    1.40
  -7  -2   2   13.85    1.40
  -7  -2   2   13.66    1.37
  -7  -2   2   11.61    1.54
  -7  -2   2   11.46    1.44
  -7  -2   2   13.09    1.49
  -7  -2   2   14.60    1.43
   6   2  -2    5.96    0.77
   6   2  -2    7.14    0.81
   6   2  -2    6.89    0.91
   6   2  -2    6.21    0.80
   6   2  -2    7.31    0.85
   6   2  -2    5.81    0.79
  -6  -2   2    7.40    0.80
  -6  -2   2    6.98    0.80
  -6  -2   2    6.72    0.80
  -6  -2   2    6.72    0.75
  -6  -2   2    5.15    0.88
  -6  -2   2    6.60    0.81
  -6  -2   2    7.14    0.80
  -6  -2   2    6.21    0.86
   5   2  -2    3.56    0.49
   5   2  -2    3.20    0.50
   5   2  -2    3.08    0.51
   5   2  -2    3.95    0.53
   5   2  -2    4.13    0.56
   5   2  -2    3.71    0.63
  -5  -2   2    3.57    0.63
  -5  -2   2    3.65    0.46
  -5  -2   2    3.45    0.56
  -5  -2   2    4.07    0.51
  -5  -2   2    3.39    0.47
  -5  -2   2    3.68    0.51
  -5  -2   2    2.55    0.52
   4   2  -2    2.64    0.44
   4   2  -2    3.62    0.47
   4   2  -2    2.58    0.41
   4   2  -2    2.73    0.56
   4   2  -2    2.54    0.43
   4   2  -2    3.62    0.49
  -4  -2   2    2.81    0.49
  -4  -2   2    3.47    0.46
  -4  -2   2    2.91    0.39
  -4  -2   2    2.76    0.42
  -4  -2   2    2.84    0.41
  -4  -2   2    2.68    0.44
   3   2  -2    1.73    0.33
   3   2  -2    1.07    0.24
   3   2  -2    1.10    0.24
   3   2  -2    0.89    0.23
   3   2  -2    0.99    0.23
   3   2  -2    1.26    0.28
  -3  -2   2    1.79    0.32
  -3  -2   2    1.24    0.22
  -3  -2   2    1.03    0.22
  -3  -2   2    0.79    0.26
  -3  -2   2    1.05    0.29
  -3  -2   2    1.59    0.27
   2   2  -2    0.39    0.19
   2   2  -2    0.35    0.17
   2   2  -2    0.15    0.13
   2   2  -2    0.41    0.20
   2   2  -2    0.21    0.12
  -2  -2   2    0.44    0.13
  -2  -2   2    0.69    0.17
  -2  -2   2    0.27    0.19
  -2  -2   2    0.28    0.10
  -2  -2   2    0.50    0.19
  -2  -2   2    0.29    0.18
   1   2  -2   44.37    4.43
   1   2  -2   49.19    4.44
   1   2  -2   45.88    4.43
   1   2  -2   48.59    4.44
  -1  -2   2   45.46    4.43
  -1  -2   2   39.60    4.42
  -1  -2   2   44.44    4.44
  -1  -2   2   45.86    4.43
  -1  -2   2   48.37    4.43
   0   2  -2    0.42    0.20
   0   2  -2    0.79    0.22
   0   2  -2    0.37    0.22
   0   2  -2    0.73    0.17
   0   2  -2    0.53    0.21
   0  -2   2    0.65    0.21
   0  -2   2    1.02    0.23
   0  -2   2    0.89    0.23
   0  -2   2    0.65    0.23
   0  -2   2    0.63    0.21
  -1   2  -2   27.04    2.45
  -1   2  -2   25.19    2.45
  -1   2  -2   27.33    2.39
  -1   2  -2   23.88    2.46
  -1   2  -2   24.20    2.41
  -1   2  -2   23.54    2.44
  -1   2  -2   23.75    2.45
   1  -2   2   24.23    2.46
   1  -2   2   26.48    2.44
   1  -2   2   23.42    2.44
   1  -2   2   23.54    2.45
  -2   2  -2    4.79    0.61
  -2   2  -2    4.54    0.54
  -2   2  -2    5.22    0.66
  -2   2  -2    5.75    0.57
  -2   2  -2    4.71    0.61
  -2   2  -2    4.93    0.62
  -2   2  -2    5.22    0.62
   2  -2   2    4.31    0.60
   2  -2   2    5.98    0.62
   2  -2   2    5.63    0.66
   2  -2   2    5.82    0.63
   2  -2   2    5.26    0.61
   2  -2   2    5.88    0.56
  -3   2  -2   33.93    3.56
  -3   2  -2   35.46    3.56
  -3   2  -2   39.26    3.58
  -3   2  -2   38.69    3.54
  -3   2  -2   34.81    3.55
  -3   2  -2   33.10    3.56
   3  -2   2   39.59    3.57
   3  -2   2   31.78    3.56
   3  -2   2   37.37    3.56
   3  -2   2   36.64    3.53
   3  -2   2   38.09    3.57
  -4   2  -2   24.68    2.82
  -4   2  -2   25.72    2.81
  -4   2  -2   26.88    2.83
  -4   2  -2   24.48    2.82
  -4   2  -2   31.15    2.85
  -4   2  -2   28.97    2.79
  -4   2  -2   29.32    2.80
  -4   2  -2   30.56    2.79
   4  -2   2   29.35    2.82
   4  -2   2   28.65    2.83
   4  -2   2   28.01    2.83
   4  -2   2   30.22    2.82
   4  -2   2   26.33    2.79
   4  -2   2   32.24    2.81
  -5   2  -2    8.71    1.00
  -5   2  -2    8.12    1.02
  -5   2  -2    7.44    0.98
  -5   2  -2    7.95    1.02
  -5   2  -2    9.37    1.00
  -5   2  -2    9.07    1.01
  -5   2  -2    8.99    1.04
  -5   2  -2   10.03    1.06
   5  -2   2    9.23    1.03
   5  -2   2    9.92    1.00
   5  -2   2    9.49    1.03
   5  -2   2    9.36    1.03
   5  -2   2    9.48    0.96
   5  -2   2    9.44    1.07
   5  -2   2    8.37    1.09
  -6   2  -2    6.82    0.83
  -6   2  -2    6.62    0.79
  -6   2  -2    6.54    0.81
  -6   2  -2    7.50    0.85
  -6   2  -2    5.09    0.79
  -6   2  -2    6.35    0.83
  -6   2  -2    5.74    0.83
  -6   2  -2    6.23    0.81
   6  -2   2    6.52    0.70
   6  -2   2    6.46    0.78
   6  -2   2    6.17    0.85
   6  -2   2    7.13    0.84
   6  -2   2    6.50    0.95
   6  -2   2    6.37    0.84
   6  -2   2    6.83    0.82
  -7   2  -2    0.34    0.31
  -7   2  -2    0.21    0.36
  -7   2  -2    0.08    0.26
  -7   2  -2    0.05    0.37
  -7   2  -2   -0.12    0.31
  -7   2  -2   -0.48    0.29
  -7   2  -2    0.11    0.34
  -7   2  -2    0.05    0.23
   7  -2   2   -0.33    0.30
   7  -2   2    0.12    0.29
   7  -2   2    0.27    0.35
   7  -2   2    0.07    0.31
   7  -2   2    0.00    0.31
   7  -2   2   -0.23    0.37
  -8   2  -2    0.38    0.35
  -8   2  -2    0.14    0.41
  -8   2  -2    0.09    0.35
  -8   2  -2   -0.16    0.34
  -8   2  -2    0.02    0.34
  -8   2  -2    0.37    0.43
  -8   2  -2    0.07    0.38
   8  -2   2   -0.20    0.34
   8  -2   2   -0.03    0.24
   8  -2   2   -0.38    0.38
   8  -2   2    0.14    0.39
   8  -2   2   -0.06    0.43
   8  -2   2    0.05    0.39
  -9   2  -2    5.69    1.01
  -9   2  -2    3.87    0.87
  -9   2  -2    2.82    1.00
  -9   2  -2    4.16    0.81
  -9   2  -2    4.00    0.83
  -9   2  -2    5.63    0.91
   9  -2   2    4.48    0.94
   9  -2   2    5.54    0.81
   9  -2   2    5.57    0.82
   9  -2   2    5.05    0.83
   9  -2   2    4.55    0.86
 -10   2  -2    0.37    0.47
 -10   2  -2    0.28    0.38
 -10   2  -2    0.33    0.45
 -10   2  -2   -0.23    0.36
 -10   2  -2   -0.43    0.48
 -10   2  -2    0.69    0.44
  10  -2   2   -1.04    0.39
  10  -2   2   -0.01    0.45
  10  -2   2   -0.01    0.37
  10  -2   2   -0.35    0.43
  10  -2   2    0.57    0.45
  10  -2   2    0.28    0.58
 -11   2  -2    0.69    0.49
 -11   2  -2    1.63    0.54
 -11   2  -2    1.16    0.56
 -11   2  -2    0.20    0.48
 -11   2  -2    0.69    0.59
 -11   2  -2    0.59    0.34
  11  -2   2   -0.40    0.34
  11  -2   2    0.32    0.56
  11  -2   2    0.21    0.51
  11  -2   2   -0.04    0.52
  11  -2   2    0.28    0.54
  11  -2   2   -0.31    0.36
  11   1  -2    1.30    0.47
  11   1  -2    0.05    0.48
  11   1  -2   -0.10    0.41
  11   1  -2    0.18    0.41
  11   1  -2    0.13    0.41
  11   1  -2    0.87    0.36
 -11  -1   2    0.06    0.36
 -11  -1   2   -0.01    0.36
 -11  -1   2    0.59    0.44
 -11  -1   2    0.52    0.39
 -11  -1   2    0.82    0.64
 -11  -1   2    0.22    0.37
  10   1  -2    0.79    0.44
  10   1  -2   -0.39    0.34
  10   1  -2    0.17    0.31
  10   1  -2    0.04    0.34
  10   1  -2    0.00    0.37
  10   1  -2    0.15    0.48
 -10  -1   2   -0.21    0.36
 -10  -1   2    0.08    0.34
 -10  -1   2    0.01    0.34
 -10  -1   2    0.18    0.40
 -10  -1   2    0.00    0.58
   9   1  -2    2.21    0.53
   9   1  -2    2.50    0.52
   9   1  -2    3.09    0.67
   9   1  -2    3.56    0.64
  -9  -1   2    2.96    0.57
  -9  -1   2    3.44    0.60
  -9  -1   2    2.98    0.68
  -9  -1   2    3.26    0.62
  -9  -1   2    3.21    0.59
  -9  -1   2    5.09    0.89
   8   1  -2    0.96    0.42
   8   1  -2    1.50    0.37
   8   1  -2    1.17    0.38
   8   1  -2    1.42    0.50
   8   1  -2    0.92    0.40
   8   1  -2    0.69    0.36
  -8  -1   2    0.88    0.39
  -8  -1   2    1.27    0.41
  -8  -1   2    1.49    0.54
  -8  -1   2    0.82    0.45
  -8  -1   2    0.79    0.38
  -8  -1   2    1.39    0.41
  -8  -1   2    0.79    0.47
  -8  -1   2    0.69    0.35
   7   1  -2    3.41    0.57
   7   1  -2    3.50    0.59
   7   1  -2    3.78    0.46
   7   1  -2    4.01    0.63
   7   1  -2    3.97    0.69
   7   1  -2    4.28    0.62
   7   1  -2    4.28    0.68
  -7  -1   2    3.74    0.61
  -7  -1   2    4.69    0.66
  -7  -1   2    4.59    0.76
  -7  -1   2    3.98    0.60
  -7  -1   2    4.00    0.64
  -7  -1   2    3.25    0.63
  -7  -1   2    4.76    0.62
   6   1  -2    1.79    0.36
   6   1  -2    0.89    0.33
   6   1  -2    1.62    0.22
   6   1  -2    1.54    0.38
   6   1  -2    1.10    0.32
   6   1  -2    1.18    0.42
   6   1  -2    1.65    0.35
  -6  -1   2    1.19    0.34
  -6  -1   2    1.27    0.35
  -6  -1   2    1.49    0.39
  -6  -1   2    1.17    0.42
  -6  -1   2    1.55    0.36
  -6  -1   2    1.26    0.35
  -6  -1   2    1.36    0.33
  -6  -1   2    2.03    0.44
   5   1  -2    7.44    0.90
   5   1  -2    7.72    0.90
   5   1  -2    8.92    0.94
   5   1  -2    7.61    0.90
   5   1  -2    8.76    0.92
   5   1  -2    7.53    0.97
  -5  -1   2    7.35    0.95
  -5  -1   2    7.76    1.01
  -5  -1   2    8.69    0.94
  -5  -1   2    8.62    0.83
  -5  -1   2    7.28    0.92
  -5  -1   2    8.88    0.91
  -5  -1   2    8.20    0.91
  -5  -1   2    8.85    0.91
  -5  -1   2    8.43    0.89
   4   1  -2    0.48    0.25
   4   1  -2    0.32    0.38
   4   1  -2    0.61    0.24
   4   1  -2    0.48    0.23
   4   1  -2    0.98    0.27
   4   1  -2    0.39    0.23
  -4  -1   2    0.40    0.26
  -4  -1   2    0.24    0.26
  -4  -1   2    0.61    0.14
  -4  -1   2    1.31    0.26
  -4  -1   2    0.54    0.24
  -4  -1   2    0.70    0.22
  -4  -1   2    0.66    0.27
   3   1  -2   11.62    1.14
   3   1  -2   11.31    1.21
   3   1  -2   12.72    1.15
   3   1  -2    9.86    1.13
   3   1  -2   12.09    1.15
   3   1  -2    9.83    1.13
  -3  -1   2   12.62    1.13
  -3  -1   2    9.60    1.15
  -3  -1   2   11.52    1.08
  -3  -1   2   10.29    1.15
  -3  -1   2   11.81    1.13
  -3  -1   2    9.90    1.14
  -3  -1   2   11.76    1.14
  -3  -1   2   11.24    1.13
   2   1  -2    0.09    0.26
   2   1  -2    0.13    0.13
   2   1  -2    0.42    0.14
   2   1  -2    0.22    0.14
   2   1  -2    0.24    0.14
   2   1  -2    0.36    0.16
   2   1  -2    0.17    0.15
  -2  -1   2    0.31    0.15
  -2  -1   2    0.32    0.15
  -2  -1   2    0.15    0.12
  -2  -1   2    0.32    0.16
  -2  -1   2    0.42    0.14
  -2  -1   2    0.28    0.13
   1   1  -2   39.26    3.68
   1   1  -2   34.09    3.68
   1   1  -2   40.61    3.68
   1   1  -2   35.00    3.72
  -1  -1   2   41.74    3.69
  -1  -1   2   41.94    3.68
  -1  -1   2   33.35    3.66
   0   1  -2   41.40    4.01
   0   1  -2   40.53    4.01
   0   1  -2   38.26    4.03
   0   1  -2   45.80    4.01
   0   1  -2   45.66    4.01
   0  -1   2   40.47    4.01
   0  -1   2   42.61    4.01
   0  -1   2   36.55    3.98
   0  -1   2   41.91    4.01
  -1   1  -2  516.97   53.93
   1  -1   2  505.26   54.09
  -2   1  -2   31.14    2.91
  -2   1  -2   29.55    2.89
  -2   1  -2   26.84    2.93
  -2   1  -2   33.79    2.94
  -2   1  -2   30.92    2.97
  -2   1  -2   27.34    2.92
  -2   1  -2   28.04    2.92
   2  -1   2   30.34    2.93
   2  -1   2   26.75    2.93
   2  -1   2   32.02    2.94
   2  -1   2   32.08    2.91
   2  -1   2   30.99    2.93
   2  -1   2   29.19    2.89
  -3   1  -2   -0.07    0.16
  -3   1  -2    0.17    0.25
  -3   1  -2    0.15    0.22
  -3   1  -2   -0.24    0.18
  -3   1  -2    0.02    0.22
  -3   1  -2    0.14    0.17
  -3   1  -2   -0.24    0.26
   3  -1   2    0.35    0.23
   3  -1   2    0.23    0.23
   3  -1   2    0.11    0.17
   3  -1   2    0.03    0.18
   3  -1   2   -0.14    0.20
  -4   1  -2    6.12    0.79
  -4   1  -2    6.27    0.80
  -4   1  -2    7.25    0.80
  -4   1  -2    6.77    0.77
  -4   1  -2    5.59    0.78
   4  -1   2    6.07    0.79
   4  -1   2    6.50    0.82
   4  -1   2    7.73    0.76
   4  -1   2    7.21    0.80
   4  -1   2    6.44    0.85
   4  -1   2    6.70    0.80
   4  -1   2    7.05    0.76
  -5   1  -2    9.15    1.02
  -5   1  -2    8.99    1.04
  -5   1  -2    9.37    1.00
  -5   1  -2    7.67    1.01
  -5   1  -2    7.46    1.01
  -5   1  -2    8.89    1.03
  -5   1  -2   10.58    1.05
   5  -1   2    7.71    1.07
   5  -1   2    9.22    0.99
   5  -1   2    8.45    1.05
   5  -1   2    9.38    1.02
   5  -1   2    9.68    1.02
   5  -1   2    8.59    1.02
   5  -1   2    9.57    0.96
  -6   1  -2    5.11    0.75
  -6   1  -2    4.92    0.73
  -6   1  -2    6.10    0.78
  -6   1  -2    5.55    0.71
  -6   1  -2    6.14    0.73
  -6   1  -2    4.95    0.74
  -6   1  -2    6.72    0.77
  -6   1  -2    5.24    0.74
   6  -1   2    5.90    0.76
   6  -1   2    6.84    0.74
   6  -1   2    5.71    0.74
   6  -1   2    5.68    0.66
   6  -1   2    6.15    0.73
   6  -1   2    6.36    0.92
   6  -1   2    4.93    0.77
  -7   1  -2    3.13    0.60
  -7   1  -2    5.11    0.71
  -7   1  -2    2.67    0.56
  -7   1  -2    3.32    0.61
  -7   1  -2    2.93    0.51
  -7   1  -2    2.84    0.59
  -7   1  -2    2.74    0.50
   7  -1   2    3.07    0.62
   7  -1   2    3.29    0.57
   7  -1   2    2.23    1.02
   7  -1   2    3.53    0.58
   7  -1   2    3.31    0.61
   7  -1   2    2.62    0.51
  -8   1  -2    0.77    0.42
  -8   1  -2    0.27    0.36
  -8   1  -2    0.24    0.44
  -8   1  -2    0.31    0.41
  -8   1  -2   -0.08    0.38
  -8   1  -2    0.17    0.33
   8  -1   2    0.27    0.38
   8  -1   2    0.31    0.38
   8  -1   2    1.07    0.50
   8  -1   2    0.73    0.37
   8  -1   2   -0.02    0.35
   8  -1   2    0.52    0.46
  -9   1  -2    4.40    0.82
  -9   1  -2    5.83    0.90
  -9   1  -2    4.03    0.83
  -9   1  -2    5.60    0.91
  -9   1  -2    3.41    0.75
  -9   1  -2    3.61    0.69
   9  -1   2    5.48    1.00
   9  -1   2    5.75    0.91
   9  -1   2    5.54    0.80
   9  -1   2    5.12    0.75
   9  -1   2    5.55    0.88
   9  -1   2    5.06    0.80
 -10   1  -2    6.16    0.96
 -10   1  -2    4.41    0.89
 -10   1  -2    5.61    0.94
 -10   1  -2    3.83    0.76
 -10   1  -2    5.19    0.92
 -10   1  -2    4.01    0.81
  10  -1   2    4.88    0.98
  10  -1   2    4.75    0.82
  10  -1   2    5.45    0.83
  10  -1   2    4.35    0.77
  10  -1   2    4.91    0.93
  10  -1   2    5.56    0.92
 -11   1  -2    2.97    0.81
 -11   1  -2    3.29    0.80
 -11   1  -2    2.84    0.64
 -11   1  -2    4.13    0.81
 -11   1  -2    2.87    0.69
 -11   1  -2    3.61    0.80
  11  -1   2    3.41    0.74
  11  -1   2    4.28    0.94
  11  -1   2    3.56    0.68
  11  -1   2    2.84    0.65
  11  -1   2    3.08    0.79
  11   0  -2    0.66    0.40
  11   0  -2    0.08    0.43
  11   0  -2    0.48    0.47
  11   0  -2    0.80    0.47
  11   0  -2    0.46    0.43
  11   0  -2    0.52    0.34
 -11   0   2    0.76    0.62
 -11   0   2    0.57    0.41
 -11   0   2   -0.03    0.35
 -11   0   2    1.44    0.47
 -11   0   2    0.47    0.39
 -11   0   2    0.90    0.45
  10   0  -2   -0.01    0.42
  10   0  -2   -0.11    0.36
  10   0  -2   -0.05    0.37
  10   0  -2   -0.27    0.34
  10   0  -2    0.27    0.31
  10   0  -2    0.12    0.35
  10   0  -2    0.50    0.24
 -10   0   2    0.84    0.41
 -10   0   2    0.14    0.38
 -10   0   2   -0.18    0.31
 -10   0   2    0.64    0.40
 -10   0   2    0.21    0.35
 -10   0   2   -0.54    0.51
   9   0  -2    3.91    0.65
   9   0  -2    2.41    0.58
   9   0  -2    3.55    0.56
   9   0  -2    3.13    0.45
   9   0  -2    3.48    0.67
   9   0  -2    3.72    0.61
   9   0  -2    3.73    0.70
  -9   0   2    2.93    0.61
  -9   0   2    4.41    0.68
  -9   0   2    3.60    0.62
  -9   0   2    2.64    0.34
  -9   0   2    3.46    0.64
  -9   0   2    2.79    0.59
   8   0  -2    6.13    0.81
   8   0  -2    6.76    0.95
   8   0  -2    7.13    0.87
   8   0  -2    8.12    1.24
   8   0  -2    7.58    0.77
   8   0  -2    6.79    0.92
   8   0  -2    6.52    0.89
  -8   0   2    6.57    1.08
  -8   0   2    6.16    0.87
  -8   0   2    6.76    0.87
  -8   0   2    5.66    0.89
  -8   0   2    6.35    0.89
  -8   0   2    7.88    0.96
   7   0  -2    2.52    0.47
   7   0  -2    2.08    0.48
   7   0  -2    1.66    0.48
   7   0  -2    2.29    0.47
   7   0  -2    2.76    0.47
   7   0  -2    3.12    0.55
   7   0  -2    2.48    0.38
  -7   0   2    2.29    0.49
  -7   0   2    1.98    0.46
  -7   0   2    2.92    0.54
  -7   0   2    3.13    0.53
  -7   0   2    1.62    0.43
  -7   0   2    3.13    0.71
  -7   0   2    3.34    0.41
   6   0  -2   11.42    1.32
   6   0  -2   12.62    1.36
   6   0  -2   14.74    1.29
   6   0  -2   12.37    1.38
   6   0  -2   12.60    1.34
   6   0  -2   10.35    1.31
   6   0  -2   12.37    1.33
  -6   0   2   12.66    1.29
  -6   0   2   11.88    1.34
  -6   0   2   12.92    1.35
  -6   0   2   12.25    1.37
  -6   0   2   12.77    1.37
  -6   0   2   13.08    1.34
  -6   0   2   13.53    1.47
  -6   0   2   12.02    1.45
  -6   0   2   13.23    1.40
  -6   0   2   14.55    1.37
   5   0  -2    2.79    0.42
   5   0  -2    2.99    0.45
   5   0  -2    2.99    0.43
   5   0  -2    2.75    0.45
   5   0  -2    2.36    0.40
   5   0  -2    2.38    0.51
  -5   0   2    3.27    0.46
  -5   0   2    2.67    0.46
  -5   0   2    2.97    0.38
  -5   0   2    2.73    0.43
  -5   0   2    2.31    0.43
  -5   0   2    2.61    0.43
  -5   0   2    3.04    0.51
  -5   0   2    2.50    0.46
   4   0  -2   -0.20    0.17
   4   0  -2    0.06    0.20
   4   0  -2    0.11    0.23
   4   0  -2    0.05    0.20
   4   0  -2    0.02    0.18
   4   0  -2    0.02    0.15
   4   0  -2   -0.05    0.34
  -4   0   2   -0.03    0.21
  -4   0   2    0.08    0.23
  -4   0   2   -0.04    0.27
  -4   0   2   -0.11    0.25
  -4   0   2   -0.27    0.18
  -4   0   2    0.27    0.20
  -4   0   2    0.04    0.24
  -4   0   2   -0.16    0.16
   3   0  -2   38.80    3.60
   3   0  -2   40.15    3.66
   3   0  -2   33.90    3.59
   3   0  -2   37.72    3.64
   3   0  -2   40.56    3.61
   3   0  -2   33.59    3.59
  -3   0   2   34.83    3.61
  -3   0   2   35.39    3.59
  -3   0   2   39.16    3.62
  -3   0   2   35.94    3.61
  -3   0   2   35.35    3.62
  -3   0   2   36.13    3.60
  -3   0   2   39.20    3.58
  -3   0   2   39.32    3.61
   2   0  -2   33.45    3.02
   2   0  -2   34.00    3.07
   2   0  -2   28.45    3.00
   2   0  -2   32.83    3.03
   2   0  -2   27.84    3.00
  -2   0   2   31.38    3.00
  -2   0   2   28.55    3.01
  -2   0   2   28.76    3.03
  -2   0   2   32.27    3.03
  -2   0   2   35.30    3.09
  -2   0   2   32.44    3.02
  -2   0   2   31.58    3.00
  -2   0   2   33.09    3.00
  -2   0   2   27.72    3.01
   1   0  -2   35.11    3.31
   1   0  -2   36.25    3.32
   1   0  -2   34.67    3.37
   1   0  -2   33.75    3.31
   1   0  -2   33.43    3.34
  -1   0   2   33.86    3.32
  -1   0   2   35.32    3.36
  -1   0   2   32.78    3.33
   0   0  -2   82.71    7.94
   0   0   2   81.93    7.94
[truncated: 1,734,345 more chars]
